# Supplementary material for: Crystal structure of bis­(1,3-bis­{[(1H-pyrrol-2-yl)methyl­idene]amino-κN}propan-2-olato-κO)manganese(III) nitrate methanol monosolvate
Source: Acta Crystallogr Sect E Struct Rep Online. 2014 Sep 17;70(Pt 10):210–2. doi: 10.1107/S1600536814020406 (PMC4257179; doi:10.1107/S1600536814020406)
Supplement: Supplementary file 1 [file e-70-00210-sup1.cif]

##############################################################################
#                                                                            #
# This CIF contains the data in a paper accepted for publication in          #
# Acta Crystallographica Section E. It conforms to the requirements of       #
# Notes for Authors for Acta Crystallographica Section E, and has been       #
# peer reviewed under the auspices of the IUCr Commission on Journals.       #
#                                                                            #
# Full details of the Crystallographic Information File format               #
# are given in the paper "The Crystallographic Information File (CIF):       #
# a New Standard Archive File for Crystallography" by S. R. Hall, F. H.      #
# Allen and I. D. Brown [Acta Cryst. (1991), A47, 655-685].                  #
#                                                                            #
# The current version of the core CIF dictionary is obtainable from          #
# ftp://ftp.iucr.org/pub/cif_core.dic.                                       #
#                                                                            #
# Software is freely available for graphical display of the structure(s)     #
# in this CIF. For information consult the CIF software page                 #
# http://www.iucr.org/resources/cif/software.                                #
#                                                                            #
# This file may be used for bona fide research purposes within the           #
# scientific community so long as proper attribution is given to the journal # 
# article from which it was obtained.                                        #
#                                                                            #
##############################################################################
data_I
_database_code_depnum_ccdc_archive 'CCDC 1023763'
_audit_creation_method     SHELXL-2014/6
_journal_date_recd_electronic     2014-09-04
_journal_date_accepted     2014-09-11
_journal_name_full     'Acta Crystallographica, Section E'
_journal_year     2014
_journal_volume     70
_journal_issue     10
_journal_page_first     210
_journal_page_last     212
_journal_paper_category     GM
_journal_paper_doi     10.1107/S1600536814020406
_journal_coeditor_code     IS5374
_publ_contact_author_name     'Dohyun Moon'
_publ_contact_author_address
;
Beamline Department
Pohang Accelerator Laboratory/POSTECH 80
Pohang 790-784
Republic of Korea
;
_publ_contact_author_email     dmoon@postech.ac.kr
_publ_contact_author_fax     ?
_publ_contact_author_phone     '+82-54-279-1547'
_publ_section_title
;\
Crystal structure of
bis(1,3-bis{[(1<i>H</i>-pyrrol-2-yl)methylidene]amino-\k<i>N</i>}propan-2-\
olato-\k<i>O</i>)manganese(III) nitrate methanol monosolvate
;
loop_
    _publ_author_name
    _publ_author_footnote
    _publ_author_address
    'Ahn, Seoung Hyun' .
;
Department of Chemistry, Kyungpook National University, Daegu 702-701
Republic of Korea
;
    'Shin, Jong Won' .
;
Beamline Department, Pohang Accelerator Laboratory/POSTECH 80, Pohang 790-784,
South Korea
;
    'Moon, Dohyun' .
;
Beamline Department, Pohang Accelerator Laboratory/POSTECH 80, Pohang 790-784,
South Korea
;
_publ_section_synopsis
;
The Mn^III^ ion in the title compound shows a slightly distorted octahedral
coordination geometry with two O and four N atoms of the pyrrolyl derivative
ligand. In the crystal, intermolecular N---H...O hydrogen bonds between the
pyrrole group of the ligand and the uncoordinated nitrate ion give a chain
structure along [10\=1].
;
_chemical_name_systematic
;\
Bis(1,3-bis{[(1<i>H</i>-pyrrol-2-yl)methylidene]amino-\k<i>N</i>}propan-\
2-olato-\k<i>O</i>)manganese(III) nitrate methanol monosolvate
;
_chemical_name_common     ?
_chemical_formula_moiety     'C26 H30 Mn N8 O2 +, N O3 -, C H4 O'
_chemical_formula_sum     'C27 H34 Mn N9 O6'
_chemical_formula_iupac     '[Mn (C13 H15 N4 O)2], N O3, C H4 O'
_chemical_formula_weight     635.57
_chemical_melting_point     ?
_shelx_space_group_comment
;
The symmetry employed for this shelxl refinement is uniquely defined
by the following loop, which should always be used as a source of
symmetry information in preference to the above space-group names.
They are only intended as comments.
;
_space_group_crystal_system     triclinic
_space_group_name_H-M_alt     'P -1'
_space_group_name_Hall     '-P 1'
loop_
    _space_group_symop_operation_xyz
    'x, y, z'
    '-x, -y, -z'
_cell_length_a     10.516(2)
_cell_length_b     10.887(2)
_cell_length_c     14.981(3)
_cell_angle_alpha     76.05(3)
_cell_angle_beta     82.51(3)
_cell_angle_gamma     61.22(3)
_cell_volume     1458.7(7)
_cell_formula_units_Z     2
_cell_measurement_reflns_used     36688
_cell_measurement_theta_min     0.36
_cell_measurement_theta_max     33.55
_cell_measurement_temperature     100(2)
_exptl_crystal_description     'Needle'
_exptl_crystal_colour     'Black'
_exptl_crystal_size_max     0.080
_exptl_crystal_size_mid     0.020
_exptl_crystal_size_min     0.020
_exptl_crystal_density_diffrn     1.447
_exptl_crystal_density_meas     ?
_exptl_crystal_density_method     ?
_exptl_crystal_F_000     664
_exptl_absorpt_coefficient_mu     0.368
_exptl_absorpt_correction_type     empirical
_exptl_absorpt_process_details
                                 '(HKL3000 Scalepack; Otwinowski & Minor, 1997)'
_shelx_estimated_absorpt_T_min     0.971
_shelx_estimated_absorpt_T_max     0.993
_exptl_absorpt_correction_T_min     0.971
_exptl_absorpt_correction_T_max     0.993
_diffrn_ambient_temperature     100(2)
_diffrn_radiation_type     'synchrotron'
_diffrn_radiation_wavelength     0.62998
_diffrn_measurement_device_type     'ADSC Q210 CCD area detector'
_diffrn_measurement_method     'omega scan'
_diffrn_detector_area_resol_mean     ?
_diffrn_reflns_number     15140
_diffrn_reflns_av_R_equivalents     0.0369
_diffrn_reflns_theta_min     1.959
_diffrn_reflns_theta_max     25.998
_diffrn_reflns_theta_full     22.209
_diffrn_measured_fraction_theta_max     0.933
_diffrn_measured_fraction_theta_full     0.947
_diffrn_reflns_limit_h_min     -14
_diffrn_reflns_limit_h_max     14
_diffrn_reflns_limit_k_min     -14
_diffrn_reflns_limit_k_max     14
_diffrn_reflns_limit_l_min     -20
_diffrn_reflns_limit_l_max     20
_refine_special_details     ?
_reflns_number_total     7679
_reflns_number_gt     4716
_reflns_threshold_expression     'I > 2\s(I)'
_refine_ls_structure_factor_coef     Fsqd
_refine_ls_matrix_type     full
_refine_ls_R_factor_all     0.1072
_refine_ls_R_factor_gt     0.0684
_refine_ls_wR_factor_gt     0.1992
_refine_ls_wR_factor_ref     0.2230
_refine_ls_goodness_of_fit_ref     1.038
_refine_ls_restrained_S_all     1.038
_refine_ls_number_reflns     7679
_refine_ls_number_parameters     394
_refine_ls_number_restraints     0
_refine_ls_hydrogen_treatment     constr
_refine_ls_weighting_scheme     calc
_refine_ls_weighting_details
                      'w=1/[\s^2^(Fo^2^)+(0.1401P)^2^] where P=(Fo^2^+2Fc^2^)/3'
_atom_sites_solution_hydrogens     geom
_atom_sites_solution_primary     ?
_atom_sites_solution_secondary     ?
_refine_ls_shift/su_max     0.000
_refine_ls_shift/su_mean     0.000
_refine_diff_density_max     1.346
_refine_diff_density_min     -0.693
_refine_ls_extinction_method     SHELXL
_refine_ls_extinction_coef     0.023(6)
_refine_ls_extinction_expression
                                  'Fc^*^=kFc[1+0.001xFc^2^\l^3^/sin(2\q)]^-1/4^'
loop_
    _atom_type_symbol
    _atom_type_description
    _atom_type_scat_dispersion_real
    _atom_type_scat_dispersion_imag
    _atom_type_scat_source
    'C' 'C' 0.0020 0.0010
                         'International Tables Vol C Tables 4.2.6.8 and 6.1.1.4'
    'H' 'H' 0.0000 0.0000
                         'International Tables Vol C Tables 4.2.6.8 and 6.1.1.4'
    'N' 'N' 0.0050 0.0020
                         'International Tables Vol C Tables 4.2.6.8 and 6.1.1.4'
    'O' 'O' 0.0090 0.0050
                         'International Tables Vol C Tables 4.2.6.8 and 6.1.1.4'
    'Mn' 'Mn' 0.3150 0.5840
                         'International Tables Vol C Tables 4.2.6.8 and 6.1.1.4'
_computing_data_collection
              '<i>PAL ADSC Quantum-210 ADX Program</i> (Arvai & Nielsen,  1983)'
_computing_cell_refinement     '<i>HKL3000sm</i> (Otwinowski & Minor, 1997)'
_computing_data_reduction     '<i>HKL3000sm</i> (Otwinowski & Minor, 1997)'
_computing_structure_solution     'SHELXS2013/1 (Sheldrick, 2008)'
_computing_structure_refinement     'SHELXL2014/6 (Sheldrick, 2008)'
_computing_molecular_graphics     'ORTEP-3 for Windows (Farrugia, 2012)'
_computing_publication_material     'WINGX (Farrugia, 2012)'
loop_
    _atom_site_type_symbol
    _atom_site_label
    _atom_site_fract_x
    _atom_site_fract_y
    _atom_site_fract_z
    _atom_site_U_iso_or_equiv
    _atom_site_adp_type
    _atom_site_calc_flag
    _atom_site_occupancy
    _atom_site_disorder_assembly
    _atom_site_disorder_group
    Mn Mn1 0.5000 0.5000 0.5000 0.0337(2) Uani d 1 . .
    Mn Mn2 1.0000 0.5000 0.0000 0.0370(2) Uani d 1 . .
    N N1 0.3876(3) 0.1435(3) 0.3766(2) 0.0470(7) Uani d 1 . .
    H H1A 0.4305 0.1641 0.3249 0.056 Uiso calc 1 . .
    N N2 0.4163(3) 0.3654(3) 0.51136(17) 0.0374(6) Uani d 1 . .
    N N3 0.2623(3) 0.6564(3) 0.53278(18) 0.0425(6) Uani d 1 . .
    N N4 0.2438(3) 0.7984(3) 0.3331(2) 0.0432(6) Uani d 1 . .
    H H4 0.3286 0.7212 0.3413 0.052 Uiso calc 1 . .
    N N5 1.0374(3) 0.5081(3) 0.23664(18) 0.0399(6) Uani d 1 . .
    H H5A 1.0444 0.4558 0.1979 0.048 Uiso calc 1 . .
    N N6 0.9404(3) 0.7068(3) 0.05388(18) 0.0392(6) Uani d 1 . .
    N N7 0.7813(3) 0.5863(3) 0.00379(19) 0.0403(6) Uani d 1 . .
    N N8 0.4871(3) 0.5318(3) 0.1303(2) 0.0497(7) Uani d 1 . .
    H H8 0.5362 0.4546 0.1719 0.060 Uiso calc 1 . .
    O O1 0.4992(3) 0.4489(3) 0.63029(15) 0.0420(5) Uani d 1 . .
    O O2 0.9660(2) 0.6340(2) -0.11102(15) 0.0406(5) Uani d 1 . .
    C C1 0.3287(4) 0.0528(4) 0.3925(3) 0.0530(9) Uani d 1 . .
    H H1 0.3268 0.0021 0.3497 0.064 Uiso calc 1 . .
    C C2 0.2728(4) 0.0467(4) 0.4801(3) 0.0543(9) Uani d 1 . .
    H H2 0.2259 -0.0090 0.5088 0.065 Uiso calc 1 . .
    C C3 0.2972(4) 0.1374(4) 0.5201(3) 0.0501(8) Uani d 1 . .
    H H3 0.2696 0.1545 0.5807 0.060 Uiso calc 1 . .
    C C4 0.3697(4) 0.1984(3) 0.4542(2) 0.0411(7) Uani d 1 . .
    C C5 0.4203(3) 0.2987(3) 0.4509(2) 0.0394(7) Uani d 1 . .
    H H5 0.4647 0.3200 0.3940 0.047 Uiso calc 1 . .
    C C6 0.3538(4) 0.3449(4) 0.6050(2) 0.0476(8) Uani d 1 . .
    H H6A 0.4084 0.2443 0.6380 0.057 Uiso calc 1 . .
    H H6B 0.2511 0.3679 0.6014 0.057 Uiso calc 1 . .
    C C7 0.3654(4) 0.4475(4) 0.6559(2) 0.0439(7) Uani d 1 . .
    H H7 0.3629 0.4117 0.7238 0.053 Uiso calc 1 . .
    C C8 0.2444(4) 0.5988(4) 0.6308(2) 0.0460(8) Uani d 1 . .
    H H8A 0.1492 0.5994 0.6413 0.055 Uiso calc 1 . .
    H H8B 0.2483 0.6589 0.6695 0.055 Uiso calc 1 . .
    C C9 0.1474(4) 0.7678(4) 0.4932(2) 0.0448(8) Uani d 1 . .
    H H9 0.0616 0.8030 0.5298 0.054 Uiso calc 1 . .
    C C10 0.1401(4) 0.8415(4) 0.3988(2) 0.0418(7) Uani d 1 . .
    C C11 0.0259(4) 0.9673(4) 0.3590(3) 0.0494(8) Uani d 1 . .
    H H11 -0.0618 1.0217 0.3894 0.059 Uiso calc 1 . .
    C C12 0.0602(4) 1.0018(4) 0.2666(3) 0.0514(9) Uani d 1 . .
    H H12 0.0019 1.0833 0.2222 0.062 Uiso calc 1 . .
    C C13 0.1962(4) 0.8930(4) 0.2529(2) 0.0506(9) Uani d 1 . .
    H H13 0.2483 0.8859 0.1959 0.061 Uiso calc 1 . .
    C C14 1.0783(4) 0.4581(4) 0.3259(2) 0.0440(8) Uani d 1 . .
    H H14 1.1192 0.3605 0.3567 0.053 Uiso calc 1 . .
    C C15 1.0514(4) 0.5702(4) 0.3644(2) 0.0478(8) Uani d 1 . .
    H H15 1.0698 0.5646 0.4260 0.057 Uiso calc 1 . .
    C C16 0.9909(4) 0.6960(4) 0.2954(2) 0.0436(7) Uani d 1 . .
    H H16 0.9614 0.7908 0.3020 0.052 Uiso calc 1 . .
    C C17 0.9829(3) 0.6557(3) 0.2167(2) 0.0391(7) Uani d 1 . .
    C C18 0.9344(3) 0.7474(3) 0.1285(2) 0.0390(7) Uani d 1 . .
    H H18 0.8941 0.8474 0.1251 0.047 Uiso calc 1 . .
    C C19 0.8833(4) 0.8196(3) -0.0296(2) 0.0448(8) Uani d 1 . .
    H H19A 0.9579 0.8485 -0.0578 0.054 Uiso calc 1 . .
    H H19B 0.7971 0.9048 -0.0137 0.054 Uiso calc 1 . .
    C C20 0.8422(4) 0.7605(3) -0.0969(2) 0.0431(7) Uani d 1 . .
    H H20 0.8145 0.8315 -0.1567 0.052 Uiso calc 1 . .
    C C21 0.7186(4) 0.7242(3) -0.0626(2) 0.0426(7) Uani d 1 . .
    H H21A 0.6417 0.7999 -0.0324 0.051 Uiso calc 1 . .
    H H21B 0.6757 0.7162 -0.1146 0.051 Uiso calc 1 . .
    C C22 0.7018(4) 0.5366(3) 0.0565(2) 0.0413(7) Uani d 1 . .
    H H22 0.7532 0.4472 0.0971 0.050 Uiso calc 1 . .
    C C23 0.5464(4) 0.5981(4) 0.0621(2) 0.0435(7) Uani d 1 . .
    C C24 0.4318(4) 0.7159(4) 0.0125(3) 0.0488(8) Uani d 1 . .
    H H24 0.4395 0.7834 -0.0386 0.059 Uiso calc 1 . .
    C C25 0.3023(4) 0.7167(4) 0.0518(3) 0.0542(9) Uani d 1 . .
    H H25 0.2065 0.7835 0.0318 0.065 Uiso calc 1 . .
    C C26 0.3408(4) 0.6038(5) 0.1238(3) 0.0587(10) Uani d 1 . .
    H H26 0.2751 0.5789 0.1637 0.070 Uiso calc 1 . .
    N N9 0.6664(4) 0.1756(3) 0.2130(2) 0.0536(8) Uani d 1 . .
    O O3 0.7146(4) 0.0487(3) 0.2126(3) 0.0847(10) Uani d 1 . .
    O O4 0.5335(4) 0.2489(3) 0.2351(2) 0.0736(9) Uani d 1 . .
    O O5 0.7396(4) 0.2393(3) 0.1937(2) 0.0816(10) Uani d 1 . .
    C C27 0.5483(5) 0.8915(5) 0.1434(3) 0.0647(11) Uani d 1 . .
    H H27A 0.5612 0.9497 0.0855 0.097 Uiso calc 1 . .
    H H27B 0.4776 0.8609 0.1351 0.097 Uiso calc 1 . .
    H H27C 0.6414 0.8070 0.1616 0.097 Uiso calc 1 . .
    O O6 0.4984(4) 0.9716(4) 0.2111(2) 0.0767(9) Uani d 1 . .
    H H6 0.5689 0.9692 0.2335 0.115 Uiso calc 1 . .
loop_
    _atom_site_aniso_label
    _atom_site_aniso_U_11
    _atom_site_aniso_U_22
    _atom_site_aniso_U_33
    _atom_site_aniso_U_12
    _atom_site_aniso_U_13
    _atom_site_aniso_U_23
    Mn1 0.0435(4) 0.0353(4) 0.0310(3) -0.0242(3) -0.0070(3) -0.0055(2)
    Mn2 0.0459(4) 0.0355(4) 0.0377(4) -0.0254(3) -0.0034(3) -0.0060(3)
    N1 0.0617(18) 0.0434(16) 0.0475(16) -0.0297(14) -0.0076(13) -0.0146(12)
    N2 0.0460(15) 0.0404(14) 0.0355(13) -0.0270(12) -0.0055(11) -0.0069(10)
    N3 0.0583(17) 0.0484(16) 0.0352(14) -0.0351(14) -0.0027(12) -0.0098(11)
    N4 0.0473(15) 0.0349(14) 0.0526(16) -0.0219(12) -0.0139(13) -0.0054(11)
    N5 0.0443(15) 0.0419(15) 0.0417(14) -0.0248(12) -0.0028(11) -0.0116(11)
    N6 0.0475(15) 0.0378(14) 0.0406(14) -0.0263(12) -0.0022(11) -0.0074(11)
    N7 0.0485(15) 0.0392(14) 0.0425(14) -0.0268(12) -0.0022(12) -0.0099(11)
    N8 0.0544(18) 0.0510(18) 0.0534(17) -0.0321(15) 0.0050(14) -0.0145(14)
    O1 0.0514(13) 0.0506(13) 0.0365(11) -0.0325(11) -0.0047(10) -0.0092(9)
    O2 0.0518(13) 0.0394(12) 0.0390(11) -0.0280(11) -0.0031(10) -0.0068(9)
    C1 0.056(2) 0.046(2) 0.070(2) -0.0280(17) -0.0115(18) -0.0204(17)
    C2 0.054(2) 0.051(2) 0.076(3) -0.0359(18) 0.0054(18) -0.0225(18)
    C3 0.053(2) 0.047(2) 0.063(2) -0.0301(17) 0.0031(17) -0.0195(16)
    C4 0.0455(17) 0.0372(16) 0.0471(18) -0.0219(14) -0.0083(14) -0.0103(13)
    C5 0.0455(17) 0.0408(17) 0.0385(16) -0.0242(14) -0.0054(13) -0.0082(13)
    C6 0.061(2) 0.051(2) 0.0452(18) -0.0369(18) 0.0021(16) -0.0125(15)
    C7 0.0526(19) 0.0461(18) 0.0409(17) -0.0294(16) -0.0019(14) -0.0075(14)
    C8 0.058(2) 0.051(2) 0.0369(17) -0.0315(17) -0.0039(14) -0.0056(14)
    C9 0.052(2) 0.0451(19) 0.0491(19) -0.0303(16) -0.0017(15) -0.0136(15)
    C10 0.058(2) 0.0419(17) 0.0392(16) -0.0331(16) -0.0110(14) -0.0049(13)
    C11 0.0506(19) 0.048(2) 0.060(2) -0.0288(17) -0.0009(16) -0.0181(16)
    C12 0.062(2) 0.0414(19) 0.054(2) -0.0277(17) -0.0198(17) 0.0022(15)
    C13 0.066(2) 0.059(2) 0.0411(18) -0.042(2) -0.0040(16) -0.0065(15)
    C14 0.0443(18) 0.0463(19) 0.0465(18) -0.0240(15) -0.0103(14) -0.0067(14)
    C15 0.055(2) 0.057(2) 0.0446(18) -0.0347(18) -0.0076(15) -0.0107(15)
    C16 0.0478(18) 0.0464(19) 0.0471(18) -0.0272(15) -0.0020(14) -0.0158(14)
    C17 0.0416(16) 0.0408(17) 0.0445(17) -0.0262(14) -0.0005(13) -0.0102(13)
    C18 0.0435(17) 0.0384(16) 0.0450(17) -0.0249(14) -0.0028(13) -0.0118(13)
    C19 0.061(2) 0.0343(16) 0.0458(18) -0.0278(16) -0.0096(15) -0.0033(13)
    C20 0.057(2) 0.0350(16) 0.0403(17) -0.0245(15) -0.0095(15) -0.0026(13)
    C21 0.0502(19) 0.0370(17) 0.0445(18) -0.0231(15) -0.0075(14) -0.0052(13)
    C22 0.0516(19) 0.0383(17) 0.0437(17) -0.0270(15) -0.0043(14) -0.0102(13)
    C23 0.0526(19) 0.0488(19) 0.0453(18) -0.0334(16) 0.0038(14) -0.0186(14)
    C24 0.053(2) 0.053(2) 0.0489(19) -0.0288(17) -0.0054(16) -0.0147(15)
    C25 0.047(2) 0.060(2) 0.065(2) -0.0272(18) 0.0007(17) -0.0254(19)
    C26 0.052(2) 0.064(3) 0.077(3) -0.036(2) 0.0161(19) -0.033(2)
    N9 0.060(2) 0.0422(17) 0.062(2) -0.0288(16) -0.0171(16) 0.0033(14)
    O3 0.091(2) 0.0600(19) 0.115(3) -0.0362(18) -0.017(2) -0.0284(19)
    O4 0.106(3) 0.0543(17) 0.0586(18) -0.0387(18) 0.0115(17) -0.0116(13)
    O5 0.091(2) 0.0552(18) 0.104(3) -0.0405(18) -0.040(2) 0.0090(16)
    C27 0.061(2) 0.077(3) 0.067(3) -0.032(2) 0.005(2) -0.038(2)
    O6 0.086(2) 0.082(2) 0.075(2) -0.045(2) 0.0010(18) -0.0264(17)
_geom_special_details
;
All e.s.d.'s (except the e.s.d. in the dihedral angle between two l.s. planes)
are estimated using the full covariance matrix. The cell e.s.d.'s are taken
into account individually in the estimation of e.s.d.'s in distances, angles
and torsion angles; correlations between e.s.d.'s in cell parameters are only
used when they are defined by crystal symmetry. An approximate (isotropic)
treatment of cell e.s.d.'s is used for estimating e.s.d.'s involving l.s.
planes.
;
loop_
    _geom_bond_atom_site_label_1
    _geom_bond_atom_site_label_2
    _geom_bond_site_symmetry_2
    _geom_bond_distance
    _geom_bond_publ_flag
    Mn1 O1 . 1.896(2) ?
    Mn1 N2 . 2.008(2) ?
    Mn1 N3 . 2.318(3) ?
    Mn2 O2 . 1.872(2) ?
    Mn2 N7 . 2.021(3) ?
    Mn2 N6 . 2.345(3) ?
    N1 C1 . 1.361(4) ?
    N1 C4 . 1.383(4) ?
    N1 H1A . 0.8800 ?
    N2 C5 . 1.276(4) ?
    N2 C6 . 1.483(4) ?
    N3 C9 . 1.309(4) ?
    N3 C8 . 1.477(4) ?
    N4 C13 . 1.348(4) ?
    N4 C10 . 1.352(5) ?
    N4 H4 . 0.8800 ?
    N5 C14 . 1.357(4) ?
    N5 C17 . 1.387(4) ?
    N5 H5A . 0.8800 ?
    N6 C18 . 1.282(4) ?
    N6 C19 . 1.476(4) ?
    N7 C22 . 1.294(4) ?
    N7 C21 . 1.474(4) ?
    N8 C26 . 1.353(5) ?
    N8 C23 . 1.366(4) ?
    N8 H8 . 0.8800 ?
    O1 C7 . 1.416(4) ?
    O2 C20 . 1.407(4) ?
    C1 C2 . 1.366(6) ?
    C1 H1 . 0.9500 ?
    C2 C3 . 1.404(5) ?
    C2 H2 . 0.9500 ?
    C3 C4 . 1.405(5) ?
    C3 H3 . 0.9500 ?
    C4 C5 . 1.416(4) ?
    C5 H5 . 0.9500 ?
    C6 C7 . 1.553(4) ?
    C6 H6A . 0.9900 ?
    C6 H6B . 0.9900 ?
    C7 C8 . 1.511(5) ?
    C7 H7 . 1.0000 ?
    C8 H8A . 0.9900 ?
    C8 H8B . 0.9900 ?
    C9 C10 . 1.440(5) ?
    C9 H9 . 0.9500 ?
    C10 C11 . 1.372(5) ?
    C11 C12 . 1.391(5) ?
    C11 H11 . 0.9500 ?
    C12 C13 . 1.379(6) ?
    C12 H12 . 0.9500 ?
    C13 H13 . 0.9500 ?
    C14 C15 . 1.366(5) ?
    C14 H14 . 0.9500 ?
    C15 C16 . 1.414(5) ?
    C15 H15 . 0.9500 ?
    C16 C17 . 1.379(4) ?
    C16 H16 . 0.9500 ?
    C17 C18 . 1.432(4) ?
    C18 H18 . 0.9500 ?
    C19 C20 . 1.520(4) ?
    C19 H19A . 0.9900 ?
    C19 H19B . 0.9900 ?
    C20 C21 . 1.528(5) ?
    C20 H20 . 1.0000 ?
    C21 H21A . 0.9900 ?
    C21 H21B . 0.9900 ?
    C22 C23 . 1.436(5) ?
    C22 H22 . 0.9500 ?
    C23 C24 . 1.391(5) ?
    C24 C25 . 1.409(5) ?
    C24 H24 . 0.9500 ?
    C25 C26 . 1.354(6) ?
    C25 H25 . 0.9500 ?
    C26 H26 . 0.9500 ?
    N9 O3 . 1.223(4) ?
    N9 O5 . 1.231(4) ?
    N9 O4 . 1.278(4) ?
    C27 O6 . 1.382(5) ?
    C27 H27A . 0.9800 ?
    C27 H27B . 0.9800 ?
    C27 H27C . 0.9800 ?
    O6 H6 . 0.8400 ?
loop_
    _geom_angle_atom_site_label_1
    _geom_angle_atom_site_label_2
    _geom_angle_atom_site_label_3
    _geom_angle_site_symmetry_1
    _geom_angle_site_symmetry_3
    _geom_angle
    _geom_angle_publ_flag
    O1 Mn1 O1 2_666 . 180.0 ?
    O1 Mn1 N2 2_666 . 96.93(10) ?
    O1 Mn1 N2 . . 83.07(10) ?
    N2 Mn1 N2 . 2_666 180.0 ?
    O1 Mn1 N3 2_666 . 100.41(10) ?
    O1 Mn1 N3 . . 79.59(10) ?
    N2 Mn1 N3 . . 82.41(10) ?
    N2 Mn1 N3 2_666 . 97.59(10) ?
    N3 Mn1 N3 . 2_666 180.0 ?
    O2 Mn2 O2 2_765 . 180.0 ?
    O2 Mn2 N7 2_765 . 96.98(11) ?
    O2 Mn2 N7 . . 83.02(11) ?
    N7 Mn2 N7 . 2_765 180.0 ?
    O2 Mn2 N6 2_765 . 100.74(9) ?
    O2 Mn2 N6 . . 79.26(9) ?
    N7 Mn2 N6 . . 80.35(10) ?
    N7 Mn2 N6 2_765 . 99.65(10) ?
    N6 Mn2 N6 . 2_765 180.0 ?
    C1 N1 C4 . . 109.4(3) ?
    C1 N1 H1A . . 125.3 ?
    C4 N1 H1A . . 125.3 ?
    C5 N2 C6 . . 122.7(3) ?
    C5 N2 Mn1 . . 127.1(2) ?
    C6 N2 Mn1 . . 110.10(19) ?
    C9 N3 C8 . . 116.0(3) ?
    C9 N3 Mn1 . . 141.1(2) ?
    C8 N3 Mn1 . . 102.9(2) ?
    C13 N4 C10 . . 109.0(3) ?
    C13 N4 H4 . . 125.5 ?
    C10 N4 H4 . . 125.5 ?
    C14 N5 C17 . . 108.5(3) ?
    C14 N5 H5A . . 125.7 ?
    C17 N5 H5A . . 125.7 ?
    C18 N6 C19 . . 117.2(3) ?
    C18 N6 Mn2 . . 140.8(2) ?
    C19 N6 Mn2 . . 101.82(18) ?
    C22 N7 C21 . . 122.4(3) ?
    C22 N7 Mn2 . . 128.0(2) ?
    C21 N7 Mn2 . . 109.6(2) ?
    C26 N8 C23 . . 109.2(3) ?
    C26 N8 H8 . . 125.4 ?
    C23 N8 H8 . . 125.4 ?
    C7 O1 Mn1 . . 105.75(18) ?
    C20 O2 Mn2 . . 106.92(19) ?
    N1 C1 C2 . . 108.9(3) ?
    N1 C1 H1 . . 125.5 ?
    C2 C1 H1 . . 125.5 ?
    C1 C2 C3 . . 107.7(3) ?
    C1 C2 H2 . . 126.2 ?
    C3 C2 H2 . . 126.2 ?
    C2 C3 C4 . . 107.4(3) ?
    C2 C3 H3 . . 126.3 ?
    C4 C3 H3 . . 126.3 ?
    N1 C4 C3 . . 106.5(3) ?
    N1 C4 C5 . . 118.3(3) ?
    C3 C4 C5 . . 135.1(3) ?
    N2 C5 C4 . . 130.9(3) ?
    N2 C5 H5 . . 114.6 ?
    C4 C5 H5 . . 114.6 ?
    N2 C6 C7 . . 106.8(3) ?
    N2 C6 H6A . . 110.4 ?
    C7 C6 H6A . . 110.4 ?
    N2 C6 H6B . . 110.4 ?
    C7 C6 H6B . . 110.4 ?
    H6A C6 H6B . . 108.6 ?
    O1 C7 C8 . . 108.4(3) ?
    O1 C7 C6 . . 108.2(3) ?
    C8 C7 C6 . . 112.0(3) ?
    O1 C7 H7 . . 109.4 ?
    C8 C7 H7 . . 109.4 ?
    C6 C7 H7 . . 109.4 ?
    N3 C8 C7 . . 108.4(3) ?
    N3 C8 H8A . . 110.0 ?
    C7 C8 H8A . . 110.0 ?
    N3 C8 H8B . . 110.0 ?
    C7 C8 H8B . . 110.0 ?
    H8A C8 H8B . . 108.4 ?
    N3 C9 C10 . . 125.5(3) ?
    N3 C9 H9 . . 117.2 ?
    C10 C9 H9 . . 117.2 ?
    N4 C10 C11 . . 107.7(3) ?
    N4 C10 C9 . . 126.2(3) ?
    C11 C10 C9 . . 126.1(3) ?
    C10 C11 C12 . . 108.5(3) ?
    C10 C11 H11 . . 125.8 ?
    C12 C11 H11 . . 125.8 ?
    C13 C12 C11 . . 105.6(3) ?
    C13 C12 H12 . . 127.2 ?
    C11 C12 H12 . . 127.2 ?
    N4 C13 C12 . . 109.2(3) ?
    N4 C13 H13 . . 125.4 ?
    C12 C13 H13 . . 125.4 ?
    N5 C14 C15 . . 109.3(3) ?
    N5 C14 H14 . . 125.4 ?
    C15 C14 H14 . . 125.4 ?
    C14 C15 C16 . . 107.2(3) ?
    C14 C15 H15 . . 126.4 ?
    C16 C15 H15 . . 126.4 ?
    C17 C16 C15 . . 107.2(3) ?
    C17 C16 H16 . . 126.4 ?
    C15 C16 H16 . . 126.4 ?
    C16 C17 N5 . . 107.7(3) ?
    C16 C17 C18 . . 126.6(3) ?
    N5 C17 C18 . . 125.6(3) ?
    N6 C18 C17 . . 125.9(3) ?
    N6 C18 H18 . . 117.0 ?
    C17 C18 H18 . . 117.0 ?
    N6 C19 C20 . . 108.3(3) ?
    N6 C19 H19A . . 110.0 ?
    C20 C19 H19A . . 110.0 ?
    N6 C19 H19B . . 110.0 ?
    C20 C19 H19B . . 110.0 ?
    H19A C19 H19B . . 108.4 ?
    O2 C20 C19 . . 107.1(3) ?
    O2 C20 C21 . . 108.2(2) ?
    C19 C20 C21 . . 113.9(3) ?
    O2 C20 H20 . . 109.2 ?
    C19 C20 H20 . . 109.2 ?
    C21 C20 H20 . . 109.2 ?
    N7 C21 C20 . . 107.0(3) ?
    N7 C21 H21A . . 110.3 ?
    C20 C21 H21A . . 110.3 ?
    N7 C21 H21B . . 110.3 ?
    C20 C21 H21B . . 110.3 ?
    H21A C21 H21B . . 108.6 ?
    N7 C22 C23 . . 128.8(3) ?
    N7 C22 H22 . . 115.6 ?
    C23 C22 H22 . . 115.6 ?
    N8 C23 C24 . . 106.9(3) ?
    N8 C23 C22 . . 117.8(3) ?
    C24 C23 C22 . . 135.3(3) ?
    C23 C24 C25 . . 107.5(4) ?
    C23 C24 H24 . . 126.3 ?
    C25 C24 H24 . . 126.3 ?
    C26 C25 C24 . . 106.7(4) ?
    C26 C25 H25 . . 126.6 ?
    C24 C25 H25 . . 126.6 ?
    N8 C26 C25 . . 109.7(4) ?
    N8 C26 H26 . . 125.2 ?
    C25 C26 H26 . . 125.2 ?
    O3 N9 O5 . . 123.6(4) ?
    O3 N9 O4 . . 119.8(3) ?
    O5 N9 O4 . . 116.6(3) ?
    O6 C27 H27A . . 109.5 ?
    O6 C27 H27B . . 109.5 ?
    H27A C27 H27B . . 109.5 ?
    O6 C27 H27C . . 109.5 ?
    H27A C27 H27C . . 109.5 ?
    H27B C27 H27C . . 109.5 ?
    C27 O6 H6 . . 109.5 ?
loop_
    _geom_torsion_atom_site_label_1
    _geom_torsion_atom_site_label_2
    _geom_torsion_atom_site_label_3
    _geom_torsion_atom_site_label_4
    _geom_torsion_site_symmetry_1
    _geom_torsion_site_symmetry_2
    _geom_torsion_site_symmetry_3
    _geom_torsion_site_symmetry_4
    _geom_torsion
    _geom_torsion_publ_flag
    N2 Mn1 O1 C7 . . . . -41.9(2) ?
    N2 Mn1 O1 C7 2_666 . . . 138.1(2) ?
    N3 Mn1 O1 C7 . . . . 41.56(19) ?
    N3 Mn1 O1 C7 2_666 . . . -138.44(19) ?
    N7 Mn2 O2 C20 . . . . 39.63(19) ?
    N7 Mn2 O2 C20 2_765 . . . -140.37(19) ?
    N6 Mn2 O2 C20 . . . . -41.82(18) ?
    N6 Mn2 O2 C20 2_765 . . . 138.18(18) ?
    C4 N1 C1 C2 . . . . -0.3(4) ?
    N1 C1 C2 C3 . . . . 0.3(4) ?
    C1 C2 C3 C4 . . . . -0.1(4) ?
    C1 N1 C4 C3 . . . . 0.3(4) ?
    C1 N1 C4 C5 . . . . -178.3(3) ?
    C2 C3 C4 N1 . . . . -0.1(4) ?
    C2 C3 C4 C5 . . . . 178.1(4) ?
    C6 N2 C5 C4 . . . . 1.1(6) ?
    Mn1 N2 C5 C4 . . . . 177.2(3) ?
    N1 C4 C5 N2 . . . . 179.3(3) ?
    C3 C4 C5 N2 . . . . 1.4(7) ?
    C5 N2 C6 C7 . . . . -178.4(3) ?
    Mn1 N2 C6 C7 . . . . 5.0(3) ?
    Mn1 O1 C7 C8 . . . . -66.4(3) ?
    Mn1 O1 C7 C6 . . . . 55.3(3) ?
    N2 C6 C7 O1 . . . . -38.4(4) ?
    N2 C6 C7 C8 . . . . 81.0(3) ?
    C9 N3 C8 C7 . . . . 161.2(3) ?
    Mn1 N3 C8 C7 . . . . -16.6(3) ?
    O1 C7 C8 N3 . . . . 53.1(3) ?
    C6 C7 C8 N3 . . . . -66.2(3) ?
    C8 N3 C9 C10 . . . . 179.7(3) ?
    Mn1 N3 C9 C10 . . . . -3.6(6) ?
    C13 N4 C10 C11 . . . . -1.0(4) ?
    C13 N4 C10 C9 . . . . 178.3(3) ?
    N3 C9 C10 N4 . . . . 8.5(5) ?
    N3 C9 C10 C11 . . . . -172.3(3) ?
    N4 C10 C11 C12 . . . . 0.3(4) ?
    C9 C10 C11 C12 . . . . -179.0(3) ?
    C10 C11 C12 C13 . . . . 0.5(4) ?
    C10 N4 C13 C12 . . . . 1.3(4) ?
    C11 C12 C13 N4 . . . . -1.1(4) ?
    C17 N5 C14 C15 . . . . 0.0(4) ?
    N5 C14 C15 C16 . . . . -0.1(4) ?
    C14 C15 C16 C17 . . . . 0.1(4) ?
    C15 C16 C17 N5 . . . . -0.1(4) ?
    C15 C16 C17 C18 . . . . -177.1(3) ?
    C14 N5 C17 C16 . . . . 0.1(4) ?
    C14 N5 C17 C18 . . . . 177.1(3) ?
    C19 N6 C18 C17 . . . . 179.6(3) ?
    Mn2 N6 C18 C17 . . . . 6.1(6) ?
    C16 C17 C18 N6 . . . . 172.9(3) ?
    N5 C17 C18 N6 . . . . -3.6(5) ?
    C18 N6 C19 C20 . . . . -156.8(3) ?
    Mn2 N6 C19 C20 . . . . 19.0(3) ?
    Mn2 O2 C20 C19 . . . . 67.7(3) ?
    Mn2 O2 C20 C21 . . . . -55.4(3) ?
    N6 C19 C20 O2 . . . . -55.2(4) ?
    N6 C19 C20 C21 . . . . 64.3(4) ?
    C22 N7 C21 C20 . . . . 168.6(3) ?
    Mn2 N7 C21 C20 . . . . -9.4(3) ?
    O2 C20 C21 N7 . . . . 41.0(3) ?
    C19 C20 C21 N7 . . . . -77.9(3) ?
    C21 N7 C22 C23 . . . . 0.4(5) ?
    Mn2 N7 C22 C23 . . . . 178.1(2) ?
    C26 N8 C23 C24 . . . . 0.5(4) ?
    C26 N8 C23 C22 . . . . -179.2(3) ?
    N7 C22 C23 N8 . . . . -173.4(3) ?
    N7 C22 C23 C24 . . . . 7.0(6) ?
    N8 C23 C24 C25 . . . . -1.1(4) ?
    C22 C23 C24 C25 . . . . 178.6(3) ?
    C23 C24 C25 C26 . . . . 1.2(4) ?
    C23 N8 C26 C25 . . . . 0.3(4) ?
    C24 C25 C26 N8 . . . . -0.9(4) ?
loop_
    _geom_hbond_atom_site_label_D
    _geom_hbond_atom_site_label_H
    _geom_hbond_atom_site_label_A
    _geom_hbond_site_symmetry_A
    _geom_hbond_distance_DH
    _geom_hbond_distance_HA
    _geom_hbond_distance_DA
    _geom_hbond_angle_DHA
    N1 H1A O4 . 0.88 1.96 2.800(5) 160
    N8 H8 O5 . 0.88 2.27 3.025(5) 144
    N4 H4 O1 2_666 0.88 1.87 2.743(4) 174
    N5 H5A O2 2_765 0.88 1.85 2.723(3) 172
    O6 H6 O3 1_565 0.84 2.05 2.781(6) 145
_shelx_hkl_file
;
   0   0   2 2769.39   96.41
   0   0  -2 2735.51   66.59
   0   0   3    7.45    1.50
   0   0  -3    5.90    1.50
   0   0   4  795.26   23.80
   0   0  -4  815.90   23.35
   0   0   5  156.95    6.54
   0   0  -5  149.47    5.75
   0   0   6 1336.58   37.34
   0   0  -6 1378.66   52.31
   0   0   7 2999.97   77.54
   0   0  -7 2945.78   75.13
   0   0   8 3551.37   88.22
   0   0  -8 3579.57   85.96
   0   0   9   33.84    4.74
   0   0  -9   37.83    4.06
   0   0  10  196.21   10.00
   0   0 -10  202.11    9.89
   0   0  11   70.20    6.51
   0   0 -11   70.20    5.83
   0   0  12    6.02    5.41
   0   0 -12    7.48    4.63
   0   0  13   -2.63    5.98
   0   0 -13    5.11    5.57
   0   0  14  169.85    9.93
   0   0 -14  174.02    9.70
   0   0  15    8.05    9.14
   0   0 -15   27.79    7.63
   0   0  16  170.11   13.42
   0   0 -16  189.14   11.92
   0   0  17   11.24   12.07
   0   0 -17    3.38    9.93
   0   0  18   86.15   13.42
   0   0 -18   98.97   11.84
   0   0  19   -5.26   12.07
   0   0 -19   -2.11   10.68
   0   0  20   21.62   13.01
   0   0 -20   36.55   11.69
   0   0  21    1.54    8.99
   0   0 -21    4.17   10.34
   0   0  22   -2.59    4.74
   0   0 -22   27.56    9.06
   0   0  23   36.51   10.15
   0   1 -22   32.19   10.79
   0   1 -21    0.00   12.07
   0  -1  21    6.69    7.45
   0   1 -20   -5.30    8.50
   0  -1  20    0.23    8.61
   0   1 -19   -0.83    9.93
   0  -1  19    5.23   12.26
   0   1 -18   82.65   13.05
   0  -1  18   83.97   23.28
   0   1 -17   85.70   10.60
   0  -1  17   59.71   11.81
   0   1 -16  141.69   11.54
   0  -1  16  121.76   12.94
   0   1 -15    7.78    6.62
   0  -1  15   -3.84    7.93
   0   1 -14    2.93    5.90
   0  -1  14   12.41    7.07
   0   1 -13    1.35    5.68
   0  -1  13    6.92    6.54
   0   1 -12    3.69    4.63
   0  -1  12    1.96    5.64
   0   1 -11   13.65    3.99
   0  -1  11   17.64    5.23
   0   1 -10  158.01    7.29
   0  -1  10  158.27    8.54
   0   1  -9  103.18    5.87
   0  -1   9  103.67    6.47
   0   1  -8 2557.91   67.42
   0  -1   8 2570.13   66.52
   0   1  -7   14.14    2.93
   0  -1   7   14.18    3.42
   0   1  -6 1391.37   37.75
   0  -1   6 1419.72   38.69
   0   1  -5 1347.82   34.59
   0  -1   5 1350.53   36.02
   0   1  -4 1319.13   34.11
   0  -1   4 1312.89   33.88
   0   1  -3 1454.80   37.11
   0  -1   3 1395.05   35.08
   0  -1   2 2699.26   65.54
   0   1  -1  840.12   21.73
   0  -1   1  789.46   20.19
   0   1   1  336.66    9.36
   0  -1  -1  347.60   10.30
   0   1   3  816.80   23.73
   0  -1  -3  858.28   35.53
   0   1   4 1277.36   52.76
   0  -1  -5    7.56    3.57
   0   1   6 1178.65   47.42
   0  -1  -6 1195.57   32.41
   0   1   7   20.42    2.82
   0  -1  -7   17.79    2.59
   0   1   8   23.05    3.91
   0  -1  -8   23.76    3.50
   0   1   9    4.40    3.69
   0  -1  -9    4.59    2.97
   0   1  10   57.80    5.23
   0  -1 -10   50.91    4.63
   0   1  11   14.63    4.93
   0  -1 -11   13.35    4.66
   0   1  12  643.57   21.47
   0  -1 -12  629.92   20.87
   0   1  13    7.52    6.62
   0  -1 -13    5.98    5.87
   0   1  14  609.24   19.44
   0  -1 -14  651.24   19.85
   0   1  15   51.40    9.21
   0  -1 -15   52.91    8.08
   0   1  16  274.80   15.34
   0  -1 -16  311.01   14.59
   0   1  17   16.51   11.13
   0  -1 -17   12.15    9.59
   0   1  18   62.12   13.39
   0  -1 -18   63.85   10.30
   0   1  19    5.49   14.70
   0  -1 -19   -5.68   13.31
   0   1  20   12.71   11.54
   0  -1 -20   19.89   10.53
   0   1  21   -4.59    8.16
   0  -1 -21   -1.20    9.81
   0   1  22   12.48    7.48
   0  -1 -22   -2.07   15.98
   0  -1 -23    1.50    4.55
   0   2 -22   -2.03    4.55
   0   2 -21   -1.96    6.09
   0   2 -20    1.20   16.36
   0  -2  20   -1.54    7.41
   0   2 -19   10.75    8.01
   0  -2  19   24.97    9.18
   0   2 -18    1.96    9.89
   0  -2  18   -3.12   10.38
   0   2 -17   -0.38    8.99
   0  -2  17   -3.20   10.27
   0   2 -16   62.98    9.36
   0  -2  16   48.70   10.15
   0   2 -15   -2.71    7.14
   0  -2  15    2.33    9.48
   0   2 -14  227.61   11.69
   0  -2  14  182.67   12.97
   0   2 -13   87.88    7.11
   0  -2  13   93.33    9.36
   0   2 -12  117.13    8.35
   0  -2  12  115.44   14.14
   0   2 -11  103.90    7.29
   0  -2  11  101.08    7.82
   0   2 -10  115.85    6.35
   0  -2  10  122.70    7.11
   0   2  -9    0.41    3.35
   0  -2   9    6.84    3.53
   0   2  -8 2295.82   58.28
   0  -2   8 2292.63   59.94
   0   2  -7    4.10    2.78
   0  -2   7    4.14    3.31
   0   2  -6 4094.46   96.26
   0  -2   6 4121.09  100.55
   0   2  -5  627.02   18.80
   0  -2   5  636.20   18.65
   0   2  -4  195.98    6.69
   0  -2   4  195.19    6.77
   0   2  -3  518.76   15.38
   0  -2   3  505.94   15.23
   0   2  -2   41.66    2.59
   0  -2   2   42.83    2.59
   0   2  -1   13.16    1.96
   0  -2   1   10.64    1.35
   0   2   0  392.46   11.96
   0  -2   0  371.48   12.52
   0   2   1 2273.34   56.93
   0  -2  -1 2199.45   56.33
   0   2   2  262.84    9.63
   0  -2  -2  268.78    9.96
   0   2   3   28.80    2.71
   0  -2  -3   31.77    4.25
   0   2   4    2.44    2.29
   0  -2  -4    4.63    1.88
   0   2   5    1.69    2.74
   0  -2  -5   -1.28    2.07
   0   2   6  142.74    7.26
   0  -2  -6  158.04    6.92
   0   2   7  270.78   10.64
   0  -2  -7  278.11   15.79
   0   2   8 1348.77   37.87
   0   2  10   88.93   15.94
   0  -2 -10  242.27   11.54
   0   2  11   -2.41    4.96
   0  -2 -11   11.39    4.36
   0   2  12  464.17   18.65
   0  -2 -12  451.76   26.06
   0   2  13   88.70    7.78
   0  -2 -13  101.71   10.68
   0   2  14  234.08   11.47
   0  -2 -14  256.15   11.21
   0   2  15   14.36    7.86
   0  -2 -15   19.44    7.22
   0   2  16  113.15   11.58
   0  -2 -16  127.66   11.02
   0   2  17   -0.71    9.96
   0  -2 -17   -2.67    9.78
   0   2  18   22.26   11.73
   0  -2 -18   12.30   10.98
   0   2  19   -7.56   11.62
   0  -2 -19    0.26   11.54
   0   2  20    7.37   10.04
   0  -2 -20   15.12   10.34
   0   2  21   13.39    9.78
   0  -2 -21    0.45   10.42
   0   2  22    3.46    5.64
   0  -2 -22    4.63    6.02
   0  -2 -23   -1.73    8.46
   0   3 -22   -3.12    8.84
   0   3 -21    8.01    6.84
   0   3 -20   -7.14    9.78
   0  -3  20   -0.60    8.50
   0   3 -19   16.51    9.85
   0  -3  19    6.47   10.12
   0   3 -18    3.08   10.23
   0  -3  18   10.87   14.25
   0   3 -17    0.45   14.18
   0  -3  17    1.17   11.47
   0   3 -16   32.11    8.99
   0  -3  16   43.96   13.09
   0   3 -15   -2.03    8.35
   0  -3  15   -0.08    9.74
   0   3 -14   73.55    8.27
   0  -3  14   67.87    9.48
   0   3 -13    1.39    6.62
   0  -3  13   10.19    7.52
   0   3 -12  299.77   12.26
   0  -3  12  304.32   13.24
   0   3 -11  132.25    7.14
   0  -3  11  119.01    7.78
   0   3 -10   11.84    4.02
   0  -3  10   12.37    4.81
   0   3  -9   52.27    4.55
   0  -3   9   66.59    5.45
   0   3  -8  184.18    7.26
   0  -3   8  182.37    8.16
   0   3  -7   24.03    3.05
   0  -3   7   22.71    3.31
   0   3  -6 1584.16   39.56
   0  -3   6 1634.92   42.08
   0   3  -5  637.85   17.75
   0  -3   5  623.90   17.97
   0   3  -4    2.18    1.96
   0  -3   4    3.65    2.03
   0   3  -3  160.22    5.68
   0  -3   3  157.29    5.30
   0   3  -2  899.57   25.53
   0  -3   2  869.82   24.40
   0   3  -1  744.00   22.75
   0  -3   1  729.49   22.75
   0   3   0  788.04   23.88
   0  -3   0  768.56   22.30
   0   3   1  682.49   20.61
   0  -3  -1  638.19   20.08
   0   3   2    4.14    2.11
   0  -3  -2    1.58    1.84
   0   3   3   42.98    3.87
   0  -3  -3   46.10    3.31
   0   3   4  580.88   18.16
   0  -3  -4  563.96   18.05
   0   3   5   18.99    3.16
   0  -3  -5   17.60    2.86
   0   3   6  987.63   33.69
   0  -3  -6 1017.34   33.50
   0   3   7  188.20    9.36
   0  -3  -7  179.29    8.08
   0   3   8 1466.46   43.17
   0  -3  -8 1484.17   43.69
   0   3   9   44.75    4.85
   0  -3  -9   42.94    4.51
   0   3  10  128.68    7.67
   0  -3 -10  127.59    7.86
   0   3  11   15.57    5.49
   0  -3 -11   18.91    5.45
   0   3  12  373.92   16.21
   0   3  13   25.91    7.11
   0  -3 -13   27.15    8.72
   0  -3 -14   39.22   12.07
   0   3  15   12.15    9.02
   0  -3 -15   13.69    9.81
   0   3  16   55.99    9.89
   0  -3 -16   94.61    8.80
   0   3  17   20.08   10.72
   0  -3 -17   25.76    8.99
   0   3  18   -5.30   10.08
   0  -3 -18    6.13    9.66
   0   3  19    7.52   12.26
   0  -3 -19    6.43   12.00
   0   3  20   -2.97   11.92
   0  -3 -20   -5.38   11.81
   0   3  21   -0.23    8.99
   0  -3 -21   -0.71   10.53
   0   3  22   -1.99    8.12
   0  -3 -22   -2.78    5.34
   0   3  23  -12.03   16.36
   0  -3 -23   -5.53   11.96
   0   4 -21   21.96    9.85
   0   4 -20    1.17   12.67
   0  -4  20   -0.68    9.74
   0   4 -19   -1.69   10.04
   0  -4  19   10.12   19.63
   0   4 -18   33.09   11.43
   0  -4  18   36.66   14.44
   0   4 -17    6.47    9.96
   0  -4  17   -2.03   12.75
   0   4 -16   45.88    9.89
   0  -4  16   27.22   12.03
   0   4 -15    1.58    7.86
   0  -4  15    6.92    9.14
   0   4 -14   26.85   11.84
   0  -4  14   33.73    9.44
   0   4 -13    3.69    6.43
   0  -4  13    6.20    7.52
   0   4 -12  107.96    7.86
   0  -4  12  124.80    9.40
   0   4 -11   30.19    4.74
   0  -4  11   25.76    5.90
   0   4 -10    5.68    4.47
   0  -4  10    9.14    5.04
   0   4  -9   85.96    6.17
   0  -4   9   81.22    6.66
   0   4  -8    1.73    3.46
   0  -4   8    4.06    3.95
   0   4  -7  157.07    6.35
   0  -4   7  151.69    6.84
   0   4  -6   52.83    3.80
   0  -4   6   50.46    3.80
   0   4  -5  202.79    7.37
   0  -4   5  186.96    7.22
   0   4  -4 1002.30   27.98
   0  -4   4 1004.63   27.64
   0   4  -3  703.24   20.68
   0  -4   3  657.67   19.18
   0   4  -2  131.50    6.17
   0  -4   2  124.05    5.60
   0   4  -1  508.65   17.11
   0  -4   1  495.86   17.30
   0   4   0 1990.26   76.30
   0  -4   0 2107.51   85.92
   0   4   1  367.83   12.60
   0  -4  -1  355.80   12.71
   0   4   2  513.39   17.64
   0  -4  -2  499.78   17.45
   0   4   3  328.46   13.50
   0  -4  -3  328.72   12.86
   0   4   4 3007.68   79.15
   0  -4  -4 2976.95   77.76
   0   4   5  175.90    8.95
   0  -4  -5  191.13    8.84
   0   4   6  707.87   21.40
   0  -4  -6  708.69   22.45
   0   4   7   23.80    3.95
   0  -4  -7   21.70    3.35
   0   4   8  227.98   11.66
   0  -4  -8  220.73   11.47
   0   4   9    2.48    4.51
   0  -4  -9    7.41    4.36
   0   4  10  193.65    9.40
   0  -4 -10  202.79   10.45
   0   4  11   -4.70    5.49
   0  -4 -11    5.00    5.83
   0   4  12  353.43   14.18
   0  -4 -12  377.72   15.68
   0   4  13   17.97    6.99
   0  -4 -13   15.23    6.69
   0   4  14  333.42   14.93
   0  -4 -14  340.60   14.70
   0   4  15    0.56    8.76
   0  -4 -15    7.86    7.33
   0   4  16   83.18   10.83
   0  -4 -16   48.13   12.75
   0   4  17   -3.05   11.36
   0  -4 -17    2.07    9.21
   0   4  18   13.24   16.66
   0   4  19   15.45   18.16
   0  -4 -19   29.67   11.66
   0   4  20   -9.10   10.45
   0  -4 -20   39.33   17.67
   0   4  21   20.83    8.39
   0  -4 -21    4.02    7.93
   0   4  22   -0.94    7.41
   0  -4 -22    0.30    4.93
   0  -4 -23   -2.11    5.38
   0   5 -21    0.38    9.48
   0   5 -20   23.31    9.14
   0   5 -18    6.81    5.53
   0   5 -17   12.60    8.61
   0  -5  17   18.80   11.77
   0   5 -16    7.14    9.33
   0  -5  16    0.64   11.84
   0   5 -15   -2.56    6.51
   0  -5  15    9.33    9.06
   0   5 -14   32.45    7.33
   0  -5  14   38.24    8.76
   0   5 -13    8.57    7.60
   0  -5  13   22.41    8.91
   0   5 -12  261.83   11.09
   0  -5  12  276.45   12.71
   0   5 -11   26.32    5.79
   0  -5  11   34.82    6.51
   0   5 -10   37.26    5.60
   0  -5  10   37.45    6.09
   0   5  -9   58.28    5.30
   0  -5   9   64.49    5.87
   0   5  -8   47.00    4.40
   0  -5   8   42.68    6.47
   0   5  -7   51.63    4.25
   0  -5   7   49.26    3.76
   0   5  -6   56.48    4.21
   0  -5   6   61.14    4.29
   0   5  -5  260.40   10.12
   0  -5   5  267.05    9.85
   0   5  -4 1826.77   48.77
   0  -5   4 1798.23   47.08
   0   5  -3  216.85    8.57
   0  -5   3  223.58    8.50
   0   5  -2  465.59   15.68
   0  -5   2  456.23   15.57
   0   5  -1  157.52    7.07
   0  -5   1  153.16    7.29
   0   5   0   77.95    5.15
   0  -5   0   78.48    5.30
   0   5   1   62.68    4.63
   0  -5  -1   60.95    4.96
   0   5   2  471.87   17.15
   0  -5  -2  502.75   18.69
   0   5   3  632.85   22.86
   0  -5  -3  721.40   25.95
   0   5   4   80.24    5.79
   0  -5  -4   77.57    5.90
   0   5   5  264.20   13.16
   0  -5  -5  278.90   14.40
   0   5   6   30.87    4.36
   0  -5  -6   30.57    4.40
   0   5   7   39.48    4.85
   0  -5  -7   41.02    4.44
   0   5   8  111.60    8.80
   0  -5  -8  113.75    8.95
   0   5   9  934.46   32.26
   0  -5  -9  950.25   35.01
   0   5  10   30.95    6.13
   0  -5 -10   28.43    5.19
   0   5  11   66.33    6.54
   0  -5 -11   79.79    6.88
   0   5  12   -3.38    6.51
   0  -5 -12   -2.03    5.98
   0   5  13  466.23   17.79
   0  -5 -13  474.06   28.50
   0   5  14   36.44    8.05
   0  -5 -14   39.11    7.56
   0   5  15    3.57    8.05
   0  -5 -15    3.35    7.14
   0   5  16  122.62   10.57
   0  -5 -16  119.99    9.63
   0   5  17   -0.56    9.89
   0  -5 -17    1.69    8.50
   0   5  18    5.83   11.09
   0  -5 -18   11.92    9.33
   0   5  19    4.44   13.31
   0  -5 -19   -5.30   10.04
   0   5  20   -3.61    5.72
   0  -5 -20   21.96    8.42
   0   5  21   26.36   10.83
   0  -5 -21   -5.00    6.05
   0   5  22   -2.18    7.18
   0   6 -21   30.80    8.91
   0   6 -20   -3.84    8.84
   0  -6  19    5.11    7.52
   0   6 -18    4.66   10.23
   0  -6  18    1.58    9.40
   0   6 -17    1.17    8.05
   0  -6  17   -0.79    8.69
   0   6 -16    7.33    7.14
   0  -6  16   -3.91    6.02
   0   6 -15    3.38    7.14
   0  -6  15   -0.53    9.18
   0   6 -14   -4.47    8.84
   0  -6  14    9.33   10.45
   0   6 -13   13.20    7.75
   0  -6  13   14.78   13.91
   0   6 -12   19.67    8.42
   0  -6  12   32.49    9.10
   0   6 -11    6.39    6.96
   0  -6  11   -6.35    7.93
   0   6 -10   89.49    7.52
   0  -6  10  102.17    9.02
   0   6  -9   32.45    5.19
   0  -6   9   29.25    5.64
   0   6  -8  136.84    7.86
   0  -6   8  141.84   12.86
   0   6  -7   -2.90    4.17
   0  -6   7    2.07    3.95
   0   6  -6  161.65    8.12
   0  -6   6  161.16    7.82
   0   6  -5   72.08    5.41
   0  -6   5   82.01    5.49
   0   6  -4  599.95   18.84
   0  -6   4  591.60   17.97
   0   6  -3   27.30    3.95
   0  -6   3   24.07    3.84
   0   6  -2  647.89   21.92
   0  -6   2  640.90   21.28
   0   6  -1    4.96    3.05
   0  -6   1    2.78    3.08
   0   6   0  434.05   18.24
   0  -6   0  494.92   19.06
   0   6   1 1222.57   35.68
   0  -6  -1 1368.36   41.33
   0   6   2   24.40    4.02
   0  -6  -2   36.10    3.95
   0   6   3  240.99   11.62
   0  -6  -3  274.91   13.20
   0   6   4  718.70   22.52
   0  -6  -4  805.45   26.58
   0   6   5   56.29    5.45
   0  -6  -5   51.52    5.23
   0   6   6  142.14    8.95
   0  -6  -6  132.10    8.99
   0   6   7   13.72    4.81
   0  -6  -7   11.77    4.02
   0   6   8   23.31    4.74
   0  -6  -8   21.02    4.66
   0   6   9  154.58    9.21
   0  -6  -9  162.18    9.02
   0   6  10  399.83   14.89
   0  -6 -10  402.12   16.39
   0   6  11  143.08    8.50
   0  -6 -11  139.96    7.82
   0   6  12   26.21    7.11
   0  -6 -12   29.44    6.02
   0   6  13   21.28    6.77
   0  -6 -13   14.97    6.66
   0   6  14   17.45    8.35
   0  -6 -14   15.12    7.60
   0   6  15    2.29    9.21
   0  -6 -15   10.98    7.86
   0   6  16    4.21   10.42
   0  -6 -16   11.84    8.35
   0   6  17   12.18   11.09
   0  -6 -17   20.08    9.40
   0   6  18    7.37   13.69
   0  -6 -18   20.04    9.29
   0   6  19    3.31    9.70
   0  -6 -19    1.88    7.86
   0   6  20    5.75    8.84
   0  -6 -20    0.79    8.16
   0   6  21   -1.39    6.39
   0  -6 -21   -3.57    7.11
   0   6  22   -0.34    9.36
   0   7 -18   -5.00    7.67
   0  -7  18    6.17    8.84
   0   7 -17   -1.50    4.66
   0  -7  17   16.21    7.29
   0   7 -16    1.73    6.66
   0  -7  16   -0.23   10.42
   0   7 -15   -1.50   16.47
   0  -7  15   -3.05   18.46
   0   7 -14   -2.26    9.44
   0  -7  14    1.58    9.51
   0   7 -13   22.22    9.81
   0  -7  13   13.20   14.33
   0   7 -12   78.29   10.12
   0  -7  12   71.37   17.33
   0   7 -11   35.31    9.21
   0  -7  11   26.32    9.89
   0   7 -10   98.97    8.42
   0  -7  10   99.91    9.44
   0   7  -9    3.84    6.43
   0  -7   9   10.08    6.47
   0   7  -8   76.41    6.58
   0  -7   8   70.05    9.51
   0   7  -7  106.45    7.26
   0  -7   7  105.44    7.03
   0   7  -6  479.24   16.88
   0  -7   6  476.16   16.55
   0   7  -5  183.50    9.10
   0  -7   5  169.51    8.50
   0   7  -4  667.93   21.36
   0  -7   4  633.64   19.59
   0   7  -3  330.64   15.00
   0  -7   3  330.79   14.29
   0   7  -2   49.48    5.23
   0  -7   2   52.76    4.74
   0   7  -1   -2.07    3.57
   0  -7   1   -0.49    3.46
   0   7   0   99.95    8.95
   0  -7   0  117.55    6.96
   0   7   1  243.63   11.28
   0  -7  -1  279.24   12.97
   0   7   2  180.00   10.15
   0  -7  -2  202.11   11.58
   0   7   3  446.08   18.88
   0  -7  -3  505.34   20.00
   0   7   4  166.58    8.99
   0  -7  -4  180.83    9.74
   0   7   5    4.89    4.51
   0  -7  -5    1.32    3.31
   0   7   6   -2.71    5.23
   0  -7  -6    0.79    4.51
   0   7   7   60.28    5.90
   0  -7  -7   69.64    6.17
   0   7   8  362.83   14.63
   0  -7  -8  369.63   14.59
   0   7   9  219.07   10.83
   0  -7  -9  224.30   11.84
   0   7  10  469.43   17.33
   0  -7 -10  430.21   16.70
   0   7  11   16.32    7.75
   0  -7 -11   17.97    5.87
   0   7  12  108.22    8.39
   0  -7 -12   87.13    7.93
   0   7  13    9.66    7.45
   0  -7 -13    6.09    6.24
   0   7  14    8.69    8.12
   0  -7 -14    7.07    6.77
   0   7  15   11.36    9.02
   0  -7 -15   -3.50    7.56
   0   7  16   33.43    8.95
   0  -7 -16   39.71    8.84
   0   7  17   -7.97    9.02
   0  -7 -17   -5.72    8.87
   0   7  18   16.73   10.34
   0  -7 -18   28.28    9.10
   0   7  19    1.54   10.00
   0  -7 -19   -3.35   11.47
   0   7  20    3.80   14.29
   0  -7 -20    0.79    6.09
   0   7  21   16.66   12.03
   0  -7 -21    3.42    9.10
   0   7  22    3.99    7.52
   0   8 -15   -0.38    9.29
   0  -8  15   -1.88   13.42
   0   8 -14   -2.93   13.54
   0  -8  14   10.98   12.37
   0   8 -13    7.56    8.99
   0  -8  13    3.12    8.01
   0   8 -12   24.14    8.76
   0  -8  12   40.91   10.45
   0   8 -11   -0.71    8.87
   0  -8  11    9.10   10.23
   0   8 -10   81.37    9.25
   0  -8  10   69.98    9.18
   0   8  -9   -3.08    7.14
   0  -8   9    0.23    7.71
   0   8  -8  238.74   11.81
   0  -8   8  205.69   19.06
   0   8  -7    8.23    6.66
   0  -8   7   20.15    6.47
   0   8  -6   79.94    7.33
   0  -8   6   82.27    7.03
   0   8  -5   74.19    6.81
   0  -8   5   78.81    6.35
   0   8  -4   92.77    6.84
   0  -8   4   83.29    6.66
   0   8  -3  295.14   11.92
   0  -8   3  293.22   11.17
   0   8  -2   18.39    5.45
   0  -8   2   17.18    5.15
   0   8  -1   70.62    6.81
   0  -8   1   80.96    6.96
   0   8   0  183.69   10.15
   0  -8   0  168.23    9.59
   0   8   1   -6.54    4.85
   0  -8  -1   -0.15    6.77
   0   8   2  172.97   11.09
   0  -8  -2  195.53   18.39
   0   8   3  143.23    9.10
   0  -8  -3  138.49    8.54
   0   8   4  322.48   20.19
   0  -8  -4  365.91   15.00
   0   8   5   42.45    6.09
   0  -8  -5   35.99    5.15
   0   8   6    4.66    5.19
   0  -8  -6   -3.69    4.96
   0   8   7   25.27    6.02
   0  -8  -7   35.84    5.45
   0   8   8  543.88   19.78
   0  -8  -8  604.72   21.32
   0   8   9   11.43    6.66
   0  -8  -9   27.26    5.87
   0   8  10  181.21   10.19
   0  -8 -10  168.20    9.14
   0   8  11    6.39    7.52
   0  -8 -11   13.09    6.47
   0   8  12  296.42   14.33
   0  -8 -12  274.16   12.52
   0   8  13    4.63    8.39
   0  -8 -13   -2.48    7.14
   0   8  14   34.33   10.00
   0  -8 -14   17.75    8.84
   0   8  15    8.84    9.66
   0  -8 -15   11.54    8.23
   0   8  16   59.11   10.45
   0  -8 -16   44.33    8.12
   0   8  17    4.29    8.23
   0  -8 -17    4.32    8.84
   0   8  18   10.04    9.10
   0  -8 -18   13.24    6.84
   0   8  19    3.46   10.30
   0  -8 -19    1.20    7.97
   0   8  20    2.11    8.80
   0  -8 -20    0.19    6.43
   0   8  21    1.32    6.92
   0  -8 -21    1.28    6.17
   0   9 -16    4.47   10.98
   0  -9  16   -2.78   10.04
   0   9 -15   24.93    9.36
   0  -9  15   -3.23    7.97
   0  -9  14   26.17    9.06
   0   9 -13    1.65    7.11
   0  -9  13    5.23   13.50
   0   9 -12   -3.76    8.76
   0  -9  12  -10.75   12.18
   0   9 -11   -2.33   10.79
   0  -9  11    0.00   12.63
   0   9 -10   54.75   11.09
   0  -9  10   50.54   11.92
   0   9  -9    8.99    8.84
   0  -9   9    3.76    9.21
   0   9  -8   30.16    9.02
   0  -9   8    9.51   15.49
   0   9  -7   -2.48    7.03
   0  -9   7    2.71    7.29
   0   9  -6   18.31    7.33
   0  -9   6   20.19    7.71
   0   9  -5   44.71    7.56
   0  -9   5   36.32    7.63
   0   9  -4   13.95    6.02
   0  -9   4   11.66    6.20
   0   9  -3   10.00    6.84
   0  -9   3   10.12    6.88
   0   9  -2  194.86   12.00
   0  -9   2  192.60   12.00
   0   9  -1   20.61    5.90
   0  -9   1   12.37    5.64
   0   9   0  161.69   10.75
   0  -9   0  165.86   10.12
   0   9   1  105.02    8.27
   0  -9  -1  112.06    8.27
   0   9   2  359.71   15.49
   0  -9  -2  398.93   17.86
   0   9   3   -6.96    6.32
   0  -9  -3    1.62    8.76
   0   9   4  429.65   17.26
   0  -9  -4  509.06   28.58
   0   9   5    5.15    7.11
   0  -9  -5    6.69    6.02
   0   9   6   39.97    7.41
   0  -9  -6   29.59    6.51
   0   9   7    9.29    6.58
   0  -9  -7    5.75    6.96
   0   9   8   46.97    7.52
   0  -9  -8   65.13    7.33
   0   9   9   31.85    7.45
   0  -9  -9   42.53    6.58
   0   9  10   79.45    9.78
   0  -9 -10   80.02    7.82
   0   9  11   39.18    8.72
   0  -9 -11   35.57    7.56
   0   9  12   27.49   10.38
   0  -9 -12   34.74    8.42
   0   9  13   26.13    9.33
   0  -9 -13   19.14    7.82
   0   9  14   55.09   10.68
   0  -9 -14   33.77    8.61
   0   9  15    8.95   10.42
   0  -9 -15    3.80    7.48
   0   9  16   16.02   11.39
   0  -9 -16   16.47    9.10
   0   9  17    4.81   12.37
   0  -9 -17    9.66    7.29
   0   9  18   21.96   10.38
   0  -9 -18   10.57    7.18
   0   9  19    1.69    9.85
   0  -9 -19   -2.22    6.58
   0   9  20    5.00    7.07
   0  -9 -20   13.24   14.55
   0   9  21   -2.37   11.36
   0  -9 -21    0.68    7.71
   0 -10  13   -1.84    7.33
   0 -10  12   -1.09    8.76
   0  10 -11   -4.10    6.62
   0 -10  11   26.28   14.70
   0  10 -10   -2.11   13.27
   0 -10  10   -0.45   10.04
   0  10  -9    0.83    5.90
   0 -10   9   -0.34    9.51
   0  10  -8    1.47   14.89
   0 -10   8   19.59   10.87
   0  10  -7   20.34    8.57
   0 -10   7   32.90   10.04
   0  10  -6    9.66    7.78
   0 -10   6    3.05    8.39
   0  10  -5   -0.30    8.72
   0 -10   5    4.59    8.08
   0  10  -4  143.94    9.96
   0 -10   4  151.91   10.87
   0  10  -3   19.82    7.97
   0 -10   3   18.80    7.22
   0  10  -2  102.28   12.37
   0 -10   2   87.35    9.06
   0  10  -1    4.51    8.42
   0 -10   1   12.41    7.22
   0  10   0   11.24    7.60
   0 -10   0    4.66    7.63
   0  10   1   63.40    8.72
   0 -10  -1   75.28    9.55
   0  10   2   33.05   12.86
   0 -10  -2   31.47   10.75
   0  10   3   18.46    8.20
   0 -10  -3   15.76   10.90
   0  10   4  216.40   14.40
   0 -10  -4  214.64   14.14
   0  10   5   27.68    9.21
   0 -10  -5   16.09   12.71
   0  10   6   46.74    9.74
   0 -10  -6   75.43    8.35
   0  10   7   77.80   10.27
   0 -10  -7   91.94    9.14
   0  10   8   -3.05    8.01
   0 -10  -8    4.21    7.29
   0  10   9   -8.01    7.90
   0 -10  -9   -4.32    6.96
   0  10  10   -1.47    9.55
   0 -10 -10    0.45   13.50
   0  10  11   20.49    9.21
   0 -10 -11   10.64    7.75
   0  10  12   83.44   11.73
   0 -10 -12   63.66    8.76
   0  10  13    1.77   10.12
   0 -10 -13    3.61    8.27
   0  10  14   49.03   12.48
   0 -10 -14   39.48    8.87
   0  10  15   -0.83    9.85
   0 -10 -15    0.30    6.99
   0  10  16   64.71    9.55
   0 -10 -16   34.78    8.05
   0  10  17    3.31   12.90
   0 -10 -17    1.99    5.98
   0  10  18   25.91   11.66
   0 -10 -18   -5.49   11.24
   0  10  19   -3.72    8.91
   0 -10 -19    0.90    6.05
   0  10  20   42.72    8.05
   0 -10 -20    0.98    4.81
   0  11 -12   -3.57    6.13
   0  11  -9   11.47    6.66
   0 -11   9   -5.45   10.00
   0  11  -8   12.86    8.05
   0 -11   8   -1.58    7.97
   0  11  -7    3.69    9.78
   0 -11   7   -3.23   15.30
   0  11  -6   20.57    9.10
   0 -11   6   39.78   10.57
   0  11  -5   15.83    8.91
   0 -11   5   13.80    8.84
   0  11  -4   89.38   11.09
   0 -11   4   77.16   10.38
   0  11  -3   35.50    8.76
   0 -11   3   25.34    8.54
   0  11  -2   96.15   11.54
   0 -11   2   89.68   10.42
   0  11  -1   -6.39    8.91
   0 -11   1   -3.76    7.48
   0  11   0   27.34   10.83
   0 -11   0   19.70   10.08
   0  11   1   61.22   11.58
   0 -11  -1   78.10   10.75
   0  11   2    2.18   10.90
   0 -11  -2   -4.17    8.80
   0  11   3   -7.48    9.66
   0 -11  -3    1.43   13.95
   0  11   4    9.55   10.68
   0 -11  -4    8.35    9.59
   0  11   5   -0.86   10.15
   0 -11  -5   -1.50    9.96
   0  11   6   -2.82   10.34
   0 -11  -6   39.93   14.40
   0  11   7    4.93   10.00
   0 -11  -7    7.37   13.65
   0  11   8   47.30   15.57
   0 -11  -8   72.46    9.55
   0  11   9    9.14   10.68
   0 -11  -9    5.49   10.98
   0  11  10   41.44   11.69
   0 -11 -10   67.83   10.57
   0  11  11    7.03   10.90
   0 -11 -11   13.24    9.81
   0  11  12   51.21    8.39
   0 -11 -12   51.44   10.04
   0  11  13   -0.23    9.18
   0 -11 -13    7.37    8.72
   0  11  14   30.98   10.83
   0 -11 -14   13.95    8.12
   0  11  15    2.82   10.27
   0 -11 -15   -1.24    5.08
   0  11  16   28.95    7.07
   0  11  17    3.42   11.62
   0 -11 -17    1.43   10.90
   0  11  18    0.68    9.48
   0 -11 -18    0.38    8.23
   0  11  19   -0.94    9.55
   0 -11 -19    4.59    9.21
   0  11  20   30.87    8.99
   0 -11 -20    4.66    7.29
   0  12  -7   17.52   10.30
   0 -12   7    7.14    9.36
   0  12  -6    0.15   10.49
   0 -12   6    0.98   10.49
   0  12  -5   26.32    7.29
   0 -12   5   59.71   12.48
   0  12  -4   47.87    9.36
   0 -12   4   39.56    9.25
   0  12  -3    7.60   17.67
   0 -12   3   -0.68   15.68
   0  12  -2   48.70   14.29
   0 -12   2   58.21   15.23
   0  12  -1    6.17   11.47
   0 -12   1   -7.11   11.02
   0  12   0    1.17    6.99
   0 -12   0   -0.94    8.76
   0  12   1    8.65   10.68
   0 -12  -1    3.99   10.15
   0  12   2   -4.02   11.43
   0 -12  -2   -1.05    9.51
   0  12   3   -4.40   12.82
   0 -12  -3    6.05    9.40
   0  12   4   36.85   18.50
   0 -12  -4   27.64   11.81
   0  12   5    4.47   12.90
   0 -12  -5   -6.58   11.06
   0  12   6   31.40   12.71
   0 -12  -6   47.42   17.18
   0  12   7    2.41    9.66
   0 -12  -7    3.35    8.23
   0  12   8   51.03   13.61
   0 -12  -8    5.04   12.03
   0  12   9   -7.56   11.62
   0 -12  -9    9.10   14.03
   0  12  10   10.38    9.21
   0 -12 -10   21.25   10.90
   0  12  11   -0.11    9.70
   0 -12 -11    1.73   10.57
   0  12  12   46.14   13.35
   0 -12 -12   65.99   17.97
   0  12  13    0.23    9.14
   0 -12 -13    1.39   10.23
   0  12  14   -1.58    7.82
   0 -12 -14   15.08    7.60
   0  12  15   -0.15   19.63
   0 -12 -15   -2.48    5.72
   0  12  16   41.96   14.82
   0 -12 -16    4.47    9.14
   0  12  18   -0.45    8.42
   0  12  19   -0.60    7.22
   0  13  -4    4.25   10.49
   0 -13   4    2.41   11.69
   0  13  -3    8.76   13.80
   0 -13   3    3.23   14.44
   0  13  -2   27.45    8.20
   0 -13   2   40.46   15.53
   0  13  -1    2.11   16.24
   0 -13   1   -3.87   14.63
   0  13   0    3.53    7.03
   0 -13   0   35.80   12.90
   0  13   1   -3.42   15.94
   0 -13  -1    0.53    4.51
   0  13   2    9.59    8.84
   0 -13  -2    4.36    9.74
   0  13   3    2.44   10.83
   0 -13  -3    8.99    8.65
   0  13   4   28.13   14.66
   0 -13  -4   69.11    9.29
   0  13   5   10.98   11.73
   0 -13  -5   -8.80   14.40
   0  13   6   37.45   21.88
   0 -13  -6    4.17   19.03
   0  13   7   -5.26   19.93
   0 -13  -7   -9.06   14.03
   0  13   8   -2.22   14.78
   0 -13  -8    2.78   15.04
   0  13   9   26.25   18.16
   0 -13  -9   13.01   18.01
   0  13  10   -5.53   10.72
   0 -13 -10   -1.62    9.14
   0  13  11  -10.38   20.15
   0 -13 -11   -5.30    7.60
   0  13  12    7.82   11.24
   0 -13 -12    0.83   15.34
   0  13  13   -1.69    8.05
   0 -13 -13   -1.43    5.15
   0  13  14    4.47   10.68
   0 -13 -14   -3.46    8.76
   0  13  15    4.25   11.47
   0 -13 -15   47.68   13.69
   0  14  -1   18.39   14.03
   0 -14  -1    8.80   14.10
   0  14   2   -7.37   12.45
   0 -14  -2    1.05   15.64
   0  14   3   -6.69   16.28
   0 -14  -3   -2.74   11.28
   0 -14  -4    2.37    9.33
   0 -14  -5   -0.30   13.95
   0  14   7   34.78   19.85
   0  14   8   -1.17   16.21
   0  14   9    9.59   13.72
   0 -14 -12    3.23    5.60
   0 -14 -14   -0.19   12.18
   0 -14 -15    1.17   11.88
  -1  14  15   75.77   16.73
  -1  14   7    6.88   11.09
  -1  14   6    2.63   15.27
   1 -14  -5   -3.12   10.19
  -1  14   5   35.61   12.07
  -1  14   3   34.63   13.88
  -1  14   0  -11.66   17.49
  -1  13  16   -0.90   10.00
  -1  13  15    5.15   10.12
  -1  13  11   35.50   15.83
  -1  13  10    4.36   16.17
  -1  13   9    1.58    5.90
   1 -13  -8   -2.52   10.12
  -1  13   8   17.71   12.45
  -1  13   7   -0.19   15.83
   1 -13  -6   -2.82   14.97
  -1  13   6    5.90   16.55
   1 -13  -5   30.35   12.86
  -1  13   5   36.62   16.51
   1 -13  -4   -6.84    8.80
  -1  13   4  -13.69   20.46
  -1  13   3    2.37   12.11
   1 -13  -2   36.51   17.26
  -1  13   2   -4.59    8.87
  -1  13   1   -2.14   12.71
  -1  13   0    0.60   10.15
   1 -13   1    3.20   10.19
   1 -13   2    9.96   14.55
  -1  13  -2    1.77   15.72
   1 -13   6   -3.35    7.78
   1 -12 -18   -0.04    4.25
   1 -12 -17    4.36    4.89
  -1  12  17   29.29   12.37
   1 -12 -16    0.41    5.23
   1 -12 -15   -1.47    7.90
   1 -12 -14    1.32    7.63
  -1  12  14    8.31   15.61
   1 -12 -13   -7.71    6.20
  -1  12  13   -0.30    6.92
   1 -12 -12   -0.90    8.87
  -1  12  12    5.45   14.48
  -1  12  11    2.03   11.66
   1 -12 -10   -2.78   12.86
  -1  12  10   -9.55   19.55
   1 -12  -9   16.02   17.30
  -1  12   9   -4.51   11.81
   1 -12  -8   -4.40    8.05
  -1  12   8    6.51    8.27
   1 -12  -7    4.21    8.76
  -1  12   7   35.57   11.54
   1 -12  -6   -7.45   15.98
  -1  12   6    5.79   10.94
   1 -12  -5   21.10   18.27
  -1  12   5   47.79   20.79
   1 -12  -4    1.99   13.16
  -1  12   4   -1.80   18.73
   1 -12  -3    1.09   12.03
  -1  12   3    5.87   13.01
   1 -12  -2   -4.10    9.10
  -1  12   2   20.19   12.56
   1 -12  -1   10.23   10.30
  -1  12   1    1.35   11.88
   1 -12   0    3.23    8.16
  -1  12   0    1.84    8.57
   1 -12   1   16.77   13.09
  -1  12  -1   13.39    8.54
   1 -12   2    7.14   17.71
  -1  12  -2   10.94   19.25
   1 -12   3   10.49   10.45
  -1  12  -3    6.02   10.15
   1 -12   4    0.75   12.78
  -1  12  -4   -1.02   11.96
   1 -12   5   -2.56    9.78
  -1  12  -5    8.35   11.39
   1 -12   7   25.61    7.03
  -1  12  -7    1.43   11.47
  -1  12 -10   38.92   11.58
  -1  11  19   37.11   11.36
  -1  11  18   12.07    8.31
   1 -11 -17   -2.74    5.26
   1 -11 -16   -4.06    6.92
  -1  11  16   -1.58    9.02
   1 -11 -15   11.69    8.54
  -1  11  15    7.52    6.92
   1 -11 -14   -0.34    9.74
  -1  11  14   -0.79    9.74
   1 -11 -13   -1.92    9.36
  -1  11  13    2.74    8.12
   1 -11 -12    5.87   10.04
  -1  11  12    0.75   10.27
   1 -11 -11   33.32    9.48
  -1  11  11   49.26   11.96
   1 -11 -10    3.53   10.34
  -1  11  10   -2.63    9.96
   1 -11  -9   40.87   10.19
  -1  11   9   43.84   11.62
   1 -11  -8   32.53   18.35
  -1  11   8   25.72   10.83
   1 -11  -7  -10.64   15.61
  -1  11   7    0.04   11.36
   1 -11  -6    6.51   10.64
  -1  11   6    3.46    9.18
   1 -11  -5    2.18   17.67
  -1  11   5   -6.69   10.30
   1 -11  -4   24.07    9.70
  -1  11   4   11.13   11.09
   1 -11  -3   81.82   19.48
  -1  11   3   89.27   12.52
   1 -11  -2   -0.19   10.08
  -1  11   2   -1.69   12.48
   1 -11  -1   27.11    9.55
  -1  11   1   16.58   10.75
   1 -11   0   -3.84    9.78
  -1  11   0   -5.98   10.57
   1 -11   1    5.83    9.81
  -1  11  -1    5.26   10.19
   1 -11   2    5.79   10.42
  -1  11  -2    8.35   11.69
   1 -11   3   65.28   11.02
  -1  11  -3   55.84   12.07
   1 -11   4    6.20    9.14
  -1  11  -4    3.35   11.24
   1 -11   5   55.61   10.87
  -1  11  -5   26.51   11.77
   1 -11   6    9.89   10.23
  -1  11  -6    6.28    9.10
   1 -11   7    6.13    7.82
  -1  11  -7   11.06    8.69
   1 -11   8    0.64    6.92
  -1  11  -8   25.19   13.76
  -1  11  -9   -1.09   12.18
   1 -10 -19    3.76    6.77
  -1  10  19   -0.19    6.73
   1 -10 -18   -1.73   11.13
  -1  10  18    0.79    9.51
   1 -10 -17   11.92    5.64
  -1  10  17   22.37    9.21
   1 -10 -16   -2.71    6.17
  -1  10  16    1.28    7.67
   1 -10 -15   -0.83    7.52
  -1  10  15   -1.92   11.47
   1 -10 -14    5.94    8.65
  -1  10  14   18.09   12.07
   1 -10 -13   49.33    8.76
  -1  10  13   35.87   10.94
   1 -10 -12    3.80    9.25
  -1  10  12    6.20    9.29
  -1  10  11   38.32    9.29
   1 -10 -10   20.87    8.27
  -1  10  10   18.54   10.60
   1 -10  -9   71.33    9.10
  -1  10   9   59.19   10.27
   1 -10  -8   -0.19    9.36
  -1  10   8    1.88    9.06
   1 -10  -7   87.16   10.42
  -1  10   7   81.48   12.45
   1 -10  -6   22.67   15.38
  -1  10   6   11.02   10.53
   1 -10  -5  154.28   11.32
  -1  10   5  129.32   19.85
   1 -10  -4  -15.53   14.48
  -1  10   4   13.88    9.40
   1 -10  -3  143.30   11.24
  -1  10   3  138.98   15.27
   1 -10  -2    5.90   13.39
  -1  10   2   18.84    8.95
   1 -10  -1   94.72   10.30
  -1  10   1   96.41   10.90
   1 -10   0    3.61    8.54
  -1  10   0   -1.43    9.74
   1 -10   1    3.35    8.35
  -1  10  -1   -9.25    9.21
   1 -10   2    5.04    7.56
  -1  10  -2   15.30    8.91
   1 -10   3  110.51   10.83
  -1  10  -3  104.27   11.32
   1 -10   4   -0.08    8.84
  -1  10  -4   -1.20    9.59
   1 -10   5   78.70   10.68
  -1  10  -5   89.72   11.58
   1 -10   6   -3.38   11.02
  -1  10  -6   -5.04   10.68
   1 -10   7    3.46   10.12
  -1  10  -7    2.37    9.85
   1 -10   8   27.64   10.38
  -1  10  -8    4.47    6.32
   1 -10   9   -5.57   13.95
  -1  10  -9    6.62    7.56
   1 -10  10   13.50    7.33
  -1  10 -10   -4.10   16.92
   1 -10  11   24.78    8.39
   1 -10  12    5.26    8.72
  -1  10 -13   -3.27    8.12
   1  -9 -20   -2.71    6.17
  -1   9  20   -0.75    6.32
   1  -9 -19    0.08    8.65
  -1   9  19    0.49    6.13
   1  -9 -18    3.27   14.33
  -1   9  18  -10.04   10.87
   1  -9 -17   -6.05    9.78
  -1   9  17    2.71   11.36
   1  -9 -16   -0.86    7.90
  -1   9  16    2.56    9.96
   1  -9 -15   11.84    8.16
  -1   9  15    8.80   10.45
   1  -9 -14   10.68    7.78
  -1   9  14   14.85    9.93
   1  -9 -13   44.33    8.39
  -1   9  13   50.12   10.34
   1  -9 -12   14.89    7.22
  -1   9  12    8.61    8.65
   1  -9 -11  136.76   10.34
  -1   9  11  129.92   11.21
   1  -9 -10   41.17   13.01
  -1   9  10   18.58   10.12
   1  -9  -9   56.25    8.65
  -1   9   9   59.45    9.29
   1  -9  -8    3.69    6.51
  -1   9   8   -1.05    9.14
   1  -9  -7  342.07   16.13
  -1   9   7  305.67   16.62
   1  -9  -6   38.28    6.84
  -1   9   6   38.35    7.97
   1  -9  -5  297.47   13.84
  -1   9   5  291.46   17.37
   1  -9  -4    6.81    7.33
  -1   9   4    9.85    7.26
   1  -9  -3  403.51   17.49
  -1   9   3  379.94   18.43
   1  -9  -2    8.05    9.78
  -1   9   2   -0.11    6.92
   1  -9  -1  174.33   11.84
  -1   9   1  142.93   17.11
   1  -9   0   16.21    6.28
  -1   9   0    6.35    6.84
   1  -9   1   86.82    9.21
  -1   9  -1   78.18    9.25
   1  -9   2   -0.53    6.66
  -1   9  -2   -4.81    7.78
   1  -9   3    2.33    8.05
  -1   9  -3    6.54    8.99
   1  -9   4   -9.48    8.69
  -1   9  -4    0.41    8.23
   1  -9   5  117.17   10.87
  -1   9  -5  117.51   10.83
   1  -9   6    5.75   13.01
  -1   9  -6    9.51    9.29
   1  -9   7   38.17    9.66
  -1   9  -7   32.26    8.76
   1  -9   8    1.32    8.95
  -1   9  -8   -0.86    8.87
   1  -9   9   28.54   11.81
  -1   9  -9   25.61   11.02
   1  -9  10    5.11   11.96
  -1   9 -10   -0.38   10.72
   1  -9  11    2.52    9.78
  -1   9 -11   15.12   13.99
   1  -9  12    3.91    9.63
  -1   9 -12    0.75   14.51
   1  -9  13    0.26    7.45
  -1   9 -13    5.98    8.80
  -1   9 -14    6.54   10.45
  -1   8  21    0.00    9.02
   1  -8 -20   -3.76   10.64
  -1   8  20    0.26    7.26
   1  -8 -19    1.17    4.81
  -1   8  19   -4.55    9.25
   1  -8 -18    2.14    9.44
  -1   8  18    8.65   10.57
   1  -8 -17   20.31    8.65
  -1   8  17   21.32    8.57
   1  -8 -16   -5.83    8.54
  -1   8  16    1.43    9.85
   1  -8 -15   23.05    8.61
  -1   8  15   20.57   12.37
   1  -8 -14    7.78    8.05
  -1   8  14    7.71   10.23
   1  -8 -13   11.36    7.56
  -1   8  13    9.18    8.72
   1  -8 -12   17.52    6.77
  -1   8  12   17.75    8.05
   1  -8 -11  122.55    9.02
  -1   8  11  148.38   10.57
   1  -8 -10    7.26    6.35
  -1   8  10    2.11    8.01
   1  -8  -9  162.07    9.74
  -1   8   9  158.23    9.74
   1  -8  -8   25.49    7.03
  -1   8   8   17.82    7.86
   1  -8  -7   13.01    5.64
  -1   8   7   14.36    6.81
   1  -8  -6    3.46    6.17
  -1   8   6   -0.34    6.62
   1  -8  -5    0.71    5.79
  -1   8   5    3.91    5.79
   1  -8  -4   97.69    8.08
  -1   8   4   82.50    8.35
   1  -8  -3  106.19    9.33
  -1   8   3  102.32    8.87
   1  -8  -2    9.59    9.36
  -1   8   2    8.46    6.58
   1  -8  -1  196.02   11.73
  -1   8   1  178.84   10.79
   1  -8   0   19.18    5.90
  -1   8   0   23.05    6.84
   1  -8   1   24.89    6.24
  -1   8  -1   15.72    5.94
   1  -8   2    0.53    5.08
  -1   8  -2    5.04    5.57
   1  -8   3    6.20    5.68
  -1   8  -3   -4.96    6.09
   1  -8   4    7.90    6.81
  -1   8  -4   10.42    6.35
   1  -8   5   94.57    8.27
  -1   8  -5   90.92    8.69
   1  -8   6    9.10    6.99
  -1   8  -6    9.14    7.11
   1  -8   7  255.32   13.05
  -1   8  -7  255.73   13.72
   1  -8   8   11.43    8.27
  -1   8  -8    8.72    6.32
   1  -8   9  103.71   10.83
  -1   8  -9  109.35   10.49
   1  -8  10   -0.41   14.63
  -1   8 -10    3.38    9.81
   1  -8  11   89.42   10.12
  -1   8 -11   96.56   10.34
   1  -8  12   -2.56   11.17
  -1   8 -12    7.07   14.21
   1  -8  13   15.38    8.20
  -1   8 -13   28.20   10.49
   1  -8  14    9.02    7.37
  -1   8 -14    2.37    7.45
   1  -8  15   11.28    9.55
  -1   8 -15   -2.22    8.05
   1  -8  16   -2.74    7.75
  -1   8 -16   26.02    8.50
   1  -8  17   -5.60    7.75
   1  -8  18   -1.13   11.39
   1  -7 -21    2.22    8.16
  -1   7  21    0.53    7.11
   1  -7 -20   11.36   13.12
  -1   7  20   -1.32    8.12
   1  -7 -19   54.52   13.61
  -1   7  19   25.98    7.63
   1  -7 -18   -0.04    8.80
  -1   7  18    0.53    9.74
   1  -7 -17   49.56    8.65
  -1   7  17   58.55   11.13
   1  -7 -16    3.76    8.99
  -1   7  16    3.57   12.18
   1  -7 -15   30.76    8.50
  -1   7  15   52.46   10.23
   1  -7 -14   12.00    7.14
  -1   7  14    3.16    8.50
   1  -7 -13  211.36   11.17
  -1   7  13  233.96   12.90
   1  -7 -12    3.76    6.05
  -1   7  12    4.44    7.86
   1  -7 -11   95.13    7.75
  -1   7  11  112.81    8.69
   1  -7 -10  127.85    7.67
  -1   7  10  112.62    9.02
   1  -7  -9  906.07   29.52
  -1   7   9  850.87   27.37
   1  -7  -8   -1.32    5.11
  -1   7   8    2.18    6.84
   1  -7  -7   76.60    6.32
  -1   7   7   68.06    7.18
   1  -7  -6   14.74    5.19
  -1   7   6   10.12    5.30
   1  -7  -5   89.12    6.88
  -1   7   5   97.35    7.14
   1  -7  -4   12.94    4.78
  -1   7   4   -0.60    4.85
   1  -7  -3   20.68    7.67
  -1   7   3   32.41    6.35
   1  -7  -2    9.89    4.59
  -1   7   2   17.18    4.96
   1  -7  -1  482.78   20.64
  -1   7   1  464.80   18.80
   1  -7   0    3.80    6.73
  -1   7   0    2.97    4.96
   1  -7   1  592.92   23.01
  -1   7  -1  572.08   22.41
   1  -7   2    5.08    4.70
  -1   7  -2    1.17    4.17
   1  -7   3  173.46    9.55
  -1   7  -3  165.49    9.51
   1  -7   4   31.77    5.41
  -1   7  -4   40.61    5.57
   1  -7   5  357.00   13.95
  -1   7  -5  359.86   15.00
   1  -7   6    2.44    5.64
  -1   7  -6   -1.24    4.89
   1  -7   7   44.45    6.99
  -1   7  -7   54.52    6.84
   1  -7   8    7.41    6.35
  -1   7  -8   13.39    6.51
   1  -7   9  197.60   11.28
  -1   7  -9  216.18   11.54
   1  -7  10   11.09   13.57
  -1   7 -10   -5.53    8.87
   1  -7  11   83.03   10.34
  -1   7 -11   73.85    9.81
   1  -7  12   -3.05    9.89
  -1   7 -12    2.63    9.44
   1  -7  13   26.43   10.98
  -1   7 -13   31.13    9.74
   1  -7  14    3.46   12.71
  -1   7 -14   -2.52   11.47
  -1   7 -15    6.69    6.88
   1  -7  16   16.06   16.09
  -1   7 -16    0.71    4.63
  -1   6  21   -2.07    5.90
   1  -6 -20    1.99   11.62
  -1   6  20   10.53   15.27
   1  -6 -19   -1.09   13.69
  -1   6  19   -3.12    9.93
   1  -6 -18    4.51    8.91
  -1   6  18    3.16   10.98
   1  -6 -17   65.50   10.23
  -1   6  17   96.15   11.24
   1  -6 -16    0.71    8.46
  -1   6  16   -2.11    9.74
   1  -6 -15   36.70    8.12
  -1   6  15   29.67    9.89
   1  -6 -14    1.50    7.22
  -1   6  14    3.61    7.86
   1  -6 -13   77.91    8.46
  -1   6  13   77.61    8.99
   1  -6 -12   69.98    6.88
  -1   6  12   93.97    8.12
   1  -6 -11   12.41    5.64
  -1   6  11    6.13    6.28
   1  -6 -10   14.29    5.15
  -1   6  10   13.20    6.32
   1  -6  -9  304.69   12.45
  -1   6   9  283.41   11.77
   1  -6  -8   91.56    6.99
  -1   6   8   83.21    7.63
   1  -6  -7  799.28   24.82
  -1   6   7  741.00   23.16
   1  -6  -6   21.28    4.25
  -1   6   6   20.87    5.60
   1  -6  -5   11.54    4.93
  -1   6   5   15.19    5.53
   1  -6  -4   86.82    7.18
  -1   6   4   82.99    7.22
   1  -6  -3  227.38   12.41
  -1   6   3  198.43   10.87
   1  -6  -2  222.23   11.09
  -1   6   2  200.38   11.09
   1  -6  -1  862.00   30.72
  -1   6   1  732.35   37.30
   1  -6   0    3.20    3.31
  -1   6   0   -0.23    3.72
   1  -6   1  477.40   17.37
  -1   6  -1  449.24   16.51
   1  -6   2   53.66    5.15
  -1   6  -2   53.25    5.49
   1  -6   3  648.31   23.69
  -1   6  -3  656.28   23.99
   1  -6   4  121.04    7.14
  -1   6  -4  102.35    6.51
   1  -6   5 1148.72   41.89
  -1   6  -5 1093.82   32.45
   1  -6   6  306.08   12.90
  -1   6  -6  304.39   12.78
   1  -6   7  252.58   10.53
  -1   6  -7  260.28   11.73
   1  -6   8    3.87    5.53
  -1   6  -8    7.29    5.57
   1  -6   9   11.69    5.04
  -1   6  -9   10.57    6.09
   1  -6  10   16.88    9.18
  -1   6 -10   20.49    6.99
   1  -6  11   94.83    9.25
  -1   6 -11   90.36    8.72
   1  -6  12    0.86    9.40
  -1   6 -12   -2.74    8.91
   1  -6  13   75.32   11.81
  -1   6 -13   64.98   10.53
   1  -6  14   22.04   12.22
  -1   6 -14   11.51    9.78
   1  -6  15    7.48   11.02
  -1   6 -15   -3.72    9.81
   1  -6  16    2.48    6.77
  -1   6 -16   -2.22    6.13
   1  -6  17   19.06   13.24
  -1   6 -17    7.86   13.09
   1  -6  18    0.26    9.66
  -1   6 -18    0.45    6.92
   1  -6  19   32.23   10.53
  -1   6 -20    1.92    8.23
   1  -5 -21    0.53    7.45
  -1   5  21   -1.28   10.60
   1  -5 -20    3.61    4.66
  -1   5  20    3.38    4.32
   1  -5 -19    8.46    8.76
  -1   5  19    4.10   10.08
   1  -5 -18    4.74    9.63
  -1   5  18  -10.23    9.81
   1  -5 -17   32.94    9.10
  -1   5  17   32.07    9.70
   1  -5 -16   27.37    9.29
  -1   5  16   46.36    9.59
   1  -5 -15    1.84    6.88
  -1   5  15    8.05    8.31
   1  -5 -14   35.12    7.63
  -1   5  14   40.61    8.39
   1  -5 -13    5.64    6.35
  -1   5  13   -4.89    7.18
   1  -5 -12    0.34    5.79
  -1   5  12    2.78    6.96
   1  -5 -11    9.85    5.30
  -1   5  11   14.25    5.75
   1  -5 -10    4.32    5.38
  -1   5  10    1.24    5.53
   1  -5  -9    2.44    4.47
  -1   5   9    0.49    5.49
   1  -5  -8   56.22    6.05
  -1   5   8   47.45    6.17
   1  -5  -7    3.38    3.72
  -1   5   7    2.71    4.32
   1  -5  -6  341.51   14.25
  -1   5   6  325.64   12.82
   1  -5  -5  826.69   27.83
  -1   5   5  788.41   26.13
   1  -5  -4  346.92   15.76
  -1   5   4  325.68   14.78
   1  -5  -3    1.54    3.05
  -1   5   3    5.08    3.31
   1  -5  -2  765.93   25.34
  -1   5   2  657.78   19.40
   1  -5  -1  780.93   28.09
  -1   5   1  716.97   25.49
   1  -5   0    3.99    3.31
  -1   5   0    4.36    3.69
   1  -5   1  150.07    9.55
  -1   5  -1  155.90    9.10
   1  -5   2  126.61    7.37
  -1   5  -2  122.17    7.52
   1  -5   3  271.90   11.36
  -1   5  -3  280.10   12.11
   1  -5   4  232.12   10.30
  -1   5  -4  224.45   10.75
   1  -5   5  539.75   17.52
  -1   5  -5  541.40   17.56
   1  -5   6  255.85   10.79
  -1   5  -6  267.05   11.62
   1  -5   7   40.84    5.34
  -1   5  -7   36.06    5.41
   1  -5   8    5.34    4.36
  -1   5  -8   11.47    4.36
   1  -5   9  183.01    9.63
  -1   5  -9  180.53    9.89
   1  -5  10   23.13    8.23
  -1   5 -10    9.70    5.83
   1  -5  11   15.30    6.81
  -1   5 -11   13.76    6.24
   1  -5  12    7.52    8.69
  -1   5 -12   -1.73    6.99
   1  -5  13  116.76   11.51
  -1   5 -13  132.25   10.45
   1  -5  14    4.02    9.70
  -1   5 -14    4.25    8.95
   1  -5  15    5.75   11.88
  -1   5 -15    1.58   10.08
   1  -5  16    8.65   10.38
  -1   5 -16    5.34    8.61
   1  -5  17   -0.34    7.82
  -1   5 -17    2.03   11.47
   1  -5  18   23.46   11.39
  -1   5 -18    0.26    8.95
   1  -5  19    2.44    5.45
   1  -5  20    3.31    6.17
  -1   5 -20    0.68    4.29
   1  -4 -22   -6.02    9.59
  -1   4  22    0.26    8.80
   1  -4 -21    5.04    5.45
  -1   4  21   -4.96   11.84
   1  -4 -20   -0.60    8.69
  -1   4  20   -4.51   13.76
   1  -4 -19   12.15   10.04
  -1   4  19   10.79   11.02
   1  -4 -18    9.66   15.30
   1  -4 -17   14.25   13.12
  -1   4  17   -4.47   11.02
   1  -4 -16  -20.00    9.33
  -1   4  16   -2.26   10.64
   1  -4 -15  112.51   10.27
  -1   4  15   96.34   10.23
   1  -4 -14   -5.60    7.60
  -1   4  14    5.94    7.71
   1  -4 -13   46.10    7.18
  -1   4  13   56.40    7.86
   1  -4 -12   12.67    6.13
  -1   4  12    5.00    6.88
   1  -4 -11   16.09    5.41
  -1   4  11   19.85    6.58
   1  -4 -10   28.31    5.34
  -1   4  10   22.37    5.68
   1  -4  -9    6.81    4.51
  -1   4   9    9.66    5.26
   1  -4  -8    0.30    3.76
  -1   4   8   -0.26    4.66
   1  -4  -7 1108.97   35.12
  -1   4   7 1066.45   31.81
   1  -4  -6   25.34    3.76
  -1   4   6   26.02    4.44
   1  -4  -5  173.46    9.63
  -1   4   5  165.86    9.10
   1  -4  -4   -1.39    2.56
  -1   4   4    3.05    3.05
   1  -4  -3 1962.14   54.94
  -1   4   3 1884.64   52.31
   1  -4  -2  201.06    9.40
  -1   4   2  188.31    8.61
   1  -4  -1   69.56    5.53
  -1   4   1   61.67    5.04
   1  -4   0   33.02    5.45
  -1   4   0   23.95    3.35
   1  -4   1  257.73   11.24
  -1   4  -1  261.15   11.02
   1  -4   2   76.78    5.38
  -1   4  -2   70.28    4.96
   1  -4   3   20.68    2.93
  -1   4  -3   19.89    3.08
   1  -4   4 1067.54   31.92
  -1   4  -4 1082.24   33.28
   1  -4   5    7.26    3.35
  -1   4  -5   10.19    3.53
   1  -4   6   35.68    3.99
  -1   4  -6   42.75    4.10
   1  -4   7    9.51    3.84
  -1   4  -7    5.30    3.27
   1  -4   8   74.04    5.45
  -1   4  -8   71.18    5.34
   1  -4   9   52.08    5.49
  -1   4  -9   47.42    5.45
   1  -4  10   49.37    5.98
  -1   4 -10   41.66    5.72
   1  -4  11   50.42    6.92
  -1   4 -11   38.73    6.24
   1  -4  12   18.16    7.48
  -1   4 -12   22.37    7.03
   1  -4  13   86.90    9.78
  -1   4 -13   85.40    8.76
   1  -4  14    4.02    8.69
  -1   4 -14   -2.74    7.37
   1  -4  15   36.66    9.48
  -1   4 -15   28.16    7.82
   1  -4  16    3.05   10.49
  -1   4 -16    4.85    8.31
   1  -4  17    9.74   10.04
  -1   4 -17    9.93    8.80
   1  -4  18   -2.82    3.61
  -1   4 -18   -5.23    8.16
   1  -4  19    3.35   12.37
  -1   4 -19   -3.72    6.84
  -1   4 -20   18.91   10.30
  -1   3  23    2.03   10.75
   1  -3 -21    3.42    8.69
  -1   3  21    0.56    5.45
   1  -3 -20   10.45   10.34
  -1   3  20    5.08    9.85
   1  -3 -19    7.07   10.75
  -1   3  19    9.55   13.01
   1  -3 -18   -1.02   10.64
  -1   3  18    2.67   11.88
   1  -3 -17   16.06    9.44
  -1   3  17    5.72   10.08
   1  -3 -16    6.92    9.33
  -1   3  16   12.78    9.10
   1  -3 -15   -1.69    7.78
  -1   3  15  -11.77    7.75
   1  -3 -14   65.92    8.99
  -1   3  14   67.31   13.42
  -1   3  13  207.30   14.51
   1  -3 -12   22.30    6.81
  -1   3  12   63.74    7.82
  -1   3  11  265.77   12.26
   1  -3 -10    4.93    4.78
  -1   3  10    2.86    5.57
   1  -3  -9 1128.79   37.41
  -1   3   9 1082.95   32.53
   1  -3  -8  128.60    8.99
  -1   3   8  136.05    9.10
   1  -3  -7  711.97   22.04
  -1   3   7  713.77   23.43
   1  -3  -6 1284.01   38.96
  -1   3   6 1252.95   38.99
   1  -3  -5 1177.60   34.86
  -1   3   5 1154.66   34.48
   1  -3  -4   20.19    2.93
  -1   3   4   17.41    3.12
   1  -3  -3  767.77   25.68
  -1   3   3  804.84   24.37
   1  -3  -2    6.69    2.74
  -1   3   2    8.50    2.74
   1  -3  -1 5013.06  129.95
  -1   3   1 5013.88  130.78
   1  -3   0  626.08   28.84
  -1   3   0  565.20   18.88
   1  -3   1   72.01    5.04
  -1   3  -1   64.49    4.93
   1  -3   2   14.03    2.67
  -1   3  -2   15.72    2.56
   1  -3   3   17.33    2.52
  -1   3  -3   17.18    2.78
   1  -3   4   17.37    2.90
  -1   3  -4   15.49    2.93
   1  -3   5  660.26   19.59
  -1   3  -5  652.93   19.37
   1  -3   6  131.38    6.47
  -1   3  -6  132.66    6.43
   1  -3   7  336.69   12.71
  -1   3  -7  342.03   12.71
   1  -3   8    3.50    3.91
  -1   3  -8    9.85    3.65
   1  -3   9  142.96   10.04
  -1   3  -9  133.56    6.73
   1  -3  10   54.03    5.60
  -1   3 -10   56.25    5.00
   1  -3  11   65.84    6.88
  -1   3 -11   64.98    5.98
   1  -3  12   77.69    7.45
  -1   3 -12   72.84    6.73
   1  -3  13  194.74   11.54
  -1   3 -13  197.45   10.15
   1  -3  14   21.92    8.99
  -1   3 -14   15.94    8.08
   1  -3  15   84.38   11.24
  -1   3 -15   68.59   10.12
   1  -3  16    1.58    9.25
  -1   3 -16    9.36    7.86
   1  -3  17    5.75   10.98
  -1   3 -17   15.53    9.55
   1  -3  18    6.58   11.09
  -1   3 -18   13.69   10.04
   1  -3  19    1.24   10.38
   1  -3  20   -3.16   11.28
  -1   3 -20   -4.93   11.92
  -1   2  23   31.66   11.96
   1  -2 -22   -0.38    4.40
  -1   2  22    1.73    6.51
   1  -2 -21    3.50    9.63
  -1   2  21   -8.16    7.90
   1  -2 -20   -1.88   10.08
  -1   2  20   12.63    8.69
   1  -2 -19   55.39   11.21
  -1   2  19   48.70   11.81
   1  -2 -18   28.65   10.12
  -1   2  18    7.14   10.79
   1  -2 -17   99.57   10.15
  -1   2  17  110.51   11.69
   1  -2 -16    4.40   12.56
  -1   2  16    0.23    8.39
   1  -2 -15   -0.11    7.45
  -1   2  15    3.95    7.48
   1  -2 -14  212.45   10.98
  -1   2  14  190.16   11.66
   1  -2 -13  712.64   24.14
  -1   2  13  693.50   26.10
   1  -2 -12    9.51    5.30
  -1   2  12    1.96    6.20
   1  -2 -11 1843.99   51.10
   1  -2 -10  537.87   18.88
   1  -2  -9  958.68   45.05
  -1   2   8   49.11    5.15
   1  -2  -7   -1.54    2.67
  -1   2   7    8.61    3.95
   1  -2  -6   32.19    3.72
  -1   2   6   26.13    3.76
   1  -2  -5   55.01    3.80
  -1   2   5   55.84    4.47
   1  -2  -4   37.38    3.35
  -1   2   4   31.85    3.76
   1  -2  -3 1155.07   35.01
  -1   2   3 1197.90   35.20
   1  -2  -2   66.52    3.72
  -1   2   2   62.16    3.61
   1  -2  -1   50.88    3.65
  -1   2   1   52.57    3.76
   1  -2   0  229.26    9.29
  -1   2   0  236.11    9.63
   1  -2   1  937.32   27.71
  -1   2  -1  965.37   27.83
   1  -2   2  895.47   26.25
  -1   2  -2  912.24   27.15
   1  -2   3 1239.83   35.91
  -1   2  -3 1257.28   35.68
   1  -2   4 1207.57   34.52
  -1   2  -4 1288.19   35.23
   1  -2   5 2576.22   63.59
  -1   2  -5 2591.64   63.70
   1  -2   6   37.34    3.31
  -1   2  -6   30.80    3.05
   1  -2   7 2220.96   56.70
  -1   2  -7 2238.44   54.82
   1  -2   8   84.49    4.89
  -1   2  -8   88.59    5.23
   1  -2   9  312.51   12.26
  -1   2  -9  318.76   12.07
   1  -2  10   87.80    6.35
  -1   2 -10   74.19    5.30
   1  -2  11  281.19   13.99
  -1   2 -11  288.04   13.16
   1  -2  12   -2.52    5.72
  -1   2 -12    2.29    5.23
   1  -2  13  162.78   10.64
  -1   2 -13  152.18    9.33
   1  -2  14    7.18    6.73
  -1   2 -14    2.03    7.29
   1  -2  15   37.79    9.10
  -1   2 -15   49.64    8.39
   1  -2  16    6.81    8.87
  -1   2 -16   -0.64    7.86
   1  -2  17    7.63   11.36
  -1   2 -17    7.75    9.21
   1  -2  18    8.08   13.69
  -1   2 -18   13.61   11.13
   1  -2  19   -3.95   10.87
  -1   2 -19   -2.14   10.64
   1  -2  20    0.38    7.97
  -1   2 -20   -0.23    7.86
   1  -2  21   -1.43    4.17
  -1   2 -21    0.11    4.55
   1  -1 -23   -3.23    5.87
  -1   1  23   -5.45    5.41
   1  -1 -22    3.16    5.30
  -1   1  22   -6.81   15.68
   1  -1 -21    2.29    9.18
  -1   1  21    3.31    8.91
   1  -1 -20    5.53    9.18
  -1   1  20   -5.38   10.34
   1  -1 -19   48.21   12.48
  -1   1  19   42.45   12.11
   1  -1 -18    6.43   11.39
  -1   1  18    8.01   11.21
   1  -1 -17   37.53   10.19
  -1   1  17   31.36   11.02
   1  -1 -16   13.35    8.61
  -1   1  16   17.15   10.08
   1  -1 -15  156.76   10.68
  -1   1  15  143.04   11.88
   1  -1 -14    6.81   10.75
  -1   1  14    1.35    8.46
   1  -1 -13  356.40   15.91
  -1   1  13  345.04   15.91
   1  -1 -12   42.53    6.47
  -1   1  12   44.56    6.96
   1  -1 -11  127.74    7.75
  -1   1  11  123.30    8.08
   1  -1 -10  435.47   16.58
  -1   1  10  418.52   16.51
   1  -1  -9 1233.66   38.54
  -1   1   9 1247.69   38.77
   1  -1  -8  140.78    7.26
  -1   1   8  134.88    7.11
   1  -1  -7   53.58    3.99
  -1   1   7   54.56    4.40
   1  -1  -6  152.40    7.22
  -1   1   6  157.55   10.94
   1  -1  -5  613.15   19.03
   1  -1  -3   14.78    4.10
  -1   1   3   10.34    2.07
   1  -1  -2   64.30    6.47
  -1   1   2   68.06    3.87
   1  -1  -1    9.85    1.69
  -1   1   1    5.53    1.65
   1  -1   0    8.61    1.50
  -1   1   0    8.99    1.43
   1  -1   1 4312.67  105.74
  -1   1  -1 4622.59  113.79
   1  -1   3  213.66    7.71
  -1   1  -3  211.82    7.52
   1  -1   4  304.62   10.45
  -1   1  -4  291.53   10.15
   1  -1   5 6381.56  150.60
  -1   1  -5 6419.47  147.25
   1  -1   6  443.33   14.40
  -1   1  -6  435.25   13.84
   1  -1   7   63.96    4.14
  -1   1  -7   58.02    3.69
   1  -1   8   68.51    4.70
  -1   1  -8   71.82    4.51
   1  -1   9 2419.76   64.00
  -1   1  -9 2384.56   59.79
   1  -1  10   17.33    4.78
  -1   1 -10    6.02    4.32
   1  -1  11   33.84    5.08
  -1   1 -11   29.25    4.66
   1  -1  12   56.44    6.96
  -1   1 -12   66.41    6.35
   1  -1  13   48.88    8.12
  -1   1 -13   57.72    6.54
   1  -1  14    4.10    7.75
  -1   1 -14   -4.14    7.03
   1  -1  15    8.65    9.02
  -1   1 -15   14.06    7.60
   1  -1  16   12.97    8.69
  -1   1 -16   12.30    8.72
   1  -1  17   17.97   10.42
  -1   1 -17   22.60    9.25
   1  -1  18  -10.90   12.15
  -1   1 -18    5.90   10.38
   1  -1  19   17.18   12.30
  -1   1 -19   28.84   11.21
   1  -1  20   -7.78    9.33
  -1   1 -20    2.71    8.27
   1  -1  21   18.73    5.68
  -1   1 -21   14.33    5.15
  -1   1 -22   -0.38    9.55
   1   0 -22   -3.61   12.97
  -1   0  22   -3.20    9.93
   1   0 -21   19.18   11.39
  -1   0  21    9.66   10.30
   1   0 -20   -1.73   10.12
  -1   0  20   -1.99   10.30
   1   0 -19   32.26   11.28
  -1   0  19   15.38   10.08
   1   0 -18    6.54   10.64
  -1   0  18   10.34   12.22
   1   0 -17   47.15   10.83
  -1   0  17   53.47   11.92
   1   0 -16   -0.19   10.08
  -1   0  16   -0.56   11.66
   1   0 -15   -2.14    8.35
  -1   0  15    1.99    9.96
   1   0 -14    5.49    7.71
  -1   0  14    4.89    9.02
   1   0 -13  106.15    8.16
  -1   0  13  104.12    8.91
   1   0 -12   80.51    8.72
  -1   0  12   68.89    6.96
   1   0 -11   65.84    5.53
  -1   0  11   78.93    6.62
   1   0 -10   85.92    5.98
  -1   0  10   89.38    6.51
   1   0  -9  830.60   24.82
  -1   0   9  841.73   25.34
   1   0  -8   50.65    4.36
  -1   0   8   42.53    4.55
   1   0  -7  644.96   19.67
  -1   0   7  655.22   21.02
   1   0  -6  452.55   15.15
  -1   0   6  480.00   16.02
   1   0  -5   38.69    3.50
  -1   0   5   40.69    3.69
   1   0  -4 1437.81   37.41
  -1   0   4 1452.85   40.31
  -1   0   3 6735.59  219.11
   1   0  -2 1658.65   41.74
  -1   0   2 1741.60   43.21
   1   0  -1 2567.35   62.83
   1   0   0  567.72   23.80
  -1   0  -1 2286.95   78.93
   1   0   2  106.75    5.57
  -1   0  -2   95.74    3.87
   1   0   3 1364.03   36.93
  -1   0  -3 1405.51   35.87
   1   0   4  855.12   24.78
  -1   0  -4  884.86   24.89
   1   0   5   18.84    2.41
  -1   0  -5   16.28    2.41
   1   0   6    1.28    2.56
  -1   0  -6    4.78    2.37
   1   0   7 2160.00   54.71
  -1   0  -7 2095.70   52.38
   1   0   8  107.96    5.98
  -1   0  -8  107.32    5.19
   1   0   9  442.24   15.04
  -1   0  -9  416.03   13.80
   1   0  10    7.56    3.84
  -1   0 -10    5.45    3.31
   1   0  11  441.68   17.22
  -1   0 -11  441.72   16.36
   1   0  12    0.83    5.87
  -1   0 -12   -0.53    5.00
   1   0  13    6.13    5.57
  -1   0 -13    7.82    4.74
   1   0  14   87.91    8.50
  -1   0 -14   74.42    6.99
   1   0  15  102.88    9.55
  -1   0 -15  114.01    8.65
   1   0  16   25.61    9.59
  -1   0 -16   20.53    8.50
   1   0  17  115.03   12.86
  -1   0 -17  118.56   15.76
   1   0  18   -7.90   10.94
  -1   0 -18    2.11    9.29
   1   0  19   15.34   11.28
  -1   0 -19   13.84   11.13
   1   0  20    0.98   11.32
  -1   0 -20    2.41    8.84
   1   0  21   -3.12    8.16
  -1   0 -21    2.63    5.87
   1   0  22    0.00    9.78
  -1   0 -22   -1.47   12.37
  -1  -1  23   -2.14    5.49
   1   1 -22   -1.58    3.50
   1   1 -21   -0.34    7.90
  -1  -1  21    3.87   14.70
   1   1 -20   18.27    9.93
  -1  -1  20   -4.10    5.64
   1   1 -19   13.84   10.64
  -1  -1  19    5.26   13.69
   1   1 -18   20.49   10.87
  -1  -1  18    3.72   12.48
   1   1 -17   28.88    9.59
  -1  -1  17   22.71   12.07
   1   1 -16    9.21    9.59
  -1  -1  16    9.55   11.84
   1   1 -15   12.86    7.48
  -1  -1  15   14.63    8.27
   1   1 -14   -2.44    6.69
  -1  -1  14    2.22    7.75
   1   1 -13   54.22    6.28
  -1  -1  13   54.22    7.33
   1   1 -12   44.90    5.49
  -1  -1  12   42.42    5.83
   1   1 -11  104.38    6.77
  -1  -1  11  105.96    7.60
   1   1 -10  377.83   14.18
  -1  -1  10  371.40   14.33
   1   1  -9  447.21   19.33
  -1  -1   9  437.51   15.64
   1   1  -8  215.35    8.61
  -1  -1   8  206.44    8.61
   1   1  -7  670.27   20.15
  -1  -1   7  686.70   21.10
   1   1  -6  335.94   11.36
  -1  -1   6  334.21   12.60
   1   1  -5 1623.26   42.34
  -1  -1   5 1648.98   44.11
   1   1  -4 1026.02   28.84
  -1  -1   4 1037.19   29.82
   1   1  -3  546.63   16.39
  -1  -1   3  578.82   17.15
   1   1  -2 1193.24   30.57
  -1  -1   2 1067.23   28.28
  -1  -1   1 3832.41  125.18
   1   1   0    2.90    0.49
  -1  -1   0    3.12    0.56
   1   1   1 1463.11   34.93
  -1  -1  -1 1454.32   35.20
   1   1   2    7.52    1.28
  -1  -1  -2    6.81    1.20
  -1  -1  -3 5599.17  182.86
   1   1   4 1188.13   31.74
  -1  -1  -4 1248.89   47.68
   1   1   6  -20.94    5.11
  -1  -1  -6  156.50    6.17
   1   1   7  805.63   34.97
  -1  -1  -7  787.43   23.13
   1   1   8    6.58    3.01
  -1  -1  -8    9.78    2.74
   1   1   9 2459.88   69.45
  -1  -1  -9 2401.79   63.17
   1   1  10   33.39    5.11
  -1  -1 -10   26.10    4.14
   1   1  11  291.61   12.48
  -1  -1 -11  278.37   11.43
   1   1  12    6.39    5.19
  -1  -1 -12    5.11    4.17
   1   1  13 1454.32   41.70
  -1  -1 -13 1466.24   39.71
   1   1  14   46.03    7.67
  -1  -1 -14   40.42    6.54
   1   1  15   64.38   10.27
  -1  -1 -15   63.25    8.50
   1   1  16    7.82    9.51
  -1  -1 -16   10.60    7.93
   1   1  17   73.14   11.36
  -1  -1 -17   75.99   10.38
   1   1  18    1.65   11.92
  -1  -1 -18   -7.18    9.78
   1   1  19   57.23   15.61
  -1  -1 -19   41.40   13.24
   1   1  20    7.07   12.30
  -1  -1 -20    8.84   10.90
   1   1  21   35.16    9.93
  -1  -1 -21   37.64    7.86
   1   1  22    0.90    8.12
  -1  -1 -22   -7.18   11.77
  -1  -1 -23   -2.33    8.61
  -1  -2  22   -0.23    7.33
   1   2 -21    7.14    9.74
  -1  -2  21    0.45    5.08
   1   2 -20    1.02    6.62
  -1  -2  20   -3.84    8.05
   1   2 -19   13.84   10.53
  -1  -2  19   -7.26   11.13
   1   2 -18   19.10   11.36
  -1  -2  18    7.63   12.75
   1   2 -17   57.23   10.49
  -1  -2  17   58.17   11.88
   1   2 -16   -5.19    9.21
  -1  -2  16    5.23   11.81
   1   2 -15  244.68   12.94
  -1  -2  15  247.58   13.91
   1   2 -14   -0.41    7.37
  -1  -2  14    1.92    8.65
   1   2 -13  137.40    8.57
  -1  -2  13  118.79   10.15
   1   2 -12  177.78    8.35
  -1  -2  12  180.15   10.49
   1   2 -11  225.05   10.90
  -1  -2  11  222.12   11.54
   1   2 -10    0.08    4.14
  -1  -2  10    2.37    4.85
   1   2  -9  845.61   25.91
  -1  -2   9  836.28   28.84
   1   2  -8   17.86    3.50
  -1  -2   8   21.13    3.91
   1   2  -7  775.36   23.39
  -1  -2   7  789.62   24.93
   1   2  -6  557.16   17.03
  -1  -2   6  551.89   17.56
   1   2  -5 3795.30   93.18
  -1  -2   5 3910.74   96.30
   1   2  -4   31.17    2.26
  -1  -2   4   26.74    2.41
   1   2  -3    5.00    1.39
  -1  -2   3    6.77    1.62
   1   2  -2  924.23   23.24
  -1  -2   2  910.02   23.92
   1   2  -1   44.86    1.58
  -1  -2   1   41.51    1.65
   1   2   1 2090.59   48.58
  -1  -2  -1 2039.15   48.36
   1   2   2 2972.37   70.62
  -1  -2  -2 2891.15   70.28
   1   2   4 9999.00  327.86
  -1  -2  -4 9455.16  306.76
   1   2   5 3653.42   89.12
  -1  -2  -5 3552.16   88.82
   1   2   6   12.56    2.59
  -1  -2  -6   12.48    2.18
   1   2   7  343.95   12.33
  -1  -2  -7  335.04   11.32
   1   2   8  208.39    8.72
  -1  -2  -8   -7.93    3.50
   1   2   9 1696.21   47.49
  -1  -2 -10   62.12    5.04
  -1  -2 -11  359.22   13.24
  -1  -2 -12  581.15   20.15
   1   2  13  340.72   15.68
  -1  -2 -13  306.72   14.44
   1   2  14   36.14    7.67
  -1  -2 -14   34.52    6.77
   1   2  15   85.85   10.45
  -1  -2 -15   89.76    8.76
   1   2  16   -2.78    8.69
  -1  -2 -16    5.34    8.50
   1   2  17   40.80   11.32
  -1  -2 -17   43.39    9.66
   1   2  18   37.49   11.13
  -1  -2 -18   38.43   10.23
   1   2  19   37.23   15.38
  -1  -2 -19   52.46   12.82
   1   2  20   10.15   13.99
  -1  -2 -20   18.05   11.39
   1   2  21   27.75   10.34
  -1  -2 -21   26.89   10.64
   1   2  22    1.43    8.46
  -1  -2 -22    0.08    9.06
   1   2  23    1.43    5.68
  -1  -2 -23    3.35    6.96
   1   3 -21    1.05    5.04
   1   3 -20    1.84   12.86
  -1  -3  20   -1.62    4.14
   1   3 -19   -5.04   15.87
  -1  -3  19    0.68    6.51
   1   3 -18   19.63   10.68
  -1  -3  18   -5.60   11.66
   1   3 -17   19.70    9.21
  -1  -3  17    4.74   10.57
   1   3 -16   -7.29    9.55
  -1  -3  16    6.17   11.96
   1   3 -15  151.16   11.24
  -1  -3  15  152.10   12.94
   1   3 -14   18.69    7.03
  -1  -3  14   18.24    9.96
   1   3 -13  483.83   17.11
  -1  -3  13  438.63   19.03
   1   3 -12  343.35   14.25
  -1  -3  12  337.90   15.87
   1   3 -11   55.50    5.94
  -1  -3  11   44.11    6.43
   1   3 -10   42.68    4.66
  -1  -3  10   39.37    5.87
   1   3  -9  204.63    8.42
  -1  -3   9  191.58    9.36
   1   3  -8   -0.45    2.71
  -1  -3   8    4.14    3.35
   1   3  -7  204.29    8.20
  -1  -3   7  205.72    8.80
   1   3  -6 1335.23   34.29
  -1  -3   6 1327.71   35.23
   1   3  -5 1422.05   38.13
  -1  -3   5 1393.74   38.73
   1   3  -4 1077.43   29.59
  -1  -3   4 1059.41   30.38
   1   3  -3  928.11   23.58
  -1  -3   3  898.74   23.50
   1   3  -2  132.77    4.47
  -1  -3   2  128.04    4.59
   1   3  -1  202.45    5.90
  -1  -3   1  196.25    5.83
   1   3   0   42.57    2.52
  -1  -3   0   38.39    1.84
   1   3   1 1681.66   40.31
  -1  -3  -1 1596.45   38.35
   1   3   3 3050.28   76.15
  -1  -3  -3 2999.82   75.62
   1   3   4 4621.76  110.93
  -1  -3  -4 4565.85  111.57
   1   3   5 3239.68   79.94
  -1  -3  -5 3087.32   78.70
   1   3   6   28.88    3.27
  -1  -3  -6   24.82    3.01
   1   3   7  512.48   18.58
  -1  -3  -7  500.68   17.37
   1   3   8   99.53    6.28
  -1  -3  -8   97.54    6.02
   1   3   9  396.67   15.12
  -1  -3  -9  390.46   14.85
   1   3  10  477.25   17.97
  -1  -3 -10  460.14   18.09
   1   3  11    0.79    4.25
  -1  -3 -11    2.59    5.19
   1   3  12  169.10    9.48
   1   3  13    0.56    5.75
  -1  -3 -13   -0.86    5.04
   1   3  14  186.40   13.80
   1   3  15  198.95   19.40
  -1  -3 -15  218.66   10.98
   1   3  16   16.17    8.91
  -1  -3 -16   41.14    8.61
   1   3  17   68.17   10.94
  -1  -3 -17   56.78   11.02
   1   3  18   18.27   10.64
  -1  -3 -18   26.66   10.34
   1   3  19   10.68   13.46
  -1  -3 -19   12.71   11.13
   1   3  20    2.37   11.58
  -1  -3 -20    1.77   10.68
   1   3  21   48.92   10.38
  -1  -3 -21   45.35   16.55
   1   3  22   -1.58    5.60
  -1  -3 -22    8.16    8.05
   1   3  23   -0.90    5.60
  -1  -3 -23   23.65    7.41
   1   4 -20    4.63    5.72
  -1  -4  20   -1.35    9.36
   1   4 -19   28.43    9.40
  -1  -4  19   12.75   16.85
   1   4 -18   19.29   10.68
  -1  -4  18   13.57   10.79
   1   4 -17   13.88   10.23
  -1  -4  17   12.48   11.02
   1   4 -16    4.10   10.34
  -1  -4  16   -0.75   11.92
   1   4 -15  130.74   11.21
  -1  -4  15  131.08   12.15
   1   4 -14    0.86    6.92
  -1  -4  14   -2.14    8.23
   1   4 -13  203.99   10.53
  -1  -4  13  187.49   11.84
   1   4 -12    0.23    5.98
  -1  -4  12   -1.69    6.92
   1   4 -11  357.41   16.51
  -1  -4  11  345.38   14.03
   1   4 -10  126.80    7.11
  -1  -4  10  119.76    7.63
   1   4  -9   92.28    5.83
  -1  -4   9   94.83    6.58
   1   4  -8   53.58    4.25
  -1  -4   8   44.78    7.18
   1   4  -7  564.68   17.37
  -1  -4   7  538.32   18.20
   1   4  -6    3.08    2.56
  -1  -4   6    1.92    2.71
   1   4  -5  343.95   10.72
  -1  -4   5  353.46   11.47
   1   4  -4   43.66    2.74
  -1  -4   4   44.41    4.32
   1   4  -3 1597.17   38.62
  -1  -4   3 1549.19   36.89
   1   4  -2   23.58    1.96
  -1  -4   2   20.68    1.73
   1   4  -1  238.85    7.71
  -1  -4   1  228.28    7.52
   1   4   0   24.78    1.99
  -1  -4   0   28.65    2.14
   1   4   1 2884.23  101.30
  -1  -4  -1 2605.37   64.71
   1   4   2  782.21   21.43
  -1  -4  -2  838.91   23.73
   1   4   3  973.57   28.99
  -1  -4  -3  961.46   27.34
   1   4   4 1838.69   51.63
  -1  -4  -4 1797.93   49.86
   1   4   5   38.43    3.61
  -1  -4  -5   34.44    3.38
   1   4   6  665.75   23.05
  -1  -4  -6  675.19   22.64
   1   4   7  560.80   20.64
  -1  -4  -7  564.23   19.63
   1   4   8   74.53    5.53
  -1  -4  -8   77.84    5.19
   1   4   9   44.90    5.60
  -1  -4  -9   43.88    7.60
   1   4  10   33.96    5.26
  -1  -4 -10   27.15    4.32
   1   4  11  166.13    9.55
  -1  -4 -11  153.91    8.99
   1   4  12   87.88    7.45
  -1  -4 -12   78.63    6.58
   1   4  13   11.92    5.83
  -1  -4 -13    6.05    7.33
   1   4  14   -3.65    8.31
  -1  -4 -14    3.87    7.41
   1   4  15    9.25    7.11
  -1  -4 -15    9.78    6.58
   1   4  16   -5.75    8.16
  -1  -4 -16   10.38    7.45
   1   4  17   57.12   10.60
   1   4  18   -4.55   11.02
  -1  -4 -18    6.05   13.61
  -1  -4 -19   32.83   19.85
   1   4  20    7.71   11.21
  -1  -4 -20    2.37   10.34
   1   4  21    6.62    7.71
  -1  -4 -21   28.43    7.93
   1   4  22   -2.33    4.96
  -1  -4 -22   -0.15    5.11
   1   4  23   -3.08   10.64
  -1  -4 -23   -2.22    4.70
   1   5 -21    1.02    6.88
   1   5 -20    4.32    8.35
   1   5 -19    5.64    8.31
  -1  -5  19   -0.15   13.84
   1   5 -18    1.92    8.84
  -1  -5  18   25.53   13.24
   1   5 -17  134.73   12.37
  -1  -5  17  114.80   14.51
   1   5 -16   25.91   10.34
  -1  -5  16   23.99   12.75
   1   5 -15   72.31    9.10
  -1  -5  15   66.67   11.96
   1   5 -14    2.78    8.08
  -1  -5  14    0.53    8.65
   1   5 -13  139.58   10.08
  -1  -5  13  138.00   10.42
   1   5 -12   -2.71    5.49
  -1  -5  12   -2.33    6.43
   1   5 -11   18.99    5.72
  -1  -5  11   27.90    6.73
   1   5 -10   42.60    5.11
  -1  -5  10   42.90    5.98
   1   5  -9  469.66   15.34
  -1  -5   9  467.06   17.45
   1   5  -8  128.56    6.66
  -1  -5   8  119.88    7.33
   1   5  -7    9.89    3.53
  -1  -5   7    9.96    3.72
   1   5  -6   88.93    4.47
  -1  -5   6   94.95    5.11
   1   5  -5  570.54   16.17
  -1  -5   5  569.08   21.77
   1   5  -4    7.41    2.37
  -1  -5   4    6.51    2.44
   1   5  -3  528.20   15.76
  -1  -5   3  522.30   15.27
   1   5  -2   57.76    3.16
  -1  -5   2   57.95    3.12
   1   5  -1  895.05   24.52
  -1  -5   1  861.40   23.58
   1   5   0    1.02    1.77
  -1  -5   0   -0.98    1.69
   1   5   1 1344.85   37.08
  -1  -5  -1 1329.44   38.99
   1   5   2  253.70   10.19
  -1  -5  -2  258.71   10.19
   1   5   3 1373.28   38.13
  -1  -5  -3 1376.03   37.94
   1   5   4  319.21   11.36
  -1  -5  -4  341.28   12.11
   1   5   5   56.07    4.70
  -1  -5  -5   53.28    4.36
   1   5   6  360.27   14.33
  -1  -5  -6  374.93   14.21
   1   5   7  512.18   20.94
  -1  -5  -7  535.01   22.00
   1   5   8  669.14   23.01
  -1  -5  -8  716.37   27.00
   1   5   9  196.70    9.63
  -1  -5  -9  200.76   10.27
   1   5  10    7.07    4.63
  -1  -5 -10    5.83    4.02
   1   5  11  138.60    7.75
  -1  -5 -11  117.06    8.23
   1   5  12    5.04    5.72
  -1  -5 -12    4.51    5.11
   1   5  13  269.72   14.03
  -1  -5 -13  265.81   14.06
   1   5  14    7.86    6.84
  -1  -5 -14    7.60    5.90
   1   5  15  314.51   14.59
  -1  -5 -15  307.55   13.50
   1   5  16   16.62   10.83
  -1  -5 -16   20.08    8.57
   1   5  17   70.54   10.83
  -1  -5 -17   68.32    9.70
   1   5  18   -0.94   10.49
  -1  -5 -18   -7.41    9.44
   1   5  19   14.97   14.25
  -1  -5 -19   27.90   13.12
   1   5  20   -2.14   12.60
  -1  -5 -20    7.26   10.15
   1   5  21    0.71    8.39
  -1  -5 -21   15.83   14.63
   1   5  22    3.12   12.03
  -1  -5 -22   -8.31    7.29
   1   6 -18    2.14    8.08
  -1  -6  18   12.48   10.19
   1   6 -17   39.48   11.17
  -1  -6  17   32.26   17.22
   1   6 -16    3.42    8.99
  -1  -6  16    4.40   11.51
   1   6 -15   10.87    9.10
  -1  -6  15    4.06   11.47
   1   6 -14   -1.96    8.05
  -1  -6  14   -8.27   10.27
   1   6 -13   34.18    8.01
  -1  -6  13   19.63    9.36
   1   6 -12   -8.01    9.25
  -1  -6  12    9.55    7.52
   1   6 -11   37.79    6.51
  -1  -6  11   42.90    6.99
   1   6 -10   51.03    5.87
  -1  -6  10   49.90    6.24
   1   6  -9   93.93    6.20
  -1  -6   9  107.24    6.66
   1   6  -8    4.44    3.84
  -1  -6   8    1.05    3.87
   1   6  -7    7.18    3.35
  -1  -6   7    3.87    3.69
   1   6  -6    3.99    3.16
  -1  -6   6    4.40    3.57
   1   6  -5  486.58   15.61
  -1  -6   5  473.94   15.53
   1   6  -4   48.62    3.69
  -1  -6   4   51.03    3.80
   1   6  -3  902.42   25.42
  -1  -6   3  906.22   25.34
   1   6  -2  148.12    6.13
  -1  -6   2  146.20    6.47
   1   6  -1 1125.33   30.46
  -1  -6   1 1096.38   30.08
   1   6   0  554.34   18.50
  -1  -6   0  567.53   19.48
   1   6   1  723.62   23.95
  -1  -6  -1  747.61   24.33
   1   6   2  761.94   23.35
  -1  -6  -2  820.15   26.62
   1   6   3 1399.00   40.50
  -1  -6  -3 1442.02   41.93
   1   6   4    6.96    3.46
  -1  -6  -4   15.49    3.50
   1   6   5  254.72   11.02
  -1  -6  -5  273.14   11.84
   1   6   6   65.92    5.94
  -1  -6  -6   64.83    5.79
   1   6   7  115.97    7.82
  -1  -6  -7  115.18    7.60
   1   6   8  228.40   10.38
  -1  -6  -8  237.12   11.39
   1   6   9  839.14   26.25
  -1  -6  -9  884.49   31.10
   1   6  10  213.92   11.13
  -1  -6 -10  218.32   11.36
   1   6  11   40.57    6.20
  -1  -6 -11   32.11    5.64
   1   6  12   40.95    6.84
  -1  -6 -12   32.64    6.51
   1   6  13  207.75   11.62
  -1  -6 -13  213.21   11.39
   1   6  14    3.23    7.56
  -1  -6 -14   -0.19    6.92
   1   6  15  210.50   11.92
  -1  -6 -15  181.85   11.28
   1   6  16   -6.73   10.19
  -1  -6 -16    3.46    9.96
   1   6  17  103.22   11.28
  -1  -6 -17  100.44   10.04
   1   6  18   -3.95   10.15
  -1  -6 -18    9.18    8.80
   1   6  19   14.93   12.90
  -1  -6 -19   20.57   10.72
   1   6  20    9.59   10.19
  -1  -6 -20    0.90    9.55
   1   6  21   -0.04    5.11
  -1  -6 -21   -1.69    3.99
   1   6  22    0.11   11.43
  -1  -6 -22    8.80    6.43
   1   7 -17   -0.30    6.05
  -1  -7  17    1.13   23.54
   1   7 -16    0.98    7.60
  -1  -7  16    1.17   16.51
   1   7 -15   12.71    7.86
  -1  -7  15    2.90    8.91
   1   7 -14    1.50    9.06
  -1  -7  14    1.13    9.70
   1   7 -13   23.46    8.65
  -1  -7  13    7.56    9.44
   1   7 -12   12.07   11.96
  -1  -7  12    4.02    7.93
   1   7 -11   33.80    9.10
  -1  -7  11   50.84    8.76
   1   7 -10   16.77    6.32
  -1  -7  10   16.81    7.14
   1   7  -9   99.65    7.33
  -1  -7   9   98.33    8.35
   1   7  -8    7.11    4.36
  -1  -7   8    5.34    4.36
   1   7  -7   88.03    6.09
  -1  -7   7   85.66    6.43
   1   7  -6   36.36    4.02
  -1  -7   6   44.41    7.07
   1   7  -5  322.29   11.73
  -1  -7   5  309.06   11.96
   1   7  -4   -1.69    3.50
  -1  -7   4   -0.79    3.57
   1   7  -3  385.58   12.60
  -1  -7   3  396.89   12.82
   1   7  -2    2.67    2.90
  -1  -7   2    2.52    2.90
   1   7  -1  226.40    9.06
  -1  -7   1  238.93    8.95
   1   7   0  150.41    7.11
  -1  -7   0  154.32    7.71
   1   7   1  539.03   27.30
  -1  -7  -1  613.67   21.32
   1   7   2    2.90    3.46
  -1  -7  -2    4.59    3.72
   1   7   3  160.71    8.61
  -1  -7  -3  176.06    9.40
   1   7   4   33.32    4.51
  -1  -7  -4   33.47    4.55
   1   7   5  470.26   17.00
  -1  -7  -5  528.32   19.10
   1   7   6   94.50    6.88
  -1  -7  -6  100.55    7.37
   1   7   7   35.01    5.41
  -1  -7  -7   29.48    4.85
   1   7   8  128.98    8.16
  -1  -7  -8  137.85    8.05
   1   7   9  466.57   18.12
  -1  -7  -9  487.59   20.15
   1   7  10   19.67    6.28
  -1  -7 -10   15.30    5.72
   1   7  11  192.83   10.53
  -1  -7 -11  216.52   11.06
   1   7  12   23.24    6.51
  -1  -7 -12   15.34    5.49
   1   7  13   44.86    7.93
  -1  -7 -13   45.20    6.39
   1   7  14   18.31    7.41
  -1  -7 -14   17.15    6.58
   1   7  15   -9.74    9.70
  -1  -7 -15   -6.81   12.75
   1   7  16   31.74   10.90
  -1  -7 -16   30.65    8.57
   1   7  17   59.34   13.05
   1   7  18   -5.15    9.66
  -1  -7 -18    3.12    8.76
   1   7  19   11.69   10.30
  -1  -7 -19    7.63    9.93
   1   7  20    6.35   11.13
  -1  -7 -20   -0.30   10.53
   1   7  21    2.41   12.97
  -1  -7 -21    1.32    5.90
   1   7  22   -1.54    4.51
  -1  -7 -22   -0.08    5.30
   1   8 -16   -6.69    7.97
   1   8 -15   29.44    9.06
  -1  -8  15   41.59   12.41
   1   8 -14    3.95    8.72
  -1  -8  14    9.06   12.56
   1   8 -13    5.34    8.72
  -1  -8  13   -2.71   13.72
   1   8 -12   16.09    8.35
  -1  -8  12   -3.38    8.87
   1   8 -11   31.85    8.84
  -1  -8  11   42.75    9.51
   1   8 -10    6.92    6.66
  -1  -8  10    2.14    7.33
   1   8  -9   75.66    7.52
  -1  -8   9   83.52    9.18
   1   8  -8    3.27    5.87
  -1  -8   8   -2.59    5.90
   1   8  -7   55.88    5.90
  -1  -8   7   55.61    6.09
   1   8  -6   22.90    5.19
  -1  -8   6   25.34    7.78
   1   8  -5  575.47   18.84
  -1  -8   5  579.34   18.01
   1   8  -4  126.65    6.88
  -1  -8   4  129.92    7.22
   1   8  -3   15.61    3.72
  -1  -8   3   13.46    3.65
   1   8  -2   27.30    3.80
  -1  -8   2   28.24    3.99
   1   8  -1  119.69    6.92
  -1  -8   1  109.95    6.84
   1   8   0   -0.23    3.69
  -1  -8   0    0.41    3.50
   1   8   1  600.47   20.76
  -1  -8  -1  697.71   23.95
   1   8   2  482.82   17.37
  -1  -8  -2  613.64   22.15
   1   8   3  971.76   30.50
  -1  -8  -3 1082.39   32.34
   1   8   4  276.57   13.61
  -1  -8  -4  311.72   13.76
   1   8   5   15.68    4.59
  -1  -8  -5   11.88    4.59
   1   8   6  317.93   13.80
  -1  -8  -6  334.40   14.85
   1   8   7  318.91   18.01
  -1  -8  -7  320.94   15.57
   1   8   8   56.55    7.03
  -1  -8  -8   37.49    5.41
   1   8   9  736.07   23.20
  -1  -8  -9  729.41   24.07
   1   8  10   31.77    6.51
  -1  -8 -10   24.25    5.23
   1   8  11  255.36   11.92
  -1  -8 -11  250.70   11.02
   1   8  12   63.25    8.05
  -1  -8 -12   70.54    7.71
   1   8  13   29.41    9.21
  -1  -8 -13   31.21    7.60
   1   8  14   18.09    9.33
  -1  -8 -14   11.43    8.05
   1   8  15    3.46    8.84
  -1  -8 -15    7.26    7.48
   1   8  16   -2.48    8.54
  -1  -8 -16    1.35    9.14
   1   8  17   29.07   10.83
  -1  -8 -17   27.53    9.40
   1   8  18    3.53   10.42
  -1  -8 -18   12.78    9.78
   1   8  19   10.27    9.63
  -1  -8 -19   -3.01    9.89
   1   8  20    0.45    8.87
  -1  -8 -20    4.10    8.23
   1   8  21   -2.37   10.87
   1   8  22   -0.38    5.79
  -1  -8 -22   34.14    9.55
   1   9 -17   -2.82    8.20
   1   9 -16    3.72    8.99
   1   9 -15   16.13    6.88
   1   9 -14   -1.20   10.00
  -1  -9  14   -2.03   10.72
   1   9 -13    2.78    6.81
  -1  -9  13   -6.69   12.33
  -1  -9  12   14.63   15.08
  -1  -9  11   -5.04   11.28
   1   9 -10   -5.41    8.65
  -1  -9  10   -0.15    9.10
   1   9  -9   42.79    8.20
  -1  -9   9   57.34    9.44
   1   9  -8   58.77    8.16
  -1  -9   8   58.47    8.76
   1   9  -7   11.36    7.07
  -1  -9   7   17.00    8.39
   1   9  -6   25.87    5.90
  -1  -9   6   32.23   11.62
   1   9  -5   36.36    5.83
  -1  -9   5   40.08    5.49
   1   9  -4  167.44    8.61
  -1  -9   4  179.74    8.65
   1   9  -3  297.21   11.66
  -1  -9   3  308.87   12.71
   1   9  -2    2.07    4.78
  -1  -9   2    3.16    4.63
   1   9  -1   38.99    5.60
  -1  -9   1   48.77    5.49
   1   9   0    8.69    4.25
  -1  -9   0    5.45    4.36
   1   9   1  126.23    9.06
  -1  -9  -1  142.48    8.46
   1   9   2   -0.86    6.88
  -1  -9  -2    1.35    4.74
   1   9   3  106.60    8.12
  -1  -9  -3   97.09    7.37
   1   9   4  176.73   10.64
  -1  -9  -4  188.61   10.08
   1   9   5   40.23    6.28
  -1  -9  -5   33.73    5.83
   1   9   6   80.51    7.14
  -1  -9  -6   78.06    6.39
   1   9   7   51.10    6.69
  -1  -9  -7   63.40    6.73
   1   9   8   -5.19    7.18
  -1  -9  -8    3.01    5.34
   1   9   9    6.73    7.37
  -1  -9  -9   -0.71    5.34
   1   9  10   13.72    8.01
  -1  -9 -10    7.41    6.62
   1   9  11   23.69    7.26
  -1  -9 -11   29.48    6.47
   1   9  12   14.59    8.12
  -1  -9 -12   19.44    6.62
   1   9  13   17.26    8.39
  -1  -9 -13    7.37    6.99
   1   9  14    2.37    8.69
  -1  -9 -14   -4.17    7.37
   1   9  15    1.88    9.29
  -1  -9 -15   13.72    7.78
   1   9  16   -0.86   10.19
  -1  -9 -16   12.52    8.54
   1   9  17   34.90   11.09
  -1  -9 -17   24.52    7.60
   1   9  18   36.74    9.74
  -1  -9 -18   53.85   11.58
   1   9  19   17.00    8.80
  -1  -9 -19    5.68    8.84
   1   9  20   -3.35    8.20
  -1  -9 -20    5.30    8.20
   1   9  21    3.87    6.35
  -1  -9 -21   24.55    6.13
  -1 -10  12   -0.75   13.69
   1  10 -10    0.98    6.43
  -1 -10  10    0.94    7.03
   1  10  -9    1.13    7.41
  -1 -10   9    7.22    9.55
   1  10  -8   -0.56    8.12
  -1 -10   8    0.41    9.93
   1  10  -7   21.32   10.49
  -1 -10   7   14.74    9.02
   1  10  -6   -4.81    7.45
  -1 -10   6   -0.75    7.90
   1  10  -5  127.77    8.12
  -1 -10   5  133.49    9.18
   1  10  -4   -1.05    6.17
  -1 -10   4    2.48    6.24
   1  10  -3   44.03    6.39
  -1 -10   3   33.28    6.47
   1  10  -2   -0.15    5.64
  -1 -10   2   -3.69    5.57
   1  10  -1   76.52    7.03
  -1 -10   1   79.34    7.07
   1  10   0   16.47    5.79
  -1 -10   0   14.29    5.72
   1  10   1   12.82    6.35
  -1 -10  -1    9.25    5.90
   1  10   2   26.10    6.92
  -1 -10  -2   31.17    6.20
   1  10   3  403.85   18.16
  -1 -10  -3  409.79   17.64
   1  10   4  127.40    9.18
  -1 -10  -4  124.16    8.46
   1  10   5    3.65    7.18
  -1 -10  -5    0.71    9.81
   1  10   6   -2.78    6.96
  -1 -10  -6    0.71    5.98
   1  10   7   15.19    6.54
  -1 -10  -7   17.67    6.96
   1  10   8   24.67    7.75
  -1 -10  -8   18.46   11.28
   1  10   9   -2.82    7.33
  -1 -10  -9   -1.84    6.20
   1  10  10   33.13    8.27
  -1 -10 -10   38.77    6.92
   1  10  11  103.93   11.17
  -1 -10 -11   97.20    8.99
   1  10  12   16.70    9.29
  -1 -10 -12    4.66    7.41
   1  10  13   31.40   11.24
  -1 -10 -13   38.09    8.54
   1  10  14   -7.11    9.66
  -1 -10 -14    5.19    7.97
   1  10  15   -5.90    8.61
  -1 -10 -15    5.57    7.52
   1  10  16  -12.45   13.84
  -1 -10 -16   -2.67    7.41
   1  10  17   90.40   10.68
  -1 -10 -17   64.71    8.61
   1  10  18   14.82   11.36
  -1 -10 -18   16.02   12.82
   1  10  19   17.75   11.92
  -1 -10 -19   10.45    8.84
   1  10  20    1.88    7.18
  -1 -10 -20    0.68    6.28
   1  11 -11   42.83    8.80
   1  11 -10   -1.80    4.44
   1  11  -9   48.66    7.93
   1  11  -8   13.46    8.16
  -1 -11   8    4.14    8.65
   1  11  -7    8.01    7.86
  -1 -11   7    9.21    8.54
   1  11  -6    6.05    8.05
  -1 -11   6    2.67    8.50
   1  11  -5   42.45    8.54
   1  11  -4   18.95    7.63
  -1 -11   4   10.53    7.78
   1  11  -3   15.61    8.12
  -1 -11   3   16.55    7.45
   1  11  -2   -2.44    7.52
  -1 -11   2    5.19    6.62
   1  11  -1   -2.14    6.99
  -1 -11   1    0.11    6.88
   1  11   0    4.59    6.92
  -1 -11   0    4.14    6.73
   1  11   1   57.64    8.42
  -1 -11  -1   68.14    8.57
   1  11   2   80.43   14.18
  -1 -11  -2  107.47    9.10
   1  11   3   -1.05    8.16
  -1 -11  -3    4.40   11.66
   1  11   4    9.78    8.42
  -1 -11  -4   11.17    7.86
   1  11   5   40.57    8.42
  -1 -11  -5   37.60    7.86
   1  11   6   15.23    8.05
  -1 -11  -6   19.67   11.39
   1  11   7   15.98   12.30
  -1 -11  -7   19.97    8.05
   1  11   8    8.95    9.25
  -1 -11  -8    5.83   13.39
   1  11   9   34.52    9.78
  -1 -11  -9   20.34   13.12
   1  11  10    5.08    9.21
  -1 -11 -10   17.79    9.44
   1  11  11   71.60   11.54
  -1 -11 -11   45.54   10.08
   1  11  12    7.97   10.42
  -1 -11 -12   -9.85    8.23
   1  11  13   21.85   10.49
  -1 -11 -13   26.85    8.31
   1  11  14    3.61   11.24
  -1 -11 -14    5.98    7.97
   1  11  15    5.11    9.48
  -1 -11 -15   19.97    7.86
   1  11  16    0.08    7.75
  -1 -11 -16    1.73    8.76
   1  11  17   42.11    8.01
  -1 -11 -17   36.32    7.45
   1  11  18    4.25    8.05
  -1 -11 -18   -1.77    8.57
   1  11  19    2.37    6.66
  -1 -11 -19    8.54    5.04
   1  12  -7    7.03   11.88
   1  12  -6    3.61    8.35
   1  12  -5   17.64    7.22
  -1 -12   5   15.53    6.17
   1  12  -4    6.58   10.79
   1  12  -3   28.69    7.45
  -1 -12   3   21.17    6.96
   1  12  -2   10.27    8.35
  -1 -12   2    2.97    8.91
   1  12  -1    8.80    9.29
  -1 -12   1   14.25    9.18
   1  12   0    9.51    7.90
  -1 -12   0   20.68    8.39
   1  12   1   11.73    9.70
  -1 -12  -1   11.81   11.47
   1  12   2    4.02    9.89
  -1 -12  -2   -1.13    8.69
   1  12   3    2.18    9.40
  -1 -12  -3   16.73    8.27
   1  12   4    4.96   11.09
  -1 -12  -4  -18.27   13.35
   1  12   5   34.71   10.75
  -1 -12  -5   32.68   10.19
   1  12   6    0.26   10.27
  -1 -12  -6    4.70   11.43
   1  12   7   76.48   12.97
  -1 -12  -7   53.36   10.53
   1  12   8    4.55   11.24
  -1 -12  -8   -0.30   10.34
   1  12   9   24.03   11.47
  -1 -12  -9   38.92    9.81
   1  12  10   -3.95   12.60
  -1 -12 -10   18.54   15.53
   1  12  11    2.74   10.60
  -1 -12 -11   26.58   16.51
   1  12  12   -3.99    8.35
  -1 -12 -12  -11.28    8.57
   1  12  13   22.22   17.37
  -1 -12 -13   15.87    8.23
  -1 -12 -14    5.87   14.51
   1  12  15   -3.53    5.57
  -1 -12 -15    2.41    5.72
   1  12  17    5.68    9.06
  -1 -12 -17   -7.97   11.92
   1  12  18    0.45    6.17
  -1 -12 -18    5.11    9.78
   1  12  19   -1.35    5.04
  -1 -12 -19   -2.41    5.53
   1  12  20   -1.80    5.53
  -1 -12 -20   23.99    7.67
   1  13  -2   -0.23    8.87
  -1 -13   2    7.45    9.25
   1  13  -1   97.47    8.50
  -1 -13   1  115.14   13.01
   1  13   0   15.34   12.11
  -1 -13   0    5.45   11.28
   1  13   1   45.35    6.35
  -1 -13  -1   55.20   10.53
   1  13   2   -1.32   10.57
  -1 -13  -2   -4.89    5.75
   1  13   3   47.30   11.39
  -1 -13  -3   70.28   13.54
   1  13   4   -3.65   17.79
  -1 -13  -4   -1.32   11.02
   1  13   5   51.67   18.39
  -1 -13  -5   26.47    9.36
   1  13   6   -1.02   14.74
  -1 -13  -6    0.68   15.38
   1  13   7   12.60   16.73
  -1 -13  -7    7.56    8.72
   1  13   8    6.39    7.18
  -1 -13  -8   10.57   16.36
   1  13   9   28.16   19.59
  -1 -13  -9   21.36   10.42
   1  13  10   11.47   11.39
  -1 -13 -10    4.74    9.25
   1  13  11   12.11    8.50
  -1 -13 -11    2.22   16.21
   1  13  12   -3.42    7.29
  -1 -13 -12   -0.41    6.81
   1  13  13    3.65    4.81
  -1 -13 -13    1.32   10.12
   1  13  19   -4.85    7.33
   1  14  -1   45.88    9.66
  -1 -14   1   34.41    9.44
   1  14   0   10.53   13.46
  -1 -14  -2    2.41   11.09
   1  14   3    7.63   13.31
  -1 -14  -3    1.62    5.83
   1  14   4    4.36   10.98
  -1 -14  -4   -1.39    9.85
   1  14   5   36.06   13.88
  -1 -14  -5   31.77    9.96
   1  14   6   25.23   16.09
  -1 -14  -6   33.65   12.11
   1  14   7    5.64   12.18
  -1 -14  -7    4.32   13.24
   1  14   8   24.25   10.08
  -1 -14  -8    0.04   11.88
   1  14   9   -1.13    6.73
   1  14  10    4.89   15.23
  -1 -14 -13   19.52    8.01
  -1 -14 -18   35.65    9.25
   1  15   5   28.69   11.69
  -1 -15  -5    2.22   14.51
  -1 -15 -17   48.02    9.96
  -2  14   2   38.66   15.57
  -2  13  13   -0.75   10.42
  -2  13  12   34.48   12.75
  -2  13  11    3.72   12.26
  -2  13   8   -2.29   12.30
  -2  13   7    6.77   14.40
  -2  13   5    1.99   21.36
   2 -13  -4    1.09    8.69
  -2  13   4   12.60   17.79
   2 -13  -3    4.44    7.86
  -2  13   3   10.12    8.91
  -2  13   2   96.60   18.27
  -2  13   0   -0.34   12.18
   2 -13   1   16.66   10.12
   2 -13   3   24.48   10.60
   2 -12 -15   22.86    5.90
  -2  12  14    1.73   10.27
   2 -12 -13   -5.68    6.73
  -2  12  13   -8.05   11.32
   2 -12 -12    3.65    6.51
  -2  12  12   48.09   17.64
   2 -12 -11   -0.23    4.85
  -2  12  11    6.47   14.25
   2 -12 -10    4.10   10.30
  -2  12  10   15.79   17.26
   2 -12  -9    2.82    8.20
  -2  12   9    3.31    6.77
   2 -12  -8    1.80    9.36
  -2  12   8   -0.08    9.89
   2 -12  -7   -4.14   14.70
  -2  12   7   -0.45    9.74
   2 -12  -6    0.64   11.47
  -2  12   6   11.51    7.67
   2 -12  -5    5.68   12.90
  -2  12   5   32.53   14.48
   2 -12  -4    3.01   15.34
  -2  12   4   -0.98   10.64
   2 -12  -3    4.21   10.68
  -2  12   3    1.28   13.09
   2 -12  -2    0.60   11.32
  -2  12   2    0.79   13.99
   2 -12  -1   -0.94    6.69
  -2  12   0    7.26   12.94
   2 -12   2   15.45    7.67
   2 -12   3    2.56   11.32
  -2  12  -3   -2.63    8.61
   2 -12   4   42.79   11.62
  -2  12  -4   44.78   10.15
   2 -12   5   -6.13   16.28
  -2  12  -5   10.00   12.03
  -2  12  -7   24.93    9.25
   2 -12   8    0.04    8.20
  -2  12  -8   35.50   13.88
   2 -11 -18   18.99    6.13
   2 -11 -17   -2.44    5.11
   2 -11 -16   -2.48    4.63
   2 -11 -15   -4.44    6.05
   2 -11 -14    7.67   10.15
  -2  11  14   -2.44    8.31
   2 -11 -13   -1.88    6.35
  -2  11  13   -0.83    4.55
   2 -11 -12   -3.87   11.47
  -2  11  12   34.18   18.65
   2 -11 -11   -0.68    7.97
  -2  11  11    6.35   16.17
   2 -11 -10    0.34   14.55
  -2  11  10    4.14   16.73
   2 -11  -9   -0.64    9.74
  -2  11   9   -0.38   10.19
   2 -11  -8    4.59   18.50
  -2  11   8   17.37   11.73
   2 -11  -7  -10.12   16.77
  -2  11   7    1.73   10.12
   2 -11  -6   -2.41   10.90
  -2  11   6    5.87   10.53
   2 -11  -5    0.41   19.67
  -2  11   5    2.86   10.79
   2 -11  -4   20.15   11.39
  -2  11   4   41.40   12.15
   2 -11  -3    9.29   18.39
  -2  11   3   -4.06   11.96
   2 -11  -2   17.49   11.06
  -2  11   2   14.21   12.71
   2 -11  -1    3.05   10.53
  -2  11   1    5.75   12.26
   2 -11   0   -2.29   10.00
  -2  11   0    2.93    9.36
   2 -11   1    7.93   12.00
  -2  11  -1   13.42   12.11
   2 -11   2   -2.18   10.23
  -2  11  -2  -10.98   16.81
   2 -11   3   -0.90   10.42
  -2  11  -3    9.10   11.69
   2 -11   4   39.93    9.96
  -2  11  -4   58.17   12.00
   2 -11   5    7.33    8.31
  -2  11  -5    2.56    8.87
   2 -11   6   11.54   10.87
  -2  11  -6    4.81   10.53
   2 -11   8    2.41    9.63
  -2  11  -8   19.29   12.75
   2 -11   9   -5.94    5.64
  -2  10  19    1.50    9.02
   2 -10 -18   17.26    5.68
  -2  10  18   -2.48    6.05
   2 -10 -17   -4.02    5.26
  -2  10  17    0.60    8.20
   2 -10 -16   -1.96    3.84
  -2  10  16   -2.78    8.31
   2 -10 -15    0.83   10.60
  -2  10  15   -4.14    5.19
   2 -10 -14   23.88    9.48
  -2  10  14    4.02    9.36
   2 -10 -13    1.92    7.07
  -2  10  13    0.41    7.52
   2 -10 -12   17.60    7.90
  -2  10  12   34.56   10.79
   2 -10 -11   -5.45   10.34
  -2  10  11  -12.67   11.28
   2 -10 -10   12.11   17.67
  -2  10  10   22.49   11.73
   2 -10  -9   10.42    9.81
  -2  10   9   24.63    9.74
   2 -10  -8    2.56   14.25
  -2  10   8    6.13   10.12
   2 -10  -7   -9.93    9.59
  -2  10   7    2.14    9.81
   2 -10  -6   12.15    9.33
  -2  10   6   18.20    9.29
   2 -10  -5   20.27   10.19
  -2  10   5   45.01   18.09
   2 -10  -4   95.92   11.32
  -2  10   4  138.79   12.33
   2 -10  -3   33.58   10.42
  -2  10   3   59.30   10.49
   2 -10  -2   49.26   13.12
  -2  10   2   89.57   15.57
   2 -10  -1   -4.55   10.27
  -2  10   1   -7.52   11.43
   2 -10   0   12.22    9.51
  -2  10   0   26.17   10.72
   2 -10   1   -0.53    9.44
  -2  10  -1   -0.26   12.97
   2 -10   2   30.38   10.75
  -2  10  -2   22.67   10.45
   2 -10   3   -7.56    9.48
  -2  10  -3   10.53   12.15
   2 -10   4   75.32   11.69
  -2  10  -4   62.46   12.67
   2 -10   5   -0.26   10.53
  -2  10  -5    2.22   10.72
   2 -10   6    2.41   12.30
  -2  10  -6   10.30   11.92
   2 -10   7    7.22   10.98
  -2  10  -7   13.16   11.81
   2 -10   8    3.91    8.39
  -2  10  -8    1.69   11.21
   2 -10   9   -0.64   18.24
  -2  10  -9   22.82   16.32
   2 -10  10    0.71    7.52
   2 -10  11   29.86   10.27
   2 -10  12   -2.48    5.00
   2  -9 -19   -2.26    8.27
  -2   9  19   -1.24    5.98
   2  -9 -18   -1.77   10.15
  -2   9  18   15.57    8.57
   2  -9 -17    9.89    8.76
  -2   9  17   -2.07    7.90
   2  -9 -16   -0.41    4.63
  -2   9  16   -2.44    5.60
   2  -9 -15   -4.36    7.29
  -2   9  15   14.18    9.21
   2  -9 -14   29.29    8.87
  -2   9  14   25.42   10.45
   2  -9 -13   -3.69    8.76
  -2   9  13   -9.36   12.11
   2  -9 -12   57.38   10.00
  -2   9  12   38.13   10.94
   2  -9 -11   16.77    9.25
  -2   9  11    0.00    9.66
   2  -9 -10   35.87    8.16
  -2   9  10   35.91    9.18
   2  -9  -9   69.94   13.99
  -2   9   9   77.42   10.68
   2  -9  -8   97.65    8.80
  -2   9   8   91.37   10.30
   2  -9  -7    2.90    8.65
  -2   9   7   -2.74    8.57
   2  -9  -6  107.02   10.34
  -2   9   6  135.82   11.06
   2  -9  -5   13.31   13.76
  -2   9   5    2.18    8.61
   2  -9  -4  203.69   12.60
  -2   9   4  192.30   19.29
   2  -9  -3   -3.35   10.04
  -2   9   3    4.32    8.42
   2  -9  -2  184.33   13.16
  -2   9   2  198.35   13.24
   2  -9  -1   19.40    7.22
  -2   9   1   16.73    7.78
   2  -9   0   35.12    8.69
  -2   9   0   42.11    9.36
   2  -9   1   25.64    8.20
  -2   9  -1   22.15    9.40
   2  -9   2   94.91   10.49
  -2   9  -2  103.78   11.17
   2  -9   3   15.98    8.31
  -2   9  -3    6.92    8.76
   2  -9   4  120.14   11.32
  -2   9  -4  115.85   11.39
   2  -9   5    3.01    8.99
  -2   9  -5    9.33    8.99
   2  -9   6   56.52   10.75
  -2   9  -6   43.13   10.72
   2  -9   7  -16.02   13.42
  -2   9  -7    5.15    8.01
   2  -9   8    3.72   10.27
  -2   9  -8   -0.75    9.70
   2  -9   9  -11.58    7.29
  -2   9  -9   -0.19    6.69
   2  -9  10   10.23   11.51
  -2   9 -10   10.72   11.36
   2  -9  11   -1.39   10.19
  -2   9 -11    1.84   13.24
   2  -9  12   53.17    7.82
  -2   9 -12   35.38   13.76
  -2   9 -15   -0.23    7.03
   2  -9  16   -5.60    8.23
   2  -8 -20    2.41    5.57
  -2   8  20   12.30    6.62
   2  -8 -19   -0.15   12.22
  -2   8  19    2.37   10.38
   2  -8 -18   19.37    7.07
  -2   8  18   24.74   11.43
   2  -8 -17    2.52    8.23
  -2   8  17   -3.80    9.89
   2  -8 -16    0.75    8.87
  -2   8  16    6.96   10.30
   2  -8 -15    0.45    8.31
  -2   8  15   -1.39   10.49
   2  -8 -14   23.84    8.31
  -2   8  14   34.78   10.42
   2  -8 -13   -1.99    7.26
  -2   8  13    6.62    8.99
   2  -8 -12   30.42    7.78
  -2   8  12   25.23    9.06
   2  -8 -11   85.92    8.87
  -2   8  11   92.50   10.79
   2  -8 -10   -2.59    7.52
  -2   8  10    2.26    8.91
   2  -8  -9    1.02    6.99
  -2   8   9    4.78    8.54
   2  -8  -8  108.41    8.72
  -2   8   8  111.23   10.04
   2  -8  -7    5.72    7.26
  -2   8   7   -5.11    8.05
   2  -8  -6  103.78    9.33
  -2   8   6  112.17    9.36
   2  -8  -5   57.12    6.51
  -2   8   5   66.07    8.95
   2  -8  -4  414.12   24.14
  -2   8   4  539.15   22.15
   2  -8  -3    2.63    6.84
  -2   8   3   10.30    6.69
   2  -8  -2   46.14   12.00
  -2   8   2   39.86    8.20
   2  -8  -1   77.05   13.99
  -2   8   1  113.60   10.23
   2  -8   0  226.07   13.54
  -2   8   0  235.02   14.40
   2  -8   1   14.06    6.24
  -2   8  -1   13.27    7.29
   2  -8   2   58.58    7.86
  -2   8  -2   66.78    8.16
   2  -8   3   24.89    6.73
  -2   8  -3   20.46    7.41
   2  -8   4  131.35   10.49
  -2   8  -4  144.84   10.60
   2  -8   5   40.65    8.27
  -2   8  -5   35.08    9.25
   2  -8   6   83.29    9.59
  -2   8  -6   71.60    9.36
   2  -8   7    6.54    7.97
  -2   8  -7   -3.72    7.48
   2  -8   8  116.04   12.45
  -2   8  -8  120.29   11.02
   2  -8   9   12.90   10.30
  -2   8  -9    5.49    9.81
   2  -8  10   80.66   12.03
  -2   8 -10   57.16   14.48
   2  -8  11    4.96   10.75
  -2   8 -11   -2.22   11.62
   2  -8  12   22.79   11.77
  -2   8 -12   49.56   11.66
   2  -8  13    6.20   10.23
  -2   8 -13    0.83   14.70
   2  -8  14    5.23    8.84
  -2   8 -14   -0.41   10.19
   2  -8  15   30.35   10.79
  -2   7  21    3.05    5.87
   2  -7 -20    4.10    4.81
  -2   7  20   25.31    6.05
   2  -7 -19    4.44    9.48
  -2   7  19   -6.39   10.49
   2  -7 -18    8.95   10.42
  -2   7  18   14.59   10.94
   2  -7 -17   18.09   10.53
  -2   7  17   -2.48   12.41
   2  -7 -16   35.80    8.42
  -2   7  16   25.91   10.79
   2  -7 -15   12.00    8.95
  -2   7  15   11.02   10.68
   2  -7 -14   14.29    7.63
  -2   7  14   18.50    9.66
   2  -7 -13    1.43    6.66
  -2   7  13   10.00    8.84
   2  -7 -12   59.04    8.05
  -2   7  12   59.90   10.42
   2  -7 -11   14.10    6.51
  -2   7  11    6.32    8.65
   2  -7 -10   59.98    7.45
  -2   7  10   47.79    8.91
   2  -7  -9    3.35    5.75
  -2   7   9    6.51    7.22
   2  -7  -8  470.48   17.00
  -2   7   8  415.13   16.47
   2  -7  -7   59.15    6.96
  -2   7   7   53.58    7.97
   2  -7  -6   18.80    6.09
  -2   7   6   25.42    6.88
   2  -7  -5    2.44    4.85
  -2   7   5    3.20    6.54
   2  -7  -4  211.10   10.90
  -2   7   4  211.85   12.82
   2  -7  -3   36.47    6.43
  -2   7   3   35.95    6.43
   2  -7  -2  498.87   27.19
  -2   7   2  477.36   17.26
   2  -7  -1    5.26    5.68
  -2   7   1    2.44    6.62
   2  -7   0  107.92   13.88
  -2   7   0   99.53    8.42
   2  -7   1   65.62    6.62
  -2   7  -1   72.16    7.86
   2  -7   2  107.13    7.86
  -2   7  -2  115.33    8.39
   2  -7   3  154.85   10.30
  -2   7  -3  149.92   10.60
   2  -7   4   -5.75    7.07
  -2   7  -4   -1.50    6.35
   2  -7   5    2.33    6.54
  -2   7  -5   -0.75    5.72
   2  -7   6    2.44    6.88
  -2   7  -6    8.57    7.07
   2  -7   7    5.41   10.15
  -2   7  -7   -0.86    7.41
   2  -7   8   80.02    9.78
  -2   7  -8   74.45    9.89
   2  -7   9   25.64    8.61
  -2   7  -9   24.18    7.56
   2  -7  10   80.51    9.63
  -2   7 -10   81.75   10.30
   2  -7  11   -5.23    9.44
  -2   7 -11    2.07    8.87
   2  -7  12   33.09   12.11
  -2   7 -12   40.87   11.32
   2  -7  13    5.08   12.52
  -2   7 -13   -1.69    9.81
   2  -7  14   13.57   10.68
  -2   7 -14    9.78    9.63
   2  -7  15    0.79    8.61
  -2   7 -15   -4.36    7.90
   2  -7  16    2.78    5.49
  -2   7 -16    0.98    5.94
  -2   6  21   -1.92    7.22
   2  -6 -20   -1.80    2.74
  -2   6  20   16.43    6.32
   2  -6 -19    3.57    9.74
  -2   6  19    0.60    9.81
   2  -6 -18    7.33    9.70
  -2   6  18    0.41   12.26
   2  -6 -17   12.18    9.96
  -2   6  17    4.66   11.43
   2  -6 -16   40.20    8.76
  -2   6  16   53.70   11.09
   2  -6 -15   -2.90    8.80
  -2   6  15    9.40   10.57
   2  -6 -14   -0.15    7.22
  -2   6  14   18.80    8.65
   2  -6 -13    2.29    6.81
  -2   6  13   -1.88    7.48
   2  -6 -12   -5.49    6.69
  -2   6  12    8.99    8.31
   2  -6 -11   89.31    7.67
  -2   6  11   83.48    8.80
   2  -6 -10  117.40    8.16
  -2   6  10  115.85    8.91
   2  -6  -9   44.48    5.68
  -2   6   9   37.34    6.88
   2  -6  -8  173.80    9.33
  -2   6   8  181.06   10.12
   2  -6  -7   19.25    5.04
  -2   6   7   27.86    6.05
   2  -6  -6  226.78   11.39
  -2   6   6  231.33   12.30
   2  -6  -5  333.05   15.12
  -2   6   5  267.54   13.72
   2  -6  -4    6.13    4.06
  -2   6   4    4.25    4.85
   2  -6  -3   14.06    4.78
  -2   6   3   15.27    5.79
   2  -6  -2    3.80    5.04
  -2   6   2   -4.10    4.74
   2  -6  -1  167.11    8.84
  -2   6   1  169.89    9.21
   2  -6   0  658.91   24.74
  -2   6   0  593.82   23.46
   2  -6   1   50.65    5.45
  -2   6  -1   45.84    5.94
   2  -6   2   29.63    5.30
  -2   6  -2   30.83    5.23
   2  -6   3   15.08    5.04
  -2   6  -3    7.07    5.23
   2  -6   4  641.46   22.52
  -2   6  -4  664.29   21.55
   2  -6   5   22.26    5.08
  -2   6  -5   15.87    5.38
   2  -6   6    1.13    5.64
  -2   6  -6   -3.91    5.87
   2  -6   7   22.00    6.28
  -2   6  -7   21.77    8.80
   2  -6   8  144.36    9.36
  -2   6  -8  124.69   14.25
   2  -6   9    2.82    6.69
  -2   6  -9   16.13    7.22
   2  -6  10   71.60    9.06
  -2   6 -10   77.57    9.06
   2  -6  11    0.90    9.48
  -2   6 -11    3.42    8.99
   2  -6  12   48.58   12.07
  -2   6 -12   69.60   10.87
   2  -6  13   16.13   12.97
  -2   6 -13   13.39   11.32
   2  -6  14   57.72   12.97
  -2   6 -14   62.98   12.56
   2  -6  15    6.13   11.88
  -2   6 -15   -0.98   11.62
   2  -6  16   -3.53   11.13
  -2   6 -16    1.77    9.63
   2  -6  17    2.74   10.72
  -2   6 -17    0.68    4.89
   2  -6  18   -4.29    9.51
   2  -6  19   -1.47   11.88
  -2   5  21   -1.24    7.93
   2  -5 -20   -4.10   12.41
  -2   5  20   -2.56    8.54
   2  -5 -19   14.85    9.78
  -2   5  19   11.24   10.00
   2  -5 -18   34.48    9.96
  -2   5  18   30.72   11.58
   2  -5 -17   -1.43    8.80
  -2   5  17   -1.20   11.43
   2  -5 -16   30.46    9.18
  -2   5  16   39.29   10.23
   2  -5 -15   13.16    7.90
  -2   5  15   14.18    9.74
   2  -5 -14  165.11    9.96
  -2   5  14  197.64   11.09
   2  -5 -13   19.82    6.96
  -2   5  13   12.03    7.78
   2  -5 -12   12.00    6.69
  -2   5  12    2.74    7.71
   2  -5 -11   55.16    7.18
  -2   5  11   55.46    8.05
   2  -5 -10  214.67    9.55
  -2   5  10  216.85   10.83
   2  -5  -9   54.75    6.02
  -2   5   9   61.37    6.58
   2  -5  -8  198.69    9.85
  -2   5   8  202.41    9.55
   2  -5  -7  139.20    8.23
  -2   5   7  132.14    7.93
   2  -5  -6  202.23   10.53
  -2   5   6  186.25   11.47
   2  -5  -5   29.37    5.34
  -2   5   5   42.38    6.47
   2  -5  -4  159.32    8.99
  -2   5   4  162.59    9.14
   2  -5  -3  205.35   12.97
  -2   5   3  182.64   12.52
   2  -5  -2  139.17    9.06
  -2   5   2  127.66    7.97
   2  -5  -1  290.14   14.93
  -2   5   1  297.44   13.05
   2  -5   0  468.75   18.43
  -2   5   0  459.80   25.80
   2  -5   1  409.23   16.47
  -2   5  -1  379.41   20.00
   2  -5   2  329.51   15.00
  -2   5  -2  332.48   16.17
   2  -5   3  544.22   19.59
  -2   5  -3  529.41   20.76
   2  -5   4  505.34   18.99
  -2   5  -4  529.03   20.53
   2  -5   5   -0.53    4.40
  -2   5  -5    0.98    4.63
   2  -5   6 1097.05   33.02
  -2   5  -6 1135.11   35.01
   2  -5   7   18.91    5.11
  -2   5  -7   25.68    5.26
   2  -5   8   80.54    7.37
  -2   5  -8   84.53    7.56
   2  -5   9   47.00    6.81
  -2   5  -9   51.29    7.03
   2  -5  10    8.95    6.17
  -2   5 -10    9.81    6.69
   2  -5  11   34.48    7.93
  -2   5 -11   37.08    7.97
   2  -5  12  111.75   11.51
  -2   5 -12  121.42   11.06
   2  -5  13   11.13   10.90
  -2   5 -13    6.58   10.19
   2  -5  14   68.47   12.18
  -2   5 -14   77.61   11.54
   2  -5  15   10.19   12.86
  -2   5 -15    7.14   10.79
   2  -5  16    1.24   11.73
  -2   5 -16   13.35   10.68
  -2   5 -17    6.77    6.35
   2  -5  18    6.69   12.11
  -2   5 -18   23.95   12.97
   2  -5  19   32.11   10.42
  -2   5 -19    1.02    8.12
  -2   5 -21   -8.50    8.20
   2  -4 -21    4.85    6.88
  -2   4  21   -2.67    7.63
   2  -4 -20    3.53    6.32
  -2   4  20    4.66    8.57
   2  -4 -19   -9.36    8.50
  -2   4  19    8.42   11.73
   2  -4 -18   15.30   11.92
  -2   4  18   -3.84   21.02
  -2   4  17   -0.08   18.65
   2  -4 -16   39.82   10.75
  -2   4  16   46.74   10.87
   2  -4 -15   20.72    8.87
  -2   4  15    6.51   10.19
   2  -4 -14   77.50    8.31
  -2   4  14   77.61    8.80
   2  -4 -13   53.21    7.71
  -2   4  13   56.29    8.05
   2  -4 -12   38.54    6.69
  -2   4  12   29.14    7.71
   2  -4 -11    4.32    5.72
  -2   4  11   12.97    6.47
   2  -4 -10   53.92    6.05
  -2   4  10   63.36    7.33
   2  -4  -9   10.49    4.89
  -2   4   9    7.86    5.68
   2  -4  -8  294.69   12.15
  -2   4   8  290.40   12.52
   2  -4  -7  108.75    7.48
  -2   4   7  112.02    7.82
   2  -4  -6  452.32   16.43
  -2   4   6  448.15   16.32
   2  -4  -5  124.73    8.39
  -2   4   5  134.39    9.14
   2  -4  -4 1656.73   50.69
  -2   4   4 1467.51   43.73
   2  -4  -3   44.90    4.96
  -2   4   3   40.84    4.78
   2  -4  -2  210.12   10.34
  -2   4   2  204.41    8.87
   2  -4  -1    1.80    2.78
  -2   4   1    1.62    2.97
   2  -4   0 1523.17   46.14
  -2   4   0 1477.52   42.72
   2  -4   1  667.86   24.22
  -2   4  -1  672.82   23.76
   2  -4   2  291.19   12.60
  -2   4  -2  293.00   12.97
   2  -4   3  610.18   20.87
  -2   4  -3  612.02   21.62
   2  -4   4  310.37   13.20
  -2   4  -4  312.14   13.05
   2  -4   5    4.59    3.31
  -2   4  -5    2.52    3.61
   2  -4   6  174.33    8.95
  -2   4  -6  191.74    9.36
   2  -4   7   54.52    5.57
  -2   4  -7   49.71    5.79
   2  -4   8 1025.87   30.83
  -2   4  -8  990.83   30.61
   2  -4   9   29.78    6.09
  -2   4  -9   35.08    5.98
   2  -4  10    2.18    5.26
  -2   4 -10   -4.59    5.26
   2  -4  11   19.59    7.03
  -2   4 -11   17.90    6.99
   2  -4  12   87.13    9.66
  -2   4 -12   87.09    9.10
   2  -4  13   -0.64    8.76
  -2   4 -13  -12.03    8.76
   2  -4  14   88.48   10.60
  -2   4 -14   91.56   10.12
   2  -4  15   18.88   11.51
  -2   4 -15    4.59   10.42
   2  -4  16   55.24   12.94
  -2   4 -16   39.48   11.62
   2  -4  17   25.91   11.81
  -2   4 -17   27.68    8.80
   2  -4  18    2.90    6.47
  -2   4 -18   -0.64   10.83
   2  -4  19   22.67    8.57
  -2   4 -19    4.21   10.38
  -2   4 -20    3.38    7.56
   2  -3 -22   23.65    6.66
   2  -3 -21   27.15    6.32
  -2   3  21   24.86   12.78
   2  -3 -20    0.53    8.87
  -2   3  20   -1.69    9.51
   2  -3 -19   12.30   10.87
  -2   3  19    0.60   13.27
   2  -3 -18   21.55   10.23
  -2   3  18    7.07   12.11
   2  -3 -17    3.95   10.12
  -2   3  17   -1.05   10.79
   2  -3 -16   46.74   16.66
  -2   3  16   62.76   12.03
   2  -3 -15    8.69   12.03
  -2   3  15   13.31    9.70
   2  -3 -14    0.86    7.86
  -2   3  14   -0.94    9.51
   2  -3 -13   85.24   13.01
   2  -3 -12  182.82   14.25
  -2   3  12  182.97   11.13
   2  -3 -11   -5.98    5.19
  -2   3  11    4.93    6.43
   2  -3 -10  237.80   11.77
  -2   3  10  216.85   10.83
   2  -3  -9  679.25   23.46
  -2   3   9  641.05   21.02
   2  -3  -8 2065.24   57.80
  -2   3   8 1959.20   53.58
   2  -3  -7   34.26    4.70
  -2   3   7   32.19    5.23
   2  -3  -6  141.35    8.72
  -2   3   6  128.07    8.46
   2  -3  -5  523.80   20.04
  -2   3   5  487.10   19.06
   2  -3  -4  623.60   23.20
  -2   3   4  611.64   22.60
   2  -3  -3   80.62    6.13
  -2   3   3   66.52    6.02
   2  -3  -2 4243.82  111.15
  -2   3   2 3815.72  102.65
   2  -3  -1   17.75    3.23
  -2   3   1   17.11    3.53
   2  -3   0 1371.14   43.88
  -2   3   0 1291.76   41.17
   2  -3   1   12.52    2.48
  -2   3  -1   15.19    2.90
   2  -3   2    6.47    2.63
  -2   3  -2    8.46    2.86
   2  -3   3  130.37    6.77
  -2   3  -3  129.92    7.26
   2  -3   4   18.20    3.08
  -2   3  -4   18.01    3.35
   2  -3   5   58.74    4.44
  -2   3  -5   57.27    4.70
   2  -3   6  192.75    7.97
  -2   3  -6  193.35    8.65
   2  -3   7  276.68   11.84
  -2   3  -7  284.99   11.36
   2  -3   8  334.29   12.37
  -2   3  -8  331.58   12.75
   2  -3   9    5.68    3.65
  -2   3  -9    3.87    3.95
   2  -3  10    9.85    4.89
  -2   3 -10   13.76    4.66
   2  -3  11    8.84    8.46
  -2   3 -11    3.53    6.09
   2  -3  12   59.60    8.16
  -2   3 -12   80.54    8.12
   2  -3  13   -0.90    6.81
  -2   3 -13    6.77    6.43
   2  -3  14  115.40   11.13
  -2   3 -14  117.88   10.15
   2  -3  15   -4.25   10.64
  -2   3 -15    3.87    9.59
   2  -3  16   26.66   10.38
  -2   3 -16   23.95    9.44
   2  -3  17   11.13   12.78
  -2   3 -17    7.52   11.62
   2  -3  18   -1.47    6.99
  -2   3 -18    2.37    7.82
   2  -3  19   -8.01   10.34
  -2   3 -19   -2.74    7.45
  -2   3 -20  -10.23   11.36
  -2   3 -21   -2.90    5.83
   2  -2 -22   -1.17    4.81
  -2   2  22    1.13    5.72
   2  -2 -21   -5.41   11.81
  -2   2  21    7.22   10.98
   2  -2 -20    3.35   10.08
  -2   2  20   13.09   11.73
   2  -2 -19   -4.36   11.28
  -2   2  19  -12.37   13.69
   2  -2 -18   49.33   14.21
  -2   2  18   22.67   14.85
   2  -2 -17   30.72   11.32
  -2   2  17   37.49   11.88
   2  -2 -16   49.94    9.21
  -2   2  16   55.09   10.57
   2  -2 -15   24.18    8.08
  -2   2  15   32.86   10.08
   2  -2 -14  111.83    9.06
  -2   2  14  109.16    9.78
   2  -2 -13  138.45   10.38
  -2   2  13  150.79   11.47
   2  -2 -12  298.79   14.40
  -2   2  12  282.02   14.18
   2  -2 -11   58.10    6.77
  -2   2  11   61.67    7.14
   2  -2 -10  486.31   18.27
   2  -2  -9   14.70    4.70
  -2   2   9    5.15    5.34
  -2   2   7  465.67   17.94
   2  -2  -6  236.67   11.21
  -2   2   6  265.32   12.15
   2  -2  -5    2.71    2.90
  -2   2   5    4.78    3.31
   2  -2  -4  516.92   17.86
  -2   2   4  560.39   17.86
   2  -2  -3   15.72    3.42
  -2   2   3   11.09    3.23
   2  -2  -2 1057.50   31.74
  -2   2   2 1031.29   32.41
   2  -2  -1   16.96    3.01
  -2   2   1   14.93    3.05
   2  -2   0 1470.79   44.67
  -2   2   0 1482.07   45.65
   2  -2   1  141.46    7.03
  -2   2  -1  150.33    7.45
   2  -2   2  327.41   12.67
  -2   2  -2  333.80   12.67
   2  -2   3    8.12    2.56
  -2   2  -3   12.67    2.67
   2  -2   4  223.77    8.99
  -2   2  -4  216.48    8.65
   2  -2   5   12.37    3.38
  -2   2  -5   14.03    3.38
   2  -2   6 1363.39   36.81
  -2   2  -6 1414.38   38.47
   2  -2   7  897.76   26.21
  -2   2  -7  898.10   26.70
   2  -2   8   36.44    4.32
  -2   2  -8   38.20    4.29
   2  -2   9    3.12    4.10
  -2   2  -9    4.29    3.91
   2  -2  10   -2.33    4.25
  -2   2 -10    2.82    4.21
   2  -2  11   71.18    7.45
  -2   2 -11   71.86    6.96
   2  -2  12   42.30    7.07
  -2   2 -12   45.27    6.77
   2  -2  13    1.28    8.31
  -2   2 -13   -7.41    7.41
   2  -2  14  225.58   12.33
  -2   2 -14  206.96   11.24
   2  -2  15   11.43   10.45
  -2   2 -15   14.06    9.18
   2  -2  16   -1.54   10.19
  -2   2 -16    7.29    9.06
   2  -2  17    1.84   10.57
  -2   2 -17   -2.56   10.15
   2  -2  18   -9.10   12.37
  -2   2 -18  -12.26   11.06
   2  -2  19    2.56    7.26
  -2   2 -19   -4.10    8.72
   2  -2  20    1.99    8.95
  -2   2 -20   25.61   14.14
  -2   2 -21    0.04   10.00
  -2   2 -22    0.23    5.60
  -2   1  22   33.96   10.60
   2  -1 -21   -0.26   13.35
  -2   1  21   -5.60    8.12
   2  -1 -20    4.40   10.34
  -2   1  20   -2.86   11.58
   2  -1 -19    8.57   11.77
  -2   1  19   -5.26   13.76
   2  -1 -18   50.31   12.18
  -2   1  18   32.98   14.03
   2  -1 -17   26.55   17.00
  -2   1  17   29.97   13.24
   2  -1 -16   80.58   10.45
  -2   1  16   82.27   10.60
   2  -1 -15   55.20    8.91
  -2   1  15   47.49    9.78
   2  -1 -14   35.65    8.01
  -2   1  14   40.54    9.06
   2  -1 -13  218.40   11.39
  -2   1  13  204.22   11.24
   2  -1 -12  220.95   11.43
  -2   1  12  208.09   11.96
   2  -1 -11  177.48   10.27
  -2   1  11  170.94   10.04
   2  -1 -10  432.35   14.97
  -2   1  10  419.23   14.70
   2  -1  -9  170.72    8.95
  -2   1   9  162.48    8.87
   2  -1  -8  704.22   25.91
  -2   1   8  684.33   27.49
   2  -1  -7  552.98   18.39
  -2   1   7  561.07   21.06
   2  -1  -6  545.54   22.00
  -2   1   6  565.81   24.14
   2  -1  -5  339.63   12.67
  -2   1   5  333.08   24.10
   2  -1  -4 1217.83   59.52
  -2   1   3  177.60    8.80
   2  -1  -2   78.21    7.18
  -2   1   2   66.74    5.11
   2  -1   0 5008.32  124.46
  -2   1   0 5010.76  124.77
   2  -1   1 4831.44  119.20
  -2   1  -1 4956.28  124.39
   2  -1   2 7341.44  179.48
  -2   1  -2 7666.37  180.57
   2  -1   3 1281.98   35.87
  -2   1  -3 1318.83   37.90
   2  -1   4   30.27    2.59
  -2   1  -4   30.27    2.71
   2  -1   5    4.29    2.90
  -2   1  -5    7.07    2.93
   2  -1   6  749.34   20.64
  -2   1  -6  760.21   20.08
   2  -1   7   93.56    5.38
  -2   1  -7   91.71    5.23
   2  -1   8 1545.73   40.12
  -2   1  -8 1567.61   41.29
   2  -1   9  222.42    9.06
  -2   1  -9  203.84    8.54
   2  -1  10   98.37    9.81
  -2   1 -10   97.80    6.17
   2  -1  11    9.48    5.23
  -2   1 -11    8.80    5.00
   2  -1  12  251.56   11.77
  -2   1 -12  248.63   11.13
   2  -1  13   56.44    7.56
  -2   1 -13   48.58    6.02
   2  -1  14   50.50    9.29
  -2   1 -14   48.32    8.08
   2  -1  15    6.09    8.99
  -2   1 -15    3.61    7.37
   2  -1  16  161.73   12.33
  -2   1 -16  179.93   12.11
   2  -1  17   -2.41   12.60
  -2   1 -17   10.72   11.13
   2  -1  18   26.66   13.39
  -2   1 -18   29.86   12.11
   2  -1  19   22.67   10.00
  -2   1 -19   34.93   11.62
   2  -1  20   45.27   10.60
  -2   1 -20   42.38   10.27
   2  -1  21   -5.00    6.24
  -2   1 -21   10.08   10.98
   2  -1  22   -0.41    4.17
  -2   1 -22   -0.38    7.33
  -2   0  22   -0.23    6.35
   2   0 -21   -0.71    8.50
  -2   0  21    1.80    8.39
   2   0 -20    9.44    8.69
  -2   0  20    0.90    9.89
   2   0 -19    3.01    8.91
  -2   0  19   -0.41   10.15
   2   0 -18    1.47   10.04
  -2   0  18    2.22   11.66
   2   0 -17   -8.01    9.63
  -2   0  17    0.71   11.69
   2   0 -16   28.58    9.48
  -2   0  16   29.93   10.64
   2   0 -15    2.93   10.23
  -2   0  15   -8.27    9.55
   2   0 -14  115.97   10.60
  -2   0  14  104.95   10.57
   2   0 -13  126.65    8.87
  -2   0  13  122.77    9.78
   2   0 -12    0.38    5.45
  -2   0  12    6.66    5.68
   2   0 -11   46.10    5.75
  -2   0  11   46.29    5.98
   2   0 -10  125.74    8.39
  -2   0  10  110.06    7.67
   2   0  -9   55.39    4.89
  -2   0   9   53.21    5.23
   2   0  -8  723.32   23.39
  -2   0   8  699.86   24.33
   2   0  -7   19.14    3.61
  -2   0   7   17.79    4.74
   2   0  -6  639.28   19.97
  -2   0   6  657.74   22.56
   2   0  -5    3.87    2.59
  -2   0   5    3.61    3.01
   2   0  -4  151.84    7.07
  -2   0   4  149.21    8.08
   2   0  -3  400.05   13.95
  -2   0   3  417.35   16.09
   2   0  -2  266.08   10.23
  -2   0   2  261.68   12.00
   2   0  -1 3193.92   82.76
  -2   0   1 3367.49  120.33
   2   0   0 3099.31   79.00
  -2   0   0 3284.88  125.86
  -2   0  -2   65.58    3.99
   2   0   3  941.91   36.62
  -2   0  -3  882.94   25.38
   2   0   4   16.96    2.26
  -2   0  -4   14.93    2.18
   2   0   5  182.49    6.77
  -2   0  -5  186.32    6.84
   2   0   6   17.49    2.78
  -2   0  -6   19.18    2.67
   2   0   7   82.31    4.55
  -2   0  -7   86.15    4.66
   2   0   8 2560.92   65.62
  -2   0  -8 2487.11   62.23
   2   0   9   76.30    6.77
  -2   0  -9   77.42    5.19
   2   0  10  126.19    7.29
  -2   0 -10  126.83    6.43
   2   0  11   34.41    5.68
  -2   0 -11   33.96    4.89
   2   0  12   32.86    5.64
  -2   0 -12   37.53    4.78
   2   0  13  168.50   10.19
  -2   0 -13  167.97    8.80
   2   0  14  495.38   17.75
  -2   0 -14  505.11   17.18
   2   0  15  282.66   14.18
  -2   0 -15  283.41   13.12
   2   0  16  182.86   11.92
  -2   0 -16  187.00   11.66
   2   0  17  -16.51   11.21
  -2   0 -17    4.10    9.51
   2   0  18   73.36   11.24
  -2   0 -18   93.37   10.45
   2   0  19   -2.74   10.90
  -2   0 -19    5.53   10.83
   2   0  20    3.65   10.15
  -2   0 -20   16.58    9.96
   2   0  21   18.05    7.41
  -2   0 -21    4.66    6.88
   2   0  22   -2.67    3.84
  -2   0 -22   11.54    5.49
   2   1 -22    6.02    8.95
  -2  -1  22   14.51    5.45
   2   1 -21    0.56    6.43
  -2  -1  21    2.63    4.70
   2   1 -20   -2.86   10.42
  -2  -1  20    9.25   11.47
   2   1 -19   17.71   19.40
  -2  -1  19   10.42   13.31
   2   1 -18   -2.86   19.06
  -2  -1  18   16.55   14.33
   2   1 -17   19.82   10.12
  -2  -1  17   10.94   11.81
   2   1 -16   17.82    9.59
  -2  -1  16   34.59   11.58
   2   1 -15    2.29    7.71
  -2  -1  15    7.56    8.99
   2   1 -14   60.50    7.71
  -2  -1  14   51.25    8.46
   2   1 -13  172.90   15.91
  -2  -1  13  174.78   11.62
   2   1 -12   10.49    5.68
  -2  -1  12   14.06    6.88
   2   1 -11   12.56    5.19
  -2  -1  11   21.66    6.24
   2   1 -10   31.81    5.30
  -2  -1  10   36.47    5.79
   2   1  -9  257.92   11.77
  -2  -1   9  254.38   12.37
   2   1  -8  304.92   12.15
  -2  -1   8  320.34   13.27
   2   1  -7   79.27    5.08
  -2  -1   7   74.94    5.64
   2   1  -6 1309.40   36.70
  -2  -1   6 1322.86   37.45
   2   1  -5  474.02   15.12
  -2  -1   5  493.38   17.82
   2   1  -4 1798.98   49.94
  -2  -1   4 1890.81   53.70
   2   1  -3  249.87    9.89
  -2  -1   3  250.21   10.60
   2   1  -2  317.63   11.69
  -2  -1   2  312.55   12.56
   2   1   0 4188.17  100.06
  -2  -1   0 4155.04   99.12
   2   1   1 1550.20   40.12
  -2  -1  -1 1509.63   38.35
   2   1   2  267.54    8.05
  -2  -1  -2  262.84    8.72
   2   1   3 1315.94   32.86
  -2  -1  -3 1300.63   35.38
  -2  -1  -4 1217.08   45.31
   2   1   5   39.52    3.20
  -2  -1  -6   63.51    4.74
   2   1   7  382.46   18.01
  -2  -1  -7  369.33   12.90
   2   1   8 1326.54   37.26
  -2  -1  -8 1273.07   35.16
   2   1   9  495.60   15.72
  -2  -1  -9  487.78   15.04
   2   1  10 1573.59   44.07
  -2  -1 -10 1524.37   41.06
   2   1  11  390.13   14.06
  -2  -1 -11  357.64   12.41
   2   1  12  330.56   13.39
  -2  -1 -12  325.15   12.82
   2   1  13   16.28    7.29
  -2  -1 -13   17.41    5.68
   2   1  14   82.58    8.23
  -2  -1 -14   81.33    7.82
   2   1  15   74.72    9.96
  -2  -1 -15   56.22    8.27
   2   1  16  106.49   12.00
  -2  -1 -16  102.58    9.18
   2   1  17   -4.93   10.30
  -2  -1 -17    6.05    9.36
   2   1  18   16.70   11.39
  -2  -1 -18   36.40   10.83
   2   1  19   -8.31   12.71
  -2  -1 -19   -1.69   11.28
   2   1  20   -3.91   13.05
  -2  -1 -20   -7.75   12.60
   2   1  21    1.28    8.31
  -2  -1 -21   -3.65    6.39
   2   1  22    0.23    5.57
  -2  -1 -22    1.88    5.79
  -2  -2  22    3.23    9.10
   2   2 -21   -1.32   11.73
  -2  -2  21   -4.74    4.93
   2   2 -20   -5.19   12.60
  -2  -2  20    0.49   10.45
   2   2 -19    2.18   11.51
  -2  -2  19    7.82   13.65
   2   2 -18   25.83   10.57
  -2  -2  18    7.86   11.13
   2   2 -17   -2.07    9.40
  -2  -2  17    9.85   12.67
   2   2 -16   53.47    9.96
  -2  -2  16   43.96   11.54
   2   2 -15   -2.03    8.35
  -2  -2  15    9.96    9.74
   2   2 -14   18.54    6.62
  -2  -2  14   17.67    7.52
   2   2 -13   80.85    7.60
  -2  -2  13   64.90    8.76
   2   2 -12   68.93    6.96
  -2  -2  12   73.29    8.08
   2   2 -11   37.38    5.15
  -2  -2  11   35.42    6.35
   2   2 -10   -0.30    6.66
  -2  -2  10    1.09    5.38
   2   2  -9  266.23   10.83
  -2  -2   9  275.36   12.37
   2   2  -8  379.26   13.50
  -2  -2   8  387.83   14.36
   2   2  -7  231.44    8.54
  -2  -2   7  244.53    9.25
   2   2  -6 1268.86   36.78
  -2  -2   6 1315.64   38.47
   2   2  -5  428.74   14.82
  -2  -2   5  426.53   14.70
   2   2  -4  377.75   13.35
  -2  -2   4  390.73   13.72
   2   2  -3   19.97    2.18
  -2  -2   3   20.87    2.18
   2   2  -2  754.01   20.72
  -2  -2   2  788.26   21.85
   2   2  -1  452.17   13.84
  -2  -2   1  470.56   14.85
   2   2   1 1790.18   42.23
  -2  -2  -1 1749.80   43.39
   2   2   2 2891.56   69.26
  -2  -2  -2 2691.85   66.56
   2   2   3   18.65    1.92
  -2  -2  -3   17.94    1.80
   2   2   4 2268.15   55.50
  -2  -2  -4 2220.43   56.52
   2   2   5  819.81   23.43
  -2  -2  -5  814.62   24.25
   2   2   6  457.17   14.10
  -2  -2  -6  456.57   14.51
   2   2   7 1165.42   31.25
  -2  -2  -7 1112.25   29.07
   2   2   8 2263.18   58.25
  -2  -2  -8 2173.88   76.11
   2   2   9  310.78   12.15
   2   2  11  199.29   18.69
  -2  -2 -11  287.70   11.66
  -2  -2 -12  302.40   12.52
   2   2  13  106.19    8.27
  -2  -2 -13   99.20    7.22
   2   2  14   80.17    8.42
  -2  -2 -14   72.27    7.63
   2   2  15   50.05    7.86
  -2  -2 -15   46.25    6.96
   2   2  16  144.39   11.43
  -2  -2 -16  135.07   10.04
   2   2  17   53.40   10.45
  -2  -2 -17   57.34   10.15
   2   2  18    7.18   10.87
  -2  -2 -18    7.90    9.78
   2   2  19    0.23   12.41
  -2  -2 -19    1.43   10.34
   2   2  20   -4.96   12.63
  -2  -2 -20   -3.69   11.28
   2   2  21    1.24    9.40
  -2  -2 -21   -1.69    8.05
   2   2  22    0.49    4.25
  -2  -2 -22   -1.28    4.32
   2   2  23   -3.12   13.84
  -2  -2 -23    0.26   11.21
  -2  -3  22   14.25    6.32
   2   3 -21   -1.05    8.69
  -2  -3  21   34.52    9.55
   2   3 -20    9.81    5.45
   2   3 -19    3.72    6.02
  -2  -3  19    4.40   13.46
   2   3 -18    2.41    9.85
  -2  -3  18   -3.61    6.13
   2   3 -17    0.08   10.23
  -2  -3  17   -5.15   11.28
   2   3 -16   53.40   10.98
  -2  -3  16   42.30   13.16
   2   3 -15   13.31    8.01
  -2  -3  15   19.33   11.81
   2   3 -14   83.93    8.76
  -2  -3  14   90.13   11.43
   2   3 -13    0.26    5.64
  -2  -3  13    4.96    7.29
   2   3 -12   33.54    5.60
  -2  -3  12   25.98    6.54
   2   3 -11    1.88    4.70
  -2  -3  11    0.38    6.05
   2   3 -10  314.02   12.67
  -2  -3  10  309.66   13.80
   2   3  -9  294.09   11.13
  -2  -3   9  295.74   12.45
   2   3  -8  118.11    6.32
  -2  -3   8  110.21    6.88
   2   3  -7  401.71   12.75
  -2  -3   7  408.59   14.55
   2   3  -6 3941.61  135.07
  -2  -3   6 3986.02  100.25
   2   3  -5    2.52    2.29
  -2  -3   5    3.53    2.52
   2   3  -4  439.84   14.44
  -2  -3   4  445.67   15.04
   2   3  -3  202.45    6.88
  -2  -3   3  210.12    7.18
   2   3  -2  358.62   10.42
  -2  -3   2  370.54   11.17
   2   3  -1  260.10    7.18
  -2  -3   1  266.56    7.52
   2   3   0  610.48   14.03
  -2  -3   0  589.57   13.88
   2   3   1 2919.50   93.25
  -2  -3  -1 2776.83   62.87
   2   3   2 4898.82  112.17
  -2  -3  -2 4806.47  111.04
   2   3   3 1488.53   38.13
  -2  -3  -3 1455.07   38.77
   2   3   4  972.10   28.31
  -2  -3  -4  930.02   27.71
   2   3   5    9.93    2.37
  -2  -3  -5   14.82    2.59
   2   3   6   13.09    2.93
  -2  -3  -6   12.94    2.59
   2   3   7  102.99    5.57
  -2  -3  -7  106.94    5.38
   2   3   8 1433.03   41.33
  -2  -3  -8 1345.31   36.74
   2   3   9   76.22    5.38
  -2  -3  -9   76.71    4.63
   2   3  10   66.71    5.94
  -2  -3 -10   54.94    5.15
   2   3  11   35.16    5.60
  -2  -3 -11   29.63    4.74
   2   3  12  593.97   21.58
  -2  -3 -12  558.85   19.67
   2   3  13  192.34   11.36
   2   3  14    8.05    6.96
  -2  -3 -14   10.94    8.54
  -2  -3 -15   26.25   12.56
   2   3  16  137.51   12.03
  -2  -3 -16  176.58   11.24
   2   3  17   10.04   10.30
  -2  -3 -17   -5.04    9.21
   2   3  18   28.24   10.94
  -2  -3 -18   39.48   10.98
   2   3  19   -8.69   11.36
  -2  -3 -19   -5.38   10.23
   2   3  20   15.64   16.02
  -2  -3 -20    0.26   13.57
   2   3  21    4.74    9.18
  -2  -3 -21   -0.68   10.75
   2   3  22    5.34    5.34
  -2  -3 -22   31.70    7.86
   2   3  23    4.51    5.83
  -2  -3 -23    1.39   11.77
  -2  -4  22    1.99    8.50
   2   4 -20   -0.04    3.61
  -2  -4  20   -0.71    7.33
   2   4 -19   -0.68    3.84
   2   4 -18   -8.72    8.08
  -2  -4  18   -1.20    7.11
   2   4 -17    2.93   10.79
  -2  -4  17    8.23   10.98
   2   4 -16   21.40   12.45
  -2  -4  16    9.18   12.48
   2   4 -15    4.40    8.54
  -2  -4  15   10.90   11.36
   2   4 -14  147.85   10.79
  -2  -4  14  147.85   12.67
   2   4 -13   15.53    7.03
  -2  -4  13    3.91    8.61
   2   4 -12  394.98   14.48
  -2  -4  12  365.16   15.15
   2   4 -11   11.13    5.04
  -2  -4  11   10.60    5.11
   2   4 -10   83.44    6.17
  -2  -4  10   79.79    6.88
   2   4  -9  135.18    7.14
  -2  -4   9  125.37    7.33
   2   4  -8 1174.10   31.51
  -2  -4   8 1171.06   34.11
   2   4  -7   77.50    4.40
  -2  -4   7   69.68    4.81
   2   4  -6  579.23   17.07
  -2  -4   6  584.98   17.94
   2   4  -5   48.02    3.12
  -2  -4   5   42.15    3.31
   2   4  -4 1429.16   36.74
  -2  -4   4 1425.14   37.53
   2   4  -3  192.83    6.17
  -2  -4   3  189.74    6.51
   2   4  -2    2.44    1.05
  -2  -4   2    1.65    1.24
   2   4   1    5.45    0.90
  -2  -4  -1    4.81    0.83
   2   4   2   96.56    4.10
  -2  -4  -2   96.15    6.28
   2   4   3  144.28    6.05
  -2  -4  -3  130.33    8.65
   2   4   4 1822.97   48.06
  -2  -4  -4 1744.46   45.76
   2   4   5 2008.28   53.25
  -2  -4  -5 2020.16   53.85
   2   4   6  302.29   10.00
  -2  -4  -6  299.77   13.72
   2   4   7 4281.54  101.90
  -2  -4  -7 4080.51  139.73
   2   4   8 3103.15   77.57
  -2  -4  -8 3007.94   78.63
   2   4   9  110.06    6.84
  -2  -4  -9  104.69    5.98
   2   4  10  706.18   22.94
  -2  -4 -10  683.16   23.28
   2   4  11   79.68    6.96
  -2  -4 -11   67.80    5.75
   2   4  12    2.11    5.90
  -2  -4 -12   -1.62    5.11
   2   4  13  182.64   10.83
  -2  -4 -13  188.09   10.04
   2   4  14   18.35    5.98
  -2  -4 -14   19.33    5.75
   2   4  15   25.16    7.33
  -2  -4 -15   25.83    6.66
   2   4  16  139.96   11.09
  -2  -4 -16  145.41   10.30
   2   4  17   58.13   10.27
  -2  -4 -17   25.04    8.72
   2   4  18   30.04   12.71
  -2  -4 -18   47.64   14.97
   2   4  19   -7.03   20.53
   2   4  20   12.07   20.04
  -2  -4 -20    5.94   10.83
   2   4  21    0.94    9.10
  -2  -4 -21    0.75    8.84
   2   4  22   -0.11    7.75
  -2  -4 -22    8.46   10.98
   2   4  23    1.20    8.16
  -2  -4 -23    3.46    6.84
  -2  -5  21   31.81   11.24
   2   5 -19   -5.60    9.29
  -2  -5  19    1.62    8.31
   2   5 -18   23.20    5.15
  -2  -5  18   45.54   10.12
   2   5 -17   11.21   11.09
  -2  -5  17    8.12   11.39
   2   5 -16   45.01   10.60
  -2  -5  16   18.84   11.69
   2   5 -15   10.42    9.93
  -2  -5  15    2.78   11.06
   2   5 -14   31.89    8.46
  -2  -5  14   37.49   10.38
   2   5 -13   31.10    7.07
  -2  -5  13   25.68    8.57
   2   5 -12  192.83   10.49
  -2  -5  12  184.06   10.30
   2   5 -11   -3.16    5.41
  -2  -5  11   -4.02    6.02
   2   5 -10  316.16   11.92
  -2  -5  10  322.29   13.35
   2   5  -9   49.60    4.74
  -2  -5   9   51.33    5.75
   2   5  -8  321.54   12.11
  -2  -5   8  309.73   21.43
   2   5  -7   13.09    3.20
  -2  -5   7    9.44    3.61
   2   5  -6  567.69   17.37
  -2  -5   6  545.05   17.64
   2   5  -5  192.45    6.88
  -2  -5   5  179.74    7.14
   2   5  -4   37.34    2.59
  -2  -5   4   39.67    3.08
   2   5  -3  123.52    4.36
  -2  -5   3  122.40    4.70
   2   5  -2  313.57    8.61
  -2  -5   2  321.80    9.44
   2   5  -1   83.82    2.63
  -2  -5   1   87.84    2.86
   2   5   0 2754.39   84.83
  -2  -5   0 2743.67   84.30
   2   5   1  388.25   11.39
  -2  -5  -1  381.85   10.98
   2   5   2  611.53   17.82
  -2  -5  -2  614.05   17.86
   2   5   3  135.56    6.43
  -2  -5  -3  147.89    6.20
   2   5   4 1587.01   44.78
  -2  -5  -4 1569.45   43.02
   2   5   5 1886.59   52.68
  -2  -5  -5 1844.86   51.67
   2   5   6 1844.70   52.64
  -2  -5  -6 1820.64   51.63
   2   5   7 2227.08   61.71
  -2  -5  -7 2212.91   60.69
   2   5   8 1944.24   55.58
  -2  -5  -8 1892.31   51.67
   2   5   9   25.42    4.25
  -2  -5  -9   26.70    3.80
   2   5  10 1056.03   33.43
  -2  -5 -10 1024.59   45.69
   2   5  11  213.13   10.08
  -2  -5 -11  214.07    9.59
   2   5  12  148.76    8.84
  -2  -5 -12  150.03    8.16
   2   5  13  171.02   10.15
  -2  -5 -13  171.99    9.96
   2   5  14   65.99    7.78
  -2  -5 -14   63.29    7.29
   2   5  15   23.20    8.20
  -2  -5 -15   15.94    7.33
   2   5  16  102.77   10.42
  -2  -5 -16  110.40    9.81
   2   5  17   56.40   10.75
  -2  -5 -17   61.22    9.33
   2   5  18   40.16   13.39
  -2  -5 -18   46.06   11.17
   2   5  19    1.20   11.81
  -2  -5 -19   -1.50   10.79
   2   5  20    9.21   10.68
  -2  -5 -20   31.85   11.28
   2   5  21    6.39    9.40
  -2  -5 -21   13.91    9.25
   2   5  22   16.17    7.18
  -2  -5 -22    9.51    9.10
   2   5  23   -2.22    4.44
  -2  -5 -23   25.80    6.24
  -2  -6  21   29.41    7.75
   2   6 -20   15.08    7.11
   2   6 -19   -0.68    9.85
   2   6 -18   40.72   15.61
  -2  -6  18   77.24   20.61
   2   6 -17   11.62   17.56
  -2  -6  17   -7.29   10.72
   2   6 -16   52.12   10.83
  -2  -6  16   57.98   11.09
   2   6 -15    1.99    9.74
  -2  -6  15   -2.33   12.45
   2   6 -14   44.60    8.42
  -2  -6  14   35.99   10.15
   2   6 -13    0.15    7.48
  -2  -6  13    4.17    9.85
   2   6 -12  125.55    9.33
  -2  -6  12  100.47    9.89
   2   6 -11   15.91    5.90
  -2  -6  11    5.90    7.03
   2   6 -10  580.09   18.20
  -2  -6  10  551.33   19.33
   2   6  -9    1.65    4.59
  -2  -6   9    1.62    4.70
   2   6  -8  718.85   21.21
  -2  -6   8  734.68   21.92
   2   6  -7   82.09    4.74
  -2  -6   7   72.69    5.64
   2   6  -6  229.49    8.99
  -2  -6   6  220.31    8.65
   2   6  -5   93.56    4.40
  -2  -6   5   87.50    4.78
   2   6  -4 1982.14   48.66
  -2  -6   4 1972.70   49.11
   2   6  -3  211.85    6.99
  -2  -6   3  220.69    7.78
   2   6  -2 1218.59   30.08
  -2  -6   2 1318.61   48.36
   2   6  -1   61.29    2.52
  -2  -6   1   62.08    2.59
   2   6   0 1458.64   34.11
  -2  -6   0 1444.50   33.77
   2   6   1   17.94    1.84
  -2  -6  -1   16.47    1.88
   2   6   2  277.51    9.96
  -2  -6  -2  276.08   10.12
   2   6   3  142.55    6.62
  -2  -6  -3  132.74    6.02
   2   6   4  706.89   22.19
  -2  -6  -4  750.81   23.13
   2   6   5  489.28   16.51
  -2  -6  -5  485.19   17.03
   2   6   6 1783.41   51.37
  -2  -6  -6 1741.22   50.46
   2   6   7  226.97   11.39
  -2  -6  -7  236.60   11.28
   2   6   8   48.09    5.41
  -2  -6  -8   42.00    4.78
   2   6   9   86.82    6.77
  -2  -6  -9   86.11    6.20
   2   6  10  247.61   11.13
  -2  -6 -10  239.68   11.39
   2   6  11   64.00    7.11
  -2  -6 -11   64.94    5.34
   2   6  12  357.90   15.19
  -2  -6 -12  346.21   22.60
   2   6  13   16.62    6.73
  -2  -6 -13   15.23    5.04
   2   6  14  187.75   12.41
  -2  -6 -14  185.98   11.69
   2   6  15    0.94    7.29
  -2  -6 -15    5.75    6.51
   2   6  16   96.94   11.24
  -2  -6 -16  108.37    9.93
   2   6  17    4.36    8.76
  -2  -6 -17    6.24    8.23
   2   6  18   21.96   11.32
  -2  -6 -18   11.51   10.38
   2   6  19   -6.84   11.32
  -2  -6 -19    2.67    9.96
   2   6  20   35.80   13.16
  -2  -6 -20   37.19   12.71
   2   6  21    1.99   11.47
  -2  -6 -21   -7.33   10.23
   2   6  22   -2.71   12.30
  -2  -6 -22   -0.75    8.87
  -2  -6 -23   -0.11    4.70
   2   7 -17    1.39    9.55
  -2  -7  17    7.45    8.95
   2   7 -16    0.98    9.70
  -2  -7  16   11.62   18.84
   2   7 -15    3.95    9.36
  -2  -7  15    4.70    9.93
   2   7 -14   83.48   10.19
  -2  -7  14   77.20   11.02
   2   7 -13    3.72    8.42
  -2  -7  13    2.48   10.23
   2   7 -12   53.73    8.99
  -2  -7  12   59.15   16.39
   2   7 -11    3.23    6.73
  -2  -7  11   -3.46    7.52
   2   7 -10  169.25    9.70
  -2  -7  10  162.97   10.64
   2   7  -9   27.04    5.49
  -2  -7   9   17.15    5.75
   2   7  -8   41.40    4.55
  -2  -7   8   45.24    5.08
   2   7  -7   97.20    5.64
  -2  -7   7   88.10    6.35
   2   7  -6  326.28   10.94
  -2  -7   6  320.07   11.13
   2   7  -5   44.07    3.61
  -2  -7   5   42.11    3.99
   2   7  -4  673.46   19.21
  -2  -7   4  701.44   20.12
   2   7  -3  128.86    5.26
  -2  -7   3  128.79    5.60
   2   7  -2  560.99   15.00
  -2  -7   2  577.31   15.53
   2   7  -1 1065.69   26.21
  -2  -7   1 1083.55   27.04
   2   7   0   51.18    2.67
  -2  -7   0   51.33    2.82
   2   7   1    0.56    2.26
  -2  -7  -1   -0.60    2.11
   2   7   2  132.21    6.69
  -2  -7  -2  150.26    7.63
   2   7   3   37.30    3.80
  -2  -7  -3   36.81    3.12
   2   7   4 2526.25   65.17
  -2  -7  -4 2623.57   68.29
   2   7   5  269.80   11.58
  -2  -7  -5  286.83   12.56
   2   7   6  309.09   12.86
  -2  -7  -6  326.35   14.29
   2   7   7   25.42    4.55
  -2  -7  -7   22.79    4.36
   2   7   8  935.10   28.99
  -2  -7  -8  970.03   31.29
   2   7   9  165.00    9.25
  -2  -7  -9  163.42    9.40
   2   7  10  195.53   10.23
  -2  -7 -10  186.02   10.12
   2   7  11  762.13   26.02
  -2  -7 -11  789.09   27.83
   2   7  12  468.04   18.24
  -2  -7 -12  467.93   19.06
   2   7  13    6.51    6.88
  -2  -7 -13    4.10    6.02
   2   7  14   97.69    9.74
  -2  -7 -14   87.01    7.78
   2   7  15   39.22    8.72
  -2  -7 -15   33.32    7.52
   2   7  16  188.80   13.12
  -2  -7 -16  214.75   12.52
   2   7  17   19.48   10.12
  -2  -7 -17   13.72    8.65
   2   7  18   35.87   11.54
  -2  -7 -18   36.25   10.00
   2   7  19   -8.65   12.30
  -2  -7 -19    0.04   10.87
   2   7  20    5.38   11.43
  -2  -7 -20   -6.20    9.85
   2   7  21    9.18   10.42
  -2  -7 -21   -2.14   11.17
   2   7  22    0.11    2.82
  -2  -7 -22   -0.90    4.25
   2   8 -16   -6.20   13.09
  -2  -8  16   -4.29   15.34
   2   8 -15    0.86    8.31
  -2  -8  15   -3.42   10.87
   2   8 -14   29.03   13.88
  -2  -8  14   -2.44    8.16
   2   8 -13   18.69   11.73
  -2  -8  13    7.86    9.93
   2   8 -12   52.38    9.89
  -2  -8  12   36.74   10.45
   2   8 -11    0.49    7.18
  -2  -8  11    2.03    8.16
   2   8 -10   27.30    7.18
  -2  -8  10   21.58    7.90
   2   8  -9   47.72    6.54
  -2  -8   9   48.66    6.17
   2   8  -8  106.23    6.69
  -2  -8   8  105.89    7.86
   2   8  -7    6.73    4.40
  -2  -8   7    7.67    5.11
   2   8  -6   65.54    6.77
  -2  -8   6   68.70    6.17
   2   8  -5   35.80    3.87
  -2  -8   5   39.56    4.51
   2   8  -4   22.19    3.35
  -2  -8   4   23.35    3.69
   2   8  -3   10.79    2.82
  -2  -8   3   13.76    5.98
   2   8  -2   96.11    4.47
  -2  -8   2   91.11    4.51
   2   8  -1   44.41    2.97
  -2  -8   1   46.48    3.12
   2   8   0  309.96   10.15
  -2  -8   0  349.89   11.51
   2   8   1   10.83    2.90
  -2  -8  -1    4.74    2.41
   2   8   2   28.35    3.50
  -2  -8  -2   31.40    3.69
   2   8   3   12.37    3.38
  -2  -8  -3   12.48    4.25
   2   8   4  783.79   27.41
  -2  -8  -4  776.64   27.34
   2   8   5  179.48   12.56
  -2  -8  -5  194.82   10.04
   2   8   6  944.16   29.41
  -2  -8  -6 1045.28   36.51
   2   8   7    4.40    4.51
  -2  -8  -7    4.93    3.95
   2   8   8  414.38   15.30
  -2  -8  -8  429.16   16.13
   2   8   9    4.89    5.98
  -2  -8  -9    5.23    4.96
   2   8  10  344.89   15.23
  -2  -8 -10  351.47   16.32
   2   8  11   66.93    7.75
  -2  -8 -11   67.08    6.43
   2   8  12  293.04   13.12
  -2  -8 -12  267.99   12.56
   2   8  13   18.09    7.75
  -2  -8 -13   26.96    6.73
   2   8  14    0.86    7.60
  -2  -8 -14    7.90    5.98
   2   8  15   12.22    9.33
  -2  -8 -15    9.55    7.37
   2   8  16    6.88   10.08
  -2  -8 -16   21.17    8.20
   2   8  17   11.02    9.55
  -2  -8 -17   -7.18    8.23
   2   8  18   79.42   13.99
  -2  -8 -18   59.15   10.64
   2   8  19   -0.64    9.36
  -2  -8 -19   -0.34    9.55
   2   8  20   18.24   11.88
  -2  -8 -20   16.73   10.72
   2   8  21    6.47   11.32
  -2  -8 -21   -3.05    4.29
   2   8  22    0.19    5.79
  -2  -8 -22   -4.55    5.79
  -2  -9  14   -3.99   15.98
   2   9 -13    6.39    8.87
  -2  -9  13    2.59   16.70
   2   9 -12   36.66   10.15
  -2  -9  12   44.56   11.54
   2   9 -11   18.05    8.20
  -2  -9  11   -1.39    9.85
   2   9 -10   24.44    8.31
  -2  -9  10   29.93    9.25
   2   9  -9   40.69    7.52
  -2  -9   9   46.14    8.95
   2   9  -8   -4.70    5.64
  -2  -9   8    5.60    6.96
   2   9  -7   47.19    5.34
  -2  -9   7   53.81    6.62
   2   9  -6   35.12    5.15
  -2  -9   6   49.00    6.17
   2   9  -5   59.68    5.15
  -2  -9   5   70.73    5.90
   2   9  -4    3.27    3.57
  -2  -9   4    5.30    4.32
   2   9  -3  126.98    5.30
  -2  -9   3  149.43   10.12
   2   9  -2  170.15    6.62
  -2  -9   2  180.57    6.92
   2   9  -1    5.34    2.97
  -2  -9   1    4.89    3.01
   2   9   0   35.08    3.27
  -2  -9   0   34.63    3.23
   2   9   1   32.49    4.02
  -2  -9  -1   29.14    3.72
   2   9   2   45.31    6.88
  -2  -9  -2   69.60    7.52
   2   9   3    4.44    3.91
  -2  -9  -3    4.81    4.51
   2   9   4  897.65   27.56
  -2  -9  -4 1023.50   29.41
   2   9   5   67.05    6.51
  -2  -9  -5   79.12    6.69
   2   9   6   30.68    5.53
  -2  -9  -6   32.04    4.66
   2   9   7   16.77    5.60
  -2  -9  -7   29.63    4.85
   2   9   8   95.28    7.67
  -2  -9  -8  111.38    7.56
   2   9   9  214.97    9.93
  -2  -9  -9  211.93   10.30
   2   9  10   12.03    6.88
  -2  -9 -10   13.72    5.90
   2   9  11   -0.34    7.26
  -2  -9 -11   -2.97    5.79
   2   9  12  132.36   10.00
  -2  -9 -12  125.14    9.81
   2   9  13   -2.82    8.72
  -2  -9 -13    9.59    7.48
   2   9  14   -3.08    8.39
  -2  -9 -14   -1.20    7.07
   2   9  15    9.14    9.18
  -2  -9 -15    9.66    9.63
   2   9  16    2.86    9.10
  -2  -9 -16   10.75    7.97
   2   9  17   14.59   11.47
  -2  -9 -17    1.02    9.78
   2   9  18   28.88   11.51
  -2  -9 -18   20.83   10.08
   2   9  19   19.25    8.08
  -2  -9 -19   -2.48    7.86
   2   9  20   36.14    7.78
  -2  -9 -20   22.82    7.41
   2   9  21   -3.61    6.73
  -2  -9 -21   -3.72    7.26
   2   9  22    3.80   11.17
   2  10 -15   32.34   10.38
  -2 -10  15   27.68   10.34
   2  10 -14  -12.15   11.13
   2  10 -12   -3.01    9.85
  -2 -10  12    3.27    7.18
   2  10 -11   13.05   11.32
  -2 -10  11    3.46    8.65
   2  10 -10   23.73    8.95
  -2 -10  10   15.49    9.25
   2  10  -9    2.63    7.45
  -2 -10   9   -0.38    8.42
   2  10  -8   33.32    9.02
  -2 -10   8   53.40   12.67
   2  10  -7   14.63    6.02
  -2 -10   7   16.85    7.75
   2  10  -6   50.46    6.24
  -2 -10   6   62.76    7.37
   2  10  -5    0.83    4.93
  -2 -10   5   -3.65    5.72
   2  10  -4  202.00    8.23
  -2 -10   4  193.35    8.61
   2  10  -3   77.09    5.19
  -2 -10   3   64.34   10.04
   2  10  -2  241.33    8.61
  -2 -10   2  274.12    9.96
   2  10  -1   15.64    3.69
  -2 -10   1   19.48    3.72
   2  10   0  290.40    9.78
  -2 -10   0  320.82   14.44
   2  10   1   27.37    4.10
  -2 -10  -1   45.50    4.78
   2  10   2  165.64   12.33
  -2 -10  -2  188.35   14.10
   2  10   3   10.15    5.04
  -2 -10  -3   11.02    5.87
   2  10   4  321.46   13.99
  -2 -10  -4  389.75   19.33
   2  10   5    6.54    5.72
  -2 -10  -5   -1.58    7.82
   2  10   6  104.57    8.76
  -2 -10  -6  116.15   12.75
   2  10   7   20.38    5.64
  -2 -10  -7   25.12    5.41
   2  10   8   29.29    7.07
  -2 -10  -8   27.83    6.05
   2  10   9   96.49    9.18
  -2 -10  -9  110.33    8.54
   2  10  10   84.98    9.02
  -2 -10 -10   77.54    7.90
   2  10  11    3.53    7.03
  -2 -10 -11    2.97    5.83
   2  10  12   66.37    9.33
  -2 -10 -12   46.66    7.71
   2  10  13    4.36    9.10
  -2 -10 -13    6.77    7.78
   2  10  14   14.55    8.57
  -2 -10 -14   15.12    7.63
   2  10  15   -2.86    9.55
  -2 -10 -15   -5.34    6.81
   2  10  16   -1.50    9.63
  -2 -10 -16    8.72   10.68
   2  10  17   13.42    8.42
  -2 -10 -17   18.65    8.23
   2  10  18   10.60    7.41
  -2 -10 -18    1.24    8.50
   2  10  19   10.12    7.90
  -2 -10 -19    2.22    7.60
  -2 -10 -20   11.39    6.09
   2  10  21   -4.29    7.97
  -2 -10 -21    3.80    5.04
  -2 -11  11   -1.54   13.65
  -2 -11  10    0.64    9.18
   2  11  -9   16.13    7.48
  -2 -11   9   10.38    6.09
   2  11  -8    3.50    7.03
  -2 -11   8   12.67   10.83
   2  11  -7    6.58    6.09
  -2 -11   7    8.87    6.24
   2  11  -6  -10.64   10.79
  -2 -11   6    6.88    7.07
   2  11  -5    9.48    6.62
  -2 -11   5   16.81    8.42
   2  11  -4   19.85   10.27
  -2 -11   4   27.64    5.98
   2  11  -3   29.10    4.93
  -2 -11   3   33.84    5.57
   2  11  -2   91.15    5.38
  -2 -11   2  107.02    9.40
   2  11  -1   12.00    4.89
  -2 -11   1   14.93    4.32
   2  11   0   10.19    4.44
  -2 -11   0    0.94    4.29
   2  11   1    7.97    4.81
  -2 -11  -1   10.83    4.78
   2  11   2    4.17    6.09
  -2 -11  -2    3.84    5.38
   2  11   3  114.05    8.42
  -2 -11  -3  109.12    8.27
   2  11   4   17.79    7.60
  -2 -11  -4   18.80    6.09
   2  11   5    4.96    6.69
  -2 -11  -5    0.26    9.10
   2  11   6    9.18    7.93
  -2 -11  -6    1.43    7.11
   2  11   7    5.60    8.76
  -2 -11  -7    2.11    6.43
   2  11   8   -2.56    7.03
  -2 -11  -8    2.37    6.99
   2  11   9   54.22    8.99
  -2 -11  -9   42.23    8.31
   2  11  10   23.39    9.85
  -2 -11 -10   26.36    7.71
   2  11  11    6.62   14.21
  -2 -11 -11    5.75    8.12
   2  11  12  102.96   11.77
  -2 -11 -12   92.31   10.00
   2  11  13    2.22   10.27
  -2 -11 -13    1.24    9.02
   2  11  14    4.06    9.81
  -2 -11 -14    5.38    7.56
   2  11  15    1.35   10.60
  -2 -11 -15    0.71    9.89
   2  11  16   43.24   16.81
  -2 -11 -16   36.51   15.00
   2  11  17   11.51    9.29
  -2 -11 -17    0.49    8.57
   2  11  18    1.92    9.63
  -2 -11 -18    6.09    9.21
  -2 -11 -19   -3.61    7.37
  -2 -11 -20    8.95    7.45
  -2 -11 -21   -1.77    5.19
   2  12  -6   -1.24    6.47
   2  12  -4   20.46    4.36
   2  12  -2    0.45    5.19
   2  12  -1    5.90    5.79
  -2 -12   1    6.05    4.17
   2  12   0   19.59    7.67
  -2 -12   0   13.99    5.15
   2  12   1    9.66    6.24
  -2 -12  -1   12.97    5.45
   2  12   2   -0.38   10.60
  -2 -12  -2    5.98    5.98
   2  12   3   15.64    8.91
  -2 -12  -3    9.81    7.48
   2  12   4   28.54   11.39
  -2 -12  -4   36.74   10.64
   2  12   5   53.47    9.14
  -2 -12  -5   56.18   11.17
   2  12   6   16.32    8.50
  -2 -12  -6   12.94   10.83
   2  12   7    0.04   10.08
  -2 -12  -7    4.81    9.36
   2  12   8    2.03   10.00
  -2 -12  -8   12.15    8.23
   2  12   9    2.82   10.53
  -2 -12  -9    6.51    9.10
   2  12  10    0.56   10.30
  -2 -12 -10   -2.26    8.16
   2  12  11    2.93    9.55
  -2 -12 -11   -0.04   10.19
   2  12  12   42.34   15.27
  -2 -12 -12   45.65   13.24
   2  12  13    5.34   11.84
  -2 -12 -13    5.00    9.10
   2  12  14   -5.87   18.99
  -2 -12 -14   -1.65   13.27
   2  12  15   24.44   10.04
  -2 -12 -15   50.76   11.28
   2  12  16    3.84    7.63
  -2 -12 -16   -5.98   12.86
   2  12  17    3.84    7.71
  -2 -12 -17   27.34    8.72
   2  12  18   -7.18    8.50
  -2 -12 -18    3.87    7.18
   2  12  19    2.93   10.87
  -2 -12 -19   -5.08    7.97
  -2 -13   0   34.86    7.56
   2  13   1    8.99    6.92
  -2 -13  -1    8.42    5.90
   2  13   2   14.06    6.69
  -2 -13  -2   26.02    6.28
   2  13   3   21.92    8.16
  -2 -13  -3   13.42    7.90
   2  13   4   15.19   12.75
  -2 -13  -4   27.22    8.16
  -2 -13  -5   37.72   12.82
   2  13   6   27.60   12.52
  -2 -13  -6    8.01   13.12
   2  13   7   -0.86    9.70
  -2 -13  -7   -3.80   14.06
   2  13   8  101.68   11.62
  -2 -13  -8  150.82   16.39
   2  13   9    0.00   10.53
  -2 -13  -9   -0.08   12.33
   2  13  10   18.35   11.43
  -2 -13 -10    5.23   12.60
   2  13  11   -1.24   10.98
  -2 -13 -11    1.24    9.25
   2  13  12   -2.11    6.69
  -2 -13 -12    5.11    8.80
   2  13  13   10.15   12.22
   2  13  14    6.51   15.30
  -2 -13 -14    3.69   10.08
   2  13  15   12.07    7.52
  -2 -13 -16    1.35   10.45
   2  13  17    0.86   11.43
  -2 -13 -17    6.88    6.84
  -2 -13 -18    1.96    5.34
   2  14   3   -3.69   11.66
  -2 -14  -3    2.44    7.67
   2  14   4  123.34   13.12
  -2 -14  -4  126.08   11.96
   2  14   5   -6.73   15.38
  -2 -14  -5    0.64   10.87
   2  14   6   81.90   12.75
   2  14   7   -8.91   19.10
   2  14   8   60.99   14.03
   2  14   9    2.82    9.36
   2  14  11   -1.20    4.85
   2  14  12    2.33    6.77
   2  14  13    0.00   13.72
  -2 -14 -13   -0.98    7.41
  -2 -15  -4   -0.83    5.79
   2  15   5   -7.18   10.45
   2  15   6   22.49   11.62
  -2 -15  -6   -1.88   11.09
   2  15   7    4.66   12.94
   2  15   8    1.65    9.63
   2  15  11   -0.49   10.83
  -2 -15 -14    2.22    6.05
  -3  13  12    0.19   11.92
   3 -13  -7    3.42   13.69
   3 -13  -4    3.31   13.88
  -3  13   4    1.28   16.28
   3 -13  -3    5.08   11.28
  -3  13   3    1.88   14.78
   3 -12 -14   -0.15    8.50
   3 -12 -13    4.25    7.26
  -3  12  13   34.33   12.26
   3 -12 -12   -2.41   10.90
  -3  12  11    0.71    9.14
   3 -12 -10   -2.59    6.84
   3 -12  -8   -0.08   12.22
  -3  12   8    0.08    9.14
   3 -12  -7    8.27   12.67
  -3  12   7   36.17   17.26
   3 -12  -6   35.84   14.18
  -3  12   6    2.82    5.94
   3 -12  -5   -1.50   15.83
  -3  12   5  -16.77   17.11
   3 -12  -4   15.49   17.11
  -3  12   4    3.84   17.26
   3 -12  -3   -2.07    9.06
  -3  12   3   -0.19   12.78
   3 -12  -2   -2.41    5.15
  -3  12   2    5.49    7.90
  -3  12   0    2.82    5.79
   3 -12   2    6.51   12.82
  -3  12  -2    0.94    8.27
   3 -12   4    4.63   15.76
  -3  12  -4    9.74   20.04
  -3  12  -5   -0.60   10.15
   3 -12   6    2.41   14.63
  -3  12  -8   -7.37    9.96
   3 -11 -15   32.45    8.35
   3 -11 -14    0.71    6.73
  -3  11  14   -2.90   12.45
   3 -11 -13   11.21    4.93
  -3  11  13    1.43   12.45
   3 -11 -12    4.21    5.08
  -3  11  12   -3.50    8.12
   3 -11 -11    5.11    8.42
  -3  11  11   11.88   14.40
   3 -11 -10   -0.75   11.36
  -3  11  10    3.08   10.60
   3 -11  -9   20.46    7.11
  -3  11   9    7.97    7.45
   3 -11  -8  -10.19   11.32
  -3  11   8    1.77   14.55
   3 -11  -7   58.06   13.24
   3 -11  -6   -0.79    8.27
  -3  11   6    1.50    9.85
   3 -11  -5   23.16   13.16
  -3  11   5   36.74   14.82
   3 -11  -4   -2.52    9.02
  -3  11   4   12.30   12.03
   3 -11  -3    9.44    9.44
  -3  11   3   -2.22   14.51
   3 -11  -2    9.18    9.10
  -3  11   2   -0.11   12.60
   3 -11  -1   12.94    7.90
  -3  11   1   27.90    9.29
   3 -11   0    2.44    7.29
  -3  11   0   10.23    7.41
   3 -11   1    5.98   12.86
  -3  11  -1    0.38   15.38
   3 -11   2    3.35    8.69
  -3  11  -2   -1.58   14.70
   3 -11   3   -5.98   14.33
  -3  11  -3   -1.09    7.82
   3 -11   4   -3.69    8.35
  -3  11  -4   -1.13    9.66
   3 -11   5    7.33    8.80
  -3  11  -5    3.23    8.54
   3 -11   6   -5.83    8.16
  -3  11  -6   23.99    7.45
   3 -11   9   26.47    8.54
   3 -10 -18   -0.83    5.87
   3 -10 -17   17.11    6.54
   3 -10 -15   -3.16    9.44
  -3  10  15    9.55   10.49
   3 -10 -14    2.11    4.74
  -3  10  14   -3.72    7.56
   3 -10 -13   10.83   13.39
  -3  10  13    4.96   13.84
   3 -10 -12   -0.94   10.00
  -3  10  12    2.29    7.63
   3 -10 -11   16.81   15.08
  -3  10  11   32.15   14.66
   3 -10 -10   19.85    9.74
  -3  10  10    1.47    9.93
   3 -10  -9   31.10    9.44
  -3  10   9   41.70   11.36
   3 -10  -8    2.63    8.84
  -3  10   8   -3.53   10.30
   3 -10  -7    5.08    9.48
  -3  10   7   20.79   10.49
   3 -10  -6   42.34   19.82
  -3  10   6   41.55   20.83
   3 -10  -5  -11.88   19.18
  -3  10   5    7.78   14.44
   3 -10  -4   10.87   15.00
  -3  10   4    9.48   13.20
   3 -10  -3   18.43   10.87
  -3  10   3   14.18   11.09
   3 -10  -2   20.12    9.51
  -3  10   2    8.27   11.13
   3 -10  -1   27.07   10.79
  -3  10   1   51.67   18.24
   3 -10   0   12.71   10.12
  -3  10   0   -3.69   11.28
   3 -10   1   20.34   11.09
  -3  10  -1   24.70   16.28
   3 -10   2   11.58   10.53
  -3  10  -2   -5.68   10.64
   3 -10   3   11.84    9.10
  -3  10  -3   10.90   11.51
   3 -10   4    4.25   12.18
  -3  10  -4   -3.99   18.20
   3 -10   5    6.09   10.23
  -3  10  -5    1.77   10.45
   3 -10   6    2.90    7.14
  -3  10  -6   18.43   18.24
   3 -10   7   57.91   11.32
  -3  10  -7   61.33   11.24
   3 -10   8   -2.97   10.38
  -3  10  -8    5.30   11.21
   3 -10   9   -3.50    8.16
   3  -9 -19   -0.53    6.09
  -3   9  19   -1.39    7.45
   3  -9 -18   19.44    6.28
   3  -9 -17   -5.45    7.11
   3  -9 -16    1.32    5.57
   3  -9 -15    7.41    7.52
  -3   9  15   -1.35    7.52
   3  -9 -14   -4.96    6.13
  -3   9  14   -1.96    9.10
   3  -9 -13    5.49    8.50
  -3   9  13    5.60    8.01
   3  -9 -12    3.08   10.00
  -3   9  12    2.71   11.17
   3  -9 -11   37.83   10.34
  -3   9  11   21.85   10.87
   3  -9 -10    4.66    8.57
  -3   9  10    1.35   11.32
   3  -9  -9   10.72    9.21
  -3   9   9   13.95    9.89
   3  -9  -8    7.11    8.54
  -3   9   8    5.79    7.82
   3  -9  -7    2.71   16.47
  -3   9   7    1.02    9.93
   3  -9  -6   12.52    9.78
  -3   9   6    3.35    9.93
   3  -9  -5   -4.47    9.36
  -3   9   5    3.35    9.59
   3  -9  -4    8.50    8.99
  -3   9   4    8.05    8.80
   3  -9  -3    3.42    8.57
  -3   9   3   12.41    9.74
   3  -9  -2  -10.38   14.36
  -3   9   2    3.27   10.38
   3  -9  -1   45.69    9.78
  -3   9   1   47.76    9.51
   3  -9   0   13.76    8.50
  -3   9   0   17.79    9.51
   3  -9   1   27.07    9.33
  -3   9  -1   27.26   10.30
   3  -9   2    9.06    8.65
  -3   9  -2    6.84   10.38
   3  -9   3   24.70   10.90
  -3   9  -3   28.50   11.09
   3  -9   4    0.26    6.39
  -3   9  -4   17.22    9.44
   3  -9   5   56.63   10.15
  -3   9  -5   60.31   12.67
   3  -9   6    8.65    9.25
  -3   9  -6   11.06   10.64
   3  -9   7   15.42   10.68
  -3   9  -7    9.55    9.40
   3  -9   8    6.54   14.66
  -3   9  -8    6.39    7.78
   3  -9   9   -7.56   15.04
   3  -9  10   -3.46    7.60
   3  -9  11   -1.84    5.75
  -3   9 -11   -8.23   13.72
  -3   9 -12    1.84    7.22
   3  -9  13    4.14   11.92
  -3   9 -13    8.80    4.85
  -3   9 -14   -1.69    7.45
  -3   8  19   -3.50    6.54
   3  -8 -18   -0.11    4.10
  -3   8  18   -2.56    6.20
   3  -8 -17   19.93    6.24
  -3   8  17   -0.38    6.66
   3  -8 -16   -5.30    7.63
  -3   8  16   -0.38    5.90
   3  -8 -15    0.94    6.47
  -3   8  15   -1.24    7.18
   3  -8 -14   -2.22    7.67
  -3   8  14    4.63    9.85
   3  -8 -13   10.75   10.38
  -3   8  13    3.23    9.44
   3  -8 -12    4.66    7.52
  -3   8  12   -3.38    9.21
   3  -8 -11   20.76    7.78
  -3   8  11    2.93    7.52
   3  -8 -10   33.39    8.80
  -3   8  10   24.78    8.99
   3  -8  -9   43.24    8.01
  -3   8   9   52.72    9.14
   3  -8  -8   -5.08    7.03
  -3   8   8   -4.40    8.65
   3  -8  -7   42.11    7.93
  -3   8   7   35.38    9.59
   3  -8  -6  125.14    9.21
  -3   8   6  119.39   11.09
   3  -8  -5    3.35    7.63
  -3   8   5   10.08    9.44
   3  -8  -4   -3.80    7.86
  -3   8   4   -6.47    7.97
   3  -8  -3   73.25    8.01
  -3   8   3   77.12    8.99
   3  -8  -2   -0.45   10.72
  -3   8   2   -1.32    8.69
   3  -8  -1  128.19   10.19
  -3   8   1  152.48   13.09
   3  -8   0   50.27    8.23
  -3   8   0   40.46    9.40
   3  -8   1  118.26   10.98
  -3   8  -1  128.34   11.13
   3  -8   2    1.99    8.12
  -3   8  -2    8.95    7.67
   3  -8   3   70.69    9.14
  -3   8  -3   74.08   10.15
   3  -8   4   27.00    7.97
  -3   8  -4   38.50    8.54
   3  -8   5  139.73   11.66
  -3   8  -5  128.34   12.45
   3  -8   6   -0.30   10.23
  -3   8  -6   -7.14    9.48
   3  -8   7   31.02   11.39
  -3   8  -7   52.83   10.72
   3  -8   8    5.83   10.04
  -3   8  -8   -5.15   10.08
   3  -8   9   -6.81   11.66
  -3   8  -9   -5.23   18.46
   3  -8  10    3.08   10.27
  -3   8 -10   -1.62   10.23
   3  -8  11    6.32   10.90
  -3   8 -11   12.37    9.93
   3  -8  12   20.49    7.97
  -3   8 -12   20.15    8.50
   3  -8  13    5.90    6.51
  -3   8 -13   -4.06    9.33
   3  -8  14   -1.24    4.89
  -3   8 -14    5.34    8.61
   3  -7 -20    2.44    5.30
  -3   7  20    3.23   10.94
   3  -7 -19    2.59    4.25
  -3   7  19    9.89    8.76
   3  -7 -18   -0.53    4.29
  -3   7  18   17.15   10.15
   3  -7 -17    0.04    5.23
  -3   7  17    5.68   10.08
   3  -7 -16    2.44    7.18
  -3   7  16   -2.41    8.57
   3  -7 -15    1.62    8.08
  -3   7  15    9.44    8.20
   3  -7 -14    1.05    7.45
  -3   7  14   -0.23   10.08
   3  -7 -13    8.95    7.48
  -3   7  13   12.41    8.99
   3  -7 -12   15.64    7.22
  -3   7  12   16.24    8.76
   3  -7 -11   41.25    7.71
  -3   7  11   36.62    8.95
   3  -7 -10   38.69    7.26
  -3   7  10   16.09    8.84
   3  -7  -9   19.78    7.90
  -3   7   9   16.24    7.26
   3  -7  -8    7.71    6.92
  -3   7   8    8.72    7.63
   3  -7  -7   34.52    6.66
  -3   7   7   30.53    8.42
   3  -7  -6   37.30    6.96
  -3   7   6   22.07    6.51
   3  -7  -5  275.06   14.25
  -3   7   5  297.70   13.95
   3  -7  -4  114.20    7.75
  -3   7   4  118.49    9.81
   3  -7  -3   13.57    6.39
  -3   7   3   16.58    7.67
   3  -7  -2   32.30    6.77
  -3   7   2   55.80    7.93
   3  -7  -1  151.39   13.57
  -3   7   1  161.58   13.27
   3  -7   0   -3.31    6.05
  -3   7   0    4.32    5.72
   3  -7   1   71.48    8.20
  -3   7  -1   88.29    9.06
   3  -7   2  134.96   10.60
  -3   7  -2  125.86   10.75
   3  -7   3    3.69    6.17
  -3   7  -3    5.30    6.62
   3  -7   4   -0.64    5.64
  -3   7  -4    1.13    6.69
   3  -7   5  155.15   12.00
  -3   7  -5  137.51   11.39
   3  -7   6   22.82    7.14
  -3   7  -6   20.57    8.39
   3  -7   7  109.42   10.60
  -3   7  -7  103.41   10.98
   3  -7   8   60.05    9.66
  -3   7  -8   46.63    9.44
   3  -7   9   61.40   11.88
  -3   7  -9   90.51   11.88
   3  -7  10   -7.45   10.45
  -3   7 -10    6.32   10.53
   3  -7  11   17.75   11.69
  -3   7 -11    7.18   10.83
   3  -7  12   -6.20    9.63
  -3   7 -12    0.64   10.98
   3  -7  13   11.43   13.95
  -3   7 -13   35.08   12.37
   3  -7  14   -4.51    7.29
  -3   7 -14   -1.62    9.40
   3  -7  15    3.61    8.99
  -3   7 -15   -0.04    5.15
   3  -7  16   -2.93    7.07
  -3   6  21   -0.26   10.94
   3  -6 -20   -0.11    3.23
  -3   6  20   -1.58   11.51
   3  -6 -19   -0.90    9.63
  -3   6  19   10.64   10.45
   3  -6 -18    0.68    9.89
  -3   6  18    1.50   10.94
   3  -6 -17   49.26    9.89
  -3   6  17   70.20   11.36
   3  -6 -16   -0.34   10.00
  -3   6  16   -2.41   12.03
   3  -6 -15   -0.11    8.27
  -3   6  15   -0.15    9.33
   3  -6 -14   -0.15    7.86
  -3   6  14   -6.77    9.55
   3  -6 -13   78.63    9.48
  -3   6  13   86.79   15.64
   3  -6 -12   -0.30    7.03
  -3   6  12    6.66    8.95
   3  -6 -11   26.62    7.18
  -3   6  11   27.30    8.76
   3  -6 -10   36.89    6.47
  -3   6  10   43.51    7.67
   3  -6  -9  442.84   17.11
  -3   6   9  373.43   14.44
   3  -6  -8   77.46    6.88
  -3   6   8   59.52    8.05
   3  -6  -7   35.84    5.57
  -3   6   7   31.36    6.81
   3  -6  -6   37.72    5.53
  -3   6   6   37.34    6.99
   3  -6  -5   62.16    6.54
  -3   6   5   58.51    7.86
   3  -6  -4  183.09   10.34
  -3   6   4  181.36   10.60
   3  -6  -3  185.61   10.42
  -3   6   3  169.70   10.34
   3  -6  -2   -2.14    5.57
  -3   6   2    3.76    5.26
   3  -6  -1  268.26   13.42
  -3   6   1  242.91   12.94
   3  -6   0  233.14   11.36
  -3   6   0  226.86   10.79
   3  -6   1  119.91    8.01
  -3   6  -1  117.36    8.80
   3  -6   2    4.02    5.04
  -3   6  -2    6.73    5.38
   3  -6   3   28.50    5.90
  -3   6  -3   18.88    6.54
   3  -6   4   43.24    6.69
  -3   6  -4   49.60    6.77
   3  -6   5  100.77    8.42
  -3   6  -5  105.02    8.91
   3  -6   6    0.11    7.41
  -3   6  -6   -0.68    7.82
   3  -6   7   71.56    8.05
  -3   6  -7   73.89    8.95
   3  -6   8   -4.14    7.97
  -3   6  -8    2.18    7.41
   3  -6   9    3.12    7.67
  -3   6  -9   21.06    8.50
   3  -6  10    8.84    9.18
  -3   6 -10   20.76    9.55
   3  -6  11   91.60   10.60
  -3   6 -11   93.40    9.89
   3  -6  12  -12.60   11.09
  -3   6 -12    1.47   11.24
   3  -6  13   12.22   18.76
  -3   6 -13   31.92   10.68
   3  -6  14    0.64   11.54
  -3   6 -14  -14.33   10.64
   3  -6  15    4.47    8.39
  -3   6 -15   29.03    8.08
   3  -6  16    4.10    5.60
  -3   6 -16    0.53    3.27
   3  -6  17   -2.82    7.71
   3  -5 -21   11.81   16.43
  -3   5  21   34.48    9.33
   3  -5 -20    0.60    7.11
  -3   5  20    1.39    8.84
   3  -5 -19   40.16   10.30
  -3   5  19   63.36   13.09
   3  -5 -18    4.70    9.74
  -3   5  18    3.53   11.13
   3  -5 -17   46.66   10.90
  -3   5  17   57.27   12.97
   3  -5 -16   22.94    9.74
  -3   5  16   22.04   10.98
   3  -5 -15   21.66    8.65
  -3   5  15   20.53   10.38
   3  -5 -14    3.69    8.05
  -3   5  14    5.49    9.48
   3  -5 -13  217.46   11.02
  -3   5  13  202.75   11.51
   3  -5 -12   27.56    7.60
  -3   5  12   34.07    8.50
   3  -5 -11  124.61    8.08
  -3   5  11  145.00    9.40
   3  -5 -10   12.48    5.26
  -3   5  10    9.78    7.18
   3  -5  -9    7.45    5.34
  -3   5   9   -1.99    7.37
   3  -5  -8    8.54    5.38
  -3   5   8   -3.27    6.43
   3  -5  -7   59.79    6.17
  -3   5   7   39.14    7.37
   3  -5  -6   -2.48    5.34
  -3   5   6    7.03    5.45
   3  -5  -5  224.64   10.87
  -3   5   5  225.77   11.39
   3  -5  -4   -3.80    4.89
  -3   5   4   -1.50    4.96
   3  -5  -3  261.07   13.46
  -3   5   3  278.26   14.10
   3  -5  -2   63.25    5.38
  -3   5   2   46.82    5.26
   3  -5  -1  116.91    8.69
  -3   5   1  122.51    8.76
   3  -5   0  184.63    9.85
  -3   5   0  169.14   13.54
   3  -5   1  326.20   15.98
  -3   5  -1  310.56   14.55
   3  -5   2  488.16   19.18
  -3   5  -2  509.25   19.59
   3  -5   3  670.38   22.15
  -3   5  -3  686.85   24.33
   3  -5   4  352.03   16.06
  -3   5  -4  358.24   16.39
   3  -5   5  194.93   11.28
  -3   5  -5  199.26   11.28
   3  -5   6    6.66    5.90
  -3   5  -6    0.94    5.94
   3  -5   7   -0.41    6.09
  -3   5  -7    3.50    8.12
   3  -5   8   28.92    7.29
  -3   5  -8   16.06    7.56
   3  -5   9   12.56    6.43
  -3   5  -9   11.17    7.03
   3  -5  10   -2.86    6.13
  -3   5 -10    5.49    6.54
   3  -5  11    1.92   10.12
  -3   5 -11    9.59    9.29
   3  -5  12   15.64    9.48
  -3   5 -12    6.92    9.21
   3  -5  13   74.75   14.55
  -3   5 -13   73.29   12.30
   3  -5  14  -15.45   10.53
  -3   5 -14   -3.20   10.19
   3  -5  15   -3.27   12.45
  -3   5 -15    5.38   11.39
   3  -5  16   -2.67    7.03
  -3   5 -16   -0.90    8.20
   3  -5  17   21.10   11.02
  -3   5 -17    9.48    9.70
   3  -5  18   47.04   13.65
  -3   5 -18    0.15    8.76
   3  -5  19    0.41   10.34
  -3   4  21    1.50    8.31
   3  -4 -20   10.87    4.44
  -3   4  20   -1.88    5.68
   3  -4 -19    2.97    9.81
  -3   4  19  -14.66   12.56
   3  -4 -18    2.63   10.87
  -3   4  18    7.82   14.10
   3  -4 -17   37.72   14.74
   3  -4 -16   24.07   12.33
  -3   4  16   24.59   10.72
   3  -4 -15    7.33    9.18
  -3   4  15   88.10   12.45
   3  -4 -14    7.93    8.08
  -3   4  14    2.82    8.72
   3  -4 -13   58.74    8.01
  -3   4  13   57.61    8.65
   3  -4 -12   -3.57    6.62
  -3   4  12    1.69    7.07
   3  -4 -11   67.68    7.03
  -3   4  11   71.67    7.86
   3  -4 -10  141.61    7.93
  -3   4  10  144.32    9.55
   3  -4  -9    6.32    6.35
  -3   4   9    4.70    6.28
   3  -4  -8   15.30    5.00
  -3   4   8    2.22    6.35
   3  -4  -7  565.54   17.60
  -3   4   7  544.30   17.00
   3  -4  -6   48.06    5.94
  -3   4   6   44.71    6.47
   3  -4  -5  833.05   26.40
  -3   4   5  768.86   23.80
   3  -4  -4   23.65    4.59
  -3   4   4   22.64    5.11
   3  -4  -3   77.09    7.11
  -3   4   3   80.85    6.81
   3  -4  -2    5.83    3.46
  -3   4   2    6.20    3.72
   3  -4  -1  786.68   33.35
  -3   4   1  764.16   29.52
   3  -4   0   11.84    3.69
  -3   4   0    6.84    5.00
   3  -4   1  307.89   14.74
  -3   4  -1  296.31   14.06
   3  -4   2   46.85    4.96
  -3   4  -2   40.84    4.89
   3  -4   3  966.95   30.46
  -3   4  -3  935.70   29.59
   3  -4   4  233.06   13.09
  -3   4  -4  235.24   13.27
   3  -4   5  240.66   12.33
  -3   4  -5  247.09   12.41
   3  -4   6   82.05    6.51
  -3   4  -6   81.15    6.77
   3  -4   7  232.35   11.32
  -3   4  -7  249.72   12.00
   3  -4   8   34.07    6.58
  -3   4  -8   35.57    6.66
   3  -4   9   45.65    7.22
  -3   4  -9   59.71    7.52
   3  -4  10   40.05    7.14
  -3   4 -10   41.14    7.71
   3  -4  11   48.81    8.72
  -3   4 -11   57.38    8.16
   3  -4  12   -3.42    8.42
  -3   4 -12    0.30    8.39
   3  -4  13  108.26   16.28
  -3   4 -13  126.83   10.30
   3  -4  14    4.21   12.37
  -3   4 -14   -5.98   11.17
   3  -4  15   41.59   11.58
  -3   4 -15   47.68   10.64
   3  -4  16   -2.11   11.51
  -3   4 -16   -0.38   11.13
   3  -4  17   46.06   19.25
  -3   4 -17   28.47   14.29
   3  -4  18    0.34   10.68
  -3   4 -18   -0.23   10.49
   3  -4  19   -7.48   12.86
  -3   4 -19    0.11   16.55
  -3   4 -20    4.44    7.71
   3  -3 -22    5.38    8.20
  -3   3  22   27.19    8.54
  -3   3  21    1.05    5.34
   3  -3 -20   19.59    7.22
  -3   3  20    6.09    8.54
   3  -3 -19    6.09   10.45
  -3   3  19   13.39   13.12
   3  -3 -18   -2.41   10.30
  -3   3  18   16.73   11.13
   3  -3 -17   36.40    9.55
  -3   3  17   47.98   11.69
   3  -3 -16    8.80    9.36
  -3   3  16   11.21   12.00
   3  -3 -15   18.46    9.81
  -3   3  15   23.73   11.66
   3  -3 -14    7.86    6.84
  -3   3  14  -14.29    8.50
   3  -3 -13   59.41    7.14
  -3   3  13   76.63   12.90
  -3   3  11  392.16   16.09
   3  -3 -10   20.12    5.34
  -3   3  10   23.54    6.58
   3  -3  -9  365.42   13.69
  -3   3   9  375.61   14.66
   3  -3  -8   43.62    5.30
  -3   3   8   44.41    6.17
   3  -3  -7   42.72    5.79
  -3   3   7   55.24    6.09
   3  -3  -6  497.78   17.97
  -3   3   6  497.59   17.07
   3  -3  -5 1740.85   51.70
  -3   3   5 1590.25   49.11
   3  -3  -4  509.93   23.09
  -3   3   4  440.02   19.03
   3  -3  -3  806.72   33.02
  -3   3   3  742.88   28.39
   3  -3  -2  293.64   15.45
  -3   3   2  273.56   13.61
   3  -3  -1 1280.33   47.68
  -3   3   1 1139.69   39.60
   3  -3   0  422.69   24.07
  -3   3   0  393.40   15.79
   3  -3   1   11.36    5.19
  -3   3  -1   22.52    3.87
   3  -3   2   51.21    4.44
  -3   3  -2   50.31    4.29
   3  -3   3   15.87    3.23
  -3   3  -3   15.87    3.80
   3  -3   4   88.55    6.43
  -3   3  -4   85.43    6.51
   3  -3   5  256.26   12.03
  -3   3  -5  264.72   12.18
   3  -3   6   42.49    4.85
  -3   3  -6   36.44    4.85
   3  -3   7  595.85   19.89
  -3   3  -7  599.76   20.38
   3  -3   8  307.10   12.37
  -3   3  -8  303.68   12.71
   3  -3   9  516.92   19.21
  -3   3  -9  516.77   19.52
   3  -3  10   23.65    5.90
  -3   3 -10   20.83    6.58
   3  -3  11   83.06    7.52
  -3   3 -11   80.36    7.37
   3  -3  12   43.99    7.52
  -3   3 -12   46.48    7.63
   3  -3  13   47.42   11.43
  -3   3 -13   61.59    8.95
   3  -3  14    4.93   10.79
  -3   3 -14    0.11   10.34
   3  -3  15  125.67   12.67
  -3   3 -15  126.72   11.96
   3  -3  16   10.83   11.51
  -3   3 -16   13.76   10.79
   3  -3  17    6.73   11.47
  -3   3 -17   16.43   10.79
   3  -3  18    0.75   12.15
  -3   3 -18    4.17    9.74
   3  -3  19    8.91   13.69
  -3   3 -19    0.23    4.10
   3  -3  20   -1.02    6.43
  -3   3 -20   -5.11    9.96
  -3   2  21   40.50   11.32
   3  -2 -20   -7.56    9.40
  -3   2  20   -3.61    8.20
   3  -2 -19    6.99    8.84
  -3   2  19   -0.23   11.17
   3  -2 -18    0.41   11.69
  -3   2  18   -0.98   12.75
   3  -2 -17   32.26   11.62
  -3   2  17   33.05   11.73
   3  -2 -16   22.52   10.45
  -3   2  16   22.15   12.56
   3  -2 -15   -6.17    9.51
  -3   2  15  -12.00    9.63
   3  -2 -14   11.47    8.01
  -3   2  14   22.52    9.14
   3  -2 -13   53.28    8.16
  -3   2  13   44.22    9.74
   3  -2 -12  137.70    9.48
  -3   2  12  104.05    9.66
   3  -2 -11   17.49    5.72
  -3   2  11   28.24    6.51
   3  -2 -10   -6.66    6.09
  -3   2  10    2.78    6.88
   3  -2  -9  646.65   21.36
   3  -2  -8   77.27    9.33
  -3   2   7  480.64   20.12
   3  -2  -6   -3.99    3.42
  -3   2   6    4.93    4.06
   3  -2  -5 1100.10   36.89
  -3   2   5 1058.70   34.97
   3  -2  -4 1208.21   38.02
  -3   2   4 1094.57   34.18
   3  -2  -3 2177.98   69.04
  -3   2   3 1935.44   55.65
   3  -2  -2    4.32    2.74
  -3   2   2    9.10    3.16
   3  -2  -1 1079.91   36.47
  -3   2   1 1001.51   35.08
   3  -2   0   94.80    6.43
  -3   2   0   81.86    6.24
   3  -2   1 1828.12   81.71
  -3   2  -1 1738.14   51.74
   3  -2   2  992.63   30.46
  -3   2  -2 1006.66   31.62
   3  -2   3 1629.32   44.26
  -3   2  -3 1694.97   44.75
   3  -2   4  985.15   30.35
  -3   2  -4 1031.89   32.11
   3  -2   5 1818.76   47.49
  -3   2  -5 1915.66   50.73
   3  -2   6   17.71    4.02
  -3   2  -6   12.07    4.02
   3  -2   7  646.76   19.67
  -3   2  -7  625.33   19.03
   3  -2   8   88.59    6.35
  -3   2  -8   95.81    6.84
   3  -2   9  238.51   10.15
  -3   2  -9  235.17   10.42
   3  -2  10   36.14    5.49
  -3   2 -10   36.96    6.02
   3  -2  11  428.10   18.73
  -3   2 -11  452.25   18.05
   3  -2  12  100.36    9.21
  -3   2 -12  112.73    8.72
   3  -2  13   88.03    8.80
  -3   2 -13   91.75    8.12
   3  -2  14    2.26    8.20
  -3   2 -14    5.53    8.65
   3  -2  15   18.80   10.60
  -3   2 -15   29.86   10.04
   3  -2  16    1.13   10.34
  -3   2 -16    5.41    9.96
   3  -2  17   -1.50   12.75
  -3   2 -17    3.23   10.34
   3  -2  18   -1.62   13.05
  -3   2 -18   -2.56   13.16
   3  -2  19   -0.71    7.14
  -3   2 -19    2.03    6.84
  -3   2 -20    0.94    9.06
  -3   2 -21   22.45    7.63
   3  -1 -22   -0.41    4.10
   3  -1 -21   -0.41    4.14
   3  -1 -20    8.42   16.96
  -3   1  20    8.87   12.63
   3  -1 -19   15.87   15.79
  -3   1  19    2.22   14.29
   3  -1 -18   -2.03   11.66
  -3   1  18   -8.20   15.42
   3  -1 -17  104.54   11.84
  -3   1  17  118.60   13.16
   3  -1 -16   11.06    9.66
  -3   1  16   -0.19   10.94
   3  -1 -15   11.96    8.27
  -3   1  15    4.14    9.70
   3  -1 -14   12.41    7.75
  -3   1  14   -2.82    9.21
   3  -1 -13  117.24    9.36
  -3   1  13  120.52   10.08
   3  -1 -12  118.86    9.21
  -3   1  12  120.48    9.89
   3  -1 -11   46.33    6.62
  -3   1  11   36.02    7.78
   3  -1 -10   57.23    6.35
  -3   1  10   60.50    6.73
   3  -1  -9  674.85   24.07
  -3   1   9  696.10   24.40
   3  -1  -8   58.66    5.34
  -3   1   8   55.73    6.62
   3  -1  -7  628.79   24.59
  -3   1   7  607.77   24.33
   3  -1  -6  619.92   22.79
  -3   1   6  636.72   24.52
   3  -1  -5  431.41   17.07
  -3   1   5  433.93   26.47
   3  -1  -4   56.18    4.70
   3  -1  -2  312.06   19.85
  -3   1   2  288.67   11.92
   3  -1  -1 3581.72  141.80
  -3   1   1 3290.03   86.82
   3  -1   0 2182.30   61.56
  -3   1   0 2131.20   61.37
   3  -1   1 2199.52   58.77
  -3   1  -1 2215.05   60.35
   3  -1   2   57.83    4.32
  -3   1  -2   57.23    4.32
   3  -1   3  326.77   12.22
  -3   1  -3  332.82   12.90
   3  -1   4 1264.87   36.32
  -3   1  -4 1286.76   36.74
   3  -1   5 1098.41   32.30
  -3   1  -5 1108.37   34.71
   3  -1   6   63.66    4.47
  -3   1  -6   60.62    4.70
   3  -1   7  921.71   26.36
  -3   1  -7  928.93   27.00
   3  -1   8  104.38    6.39
  -3   1  -8  116.57    6.51
   3  -1   9  212.38    9.74
  -3   1  -9  216.18    9.48
   3  -1  10    9.66    4.93
  -3   1 -10    2.48    4.96
   3  -1  11   25.64    5.26
  -3   1 -11   16.02    5.00
   3  -1  12  109.72   12.11
  -3   1 -12  109.87    8.31
   3  -1  13   90.85    8.57
  -3   1 -13  107.09    8.20
   3  -1  14   -2.33    9.02
  -3   1 -14    0.04    8.20
   3  -1  15  109.76   10.79
  -3   1 -15  121.27    9.81
   3  -1  16   53.51   10.15
  -3   1 -16   32.53    9.48
   3  -1  17   49.30   10.42
  -3   1 -17   48.24   10.23
   3  -1  18   -0.38   13.35
  -3   1 -18    3.50   13.16
   3  -1  19    4.10   10.87
  -3   1 -19    1.54   10.04
   3  -1  20    8.01   12.00
  -3   1 -20   -1.62    7.60
   3  -1  21    2.41    5.60
  -3   1 -21   13.09    7.71
   3   0 -21   -0.53    4.40
  -3   0  21    2.71    6.92
   3   0 -20   -4.63    6.32
  -3   0  20    3.08    9.29
   3   0 -19   11.24   11.06
  -3   0  19    7.56   13.31
   3   0 -18   -3.01   10.94
  -3   0  18    1.17   13.65
   3   0 -17   88.33   11.21
  -3   0  17   84.38   13.39
   3   0 -16   -8.23    9.51
  -3   0  16    5.04   10.15
   3   0 -15   62.01   10.79
  -3   0  15   53.40   12.18
   3   0 -14   25.49    7.52
  -3   0  14   47.91    9.33
   3   0 -13   92.28    9.55
  -3   0  13   76.18   10.30
   3   0 -12    9.10    6.17
  -3   0  12   -9.18    7.56
   3   0 -11  497.90   18.88
  -3   0  11  462.47   18.84
   3   0 -10   15.68    4.70
  -3   0  10   12.52    5.23
   3   0  -9  550.91   18.91
  -3   0   9  524.07   19.29
   3   0  -8  277.28   12.48
  -3   0   8  278.94   13.31
   3   0  -7   45.80    5.23
  -3   0   7   40.91    5.60
   3   0  -6   45.35    4.63
  -3   0   6   49.45    5.38
   3   0  -5  326.84   13.24
  -3   0   5  333.99   14.89
   3   0  -4  548.85   25.68
  -3   0   4  570.77   21.25
   3   0  -3 1407.99   42.19
  -3   0   3 1502.22   46.70
   3   0  -2 1535.69   44.60
  -3   0   2 1557.23   49.00
   3   0  -1 1066.90   31.17
  -3   0   1 1086.11   31.92
   3   0   0 1844.89   52.38
  -3   0   0 1875.54   80.51
   3   0   1   34.07    4.14
  -3   0  -2  316.54   16.62
   3   0   3  531.89   26.92
  -3   0  -3  504.25   16.17
   3   0   4  434.12   13.69
  -3   0  -4  431.98   13.99
   3   0   5  437.73   14.66
  -3   0  -5  438.82   14.25
   3   0   6  141.16    6.39
  -3   0  -6  147.70    6.66
   3   0   7   90.10    4.81
  -3   0  -7   96.38    5.34
   3   0   8   53.28    4.70
  -3   0  -8   62.31    5.04
   3   0   9  157.70    6.99
  -3   0  -9  146.69    7.18
   3   0  10    1.54    4.32
  -3   0 -10   -0.49    4.47
   3   0  11   -2.59    5.83
  -3   0 -11    3.61    4.81
   3   0  12  672.30   24.22
  -3   0 -12  653.53   22.64
   3   0  13   81.90    9.14
  -3   0 -13   90.02    7.86
   3   0  14   93.93    8.57
  -3   0 -14  102.73    7.97
   3   0  15  223.89   13.61
  -3   0 -15  220.99   12.71
   3   0  16   37.41    9.70
  -3   0 -16   29.33    8.99
   3   0  17  117.70   13.42
  -3   0 -17  136.50   12.30
   3   0  18    4.66   13.16
  -3   0 -18   14.40   12.22
   3   0  19   46.14   11.73
  -3   0 -19   33.39   10.75
   3   0  20    5.41   10.04
  -3   0 -20   -1.84   11.13
   3   0  21   16.09    8.61
  -3   0 -21    8.08   10.38
   3   0  22    0.98    8.12
  -3   0 -22   -5.75   10.53
  -3  -1  22    6.02    8.05
   3   1 -21    1.80    4.47
  -3  -1  21   -1.35    8.46
   3   1 -20   10.75   12.90
  -3  -1  20    9.25    9.48
   3   1 -19    8.50    7.56
  -3  -1  19    6.43   11.62
   3   1 -18    6.92   10.38
  -3  -1  18    6.13   11.13
   3   1 -17   19.06   10.87
  -3  -1  17   17.26   12.97
   3   1 -16   35.38    9.89
  -3  -1  16   24.07   11.62
   3   1 -15   67.20    9.85
  -3  -1  15   58.81   11.88
   3   1 -14    5.98    7.26
  -3  -1  14    7.48    8.27
   3   1 -13   31.32    7.37
  -3  -1  13   33.13    8.31
   3   1 -12   65.35    7.18
  -3  -1  12   58.74    7.63
   3   1 -11   11.28    5.04
  -3  -1  11   10.19    5.87
   3   1 -10   -1.92    4.40
  -3  -1  10   -4.14    4.96
   3   1  -9  836.09   28.35
  -3  -1   9  803.27   28.47
   3   1  -8  308.57   11.39
  -3  -1   8  319.28   13.46
   3   1  -7  261.45   12.30
  -3  -1   7  260.47   13.27
   3   1  -6  190.16    9.59
  -3  -1   6  190.91   11.17
   3   1  -5    3.87    2.97
  -3  -1   5   -2.11    3.27
   3   1  -4   66.37    4.59
  -3  -1   4   63.10    5.26
   3   1  -3  234.19   10.53
  -3  -1   3  248.40   11.54
   3   1  -2  193.31    8.61
  -3  -1   2  188.43    9.29
   3   1  -1 3829.22   95.96
  -3  -1   1 3769.80   96.49
   3   1   0 4798.87  114.99
  -3  -1   0 4863.21  120.78
   3   1   1 1076.11   29.18
  -3  -1  -1 1087.65   32.41
   3   1   2  352.03   11.54
  -3  -1  -2  337.60   12.30
   3   1   3   24.89    2.63
  -3  -1  -3   26.55    2.63
   3   1   4  842.86   22.26
  -3  -1  -4  819.55   31.36
   3   1   5  176.39    7.11
  -3  -1  -5  191.36   12.26
   3   1   7   -2.71    4.96
  -3  -1  -7  184.40    8.01
  -3  -1  -8  169.78    7.11
   3   1   9  593.18   19.59
  -3  -1  -9  569.64   19.82
   3   1  10  451.72   26.66
  -3  -1 -10  440.89   16.43
   3   1  11   70.02    5.60
  -3  -1 -11   72.27    5.68
   3   1  12   62.53    6.32
  -3  -1 -12   55.50    6.32
   3   1  13   21.25    6.35
  -3  -1 -13   18.24    5.57
   3   1  14  233.40   12.11
  -3  -1 -14  222.57   11.36
   3   1  15  140.41   10.64
  -3  -1 -15  152.97    9.55
   3   1  16    8.42    9.36
  -3  -1 -16    1.65    8.61
   3   1  17   53.85   10.12
  -3  -1 -17   43.62    9.33
   3   1  18   -1.84   11.84
  -3  -1 -18    2.82    9.93
   3   1  19   17.64   11.66
  -3  -1 -19   13.27   10.94
   3   1  20    1.80   11.43
  -3  -1 -20    5.98   10.83
   3   1  21   -0.38    9.74
  -3  -1 -21   22.79    9.33
   3   1  22    4.63    5.79
  -3  -1 -22   29.78    6.73
  -3  -1 -23   -2.11    7.03
  -3  -2  22   -3.05    8.42
  -3  -2  21   15.87    7.75
   3   2 -20    3.76   10.83
  -3  -2  20    3.08    8.84
   3   2 -19   15.64   16.51
  -3  -2  19   16.28   12.07
   3   2 -18  -11.92   11.43
  -3  -2  18   -7.07   12.82
   3   2 -17   25.31    8.16
  -3  -2  17   32.19   11.17
   3   2 -16    6.99    8.99
  -3  -2  16   11.54   10.08
   3   2 -15    2.03    8.99
  -3  -2  15   14.40   10.34
   3   2 -14   86.15    8.57
  -3  -2  14   82.31   10.34
   3   2 -13   -5.98    7.71
  -3  -2  13   -7.45    8.84
   3   2 -12   16.09    7.11
  -3  -2  12   19.70    7.48
   3   2 -11   12.26    6.13
  -3  -2  11   13.35    6.54
   3   2 -10   56.29    5.90
  -3  -2  10   62.42    6.17
   3   2  -9  178.24    9.36
  -3  -2   9  180.15   10.45
   3   2  -8   44.52    5.04
  -3  -2   8   45.12    5.34
   3   2  -7  285.33   11.06
  -3  -2   7  286.61   11.73
   3   2  -6  478.68   17.49
  -3  -2   6  500.56   20.42
   3   2  -5   22.64    2.97
  -3  -2   5   23.16    3.42
   3   2  -4  554.79   18.58
  -3  -2   4  565.58   20.46
   3   2  -3   17.00    2.44
  -3  -2   3   18.35    2.59
   3   2  -2  169.36    7.78
  -3  -2   2  176.73    8.54
   3   2  -1 2668.09   99.95
  -3  -2   1 2752.81   72.23
   3   2   0  223.62    8.54
  -3  -2   0  222.16    8.54
   3   2   2 1157.67   31.77
  -3  -2  -2 1127.89   30.65
   3   2   3 1276.30   32.64
  -3  -2  -3 1249.42   34.37
   3   2   4   25.04    2.67
  -3  -2  -4   22.45    2.48
   3   2   5   12.07    2.37
  -3  -2  -5    7.14    2.29
   3   2   6 1591.15   42.83
  -3  -2  -6 1564.57   42.72
   3   2   7  350.68   11.69
  -3  -2  -7  351.43   12.26
   3   2   8   38.05    3.65
  -3  -2  -8   39.41    3.42
   3   2   9  258.10    9.25
   3   2  10   51.18    5.60
  -3  -2 -11  440.40   21.51
  -3  -2 -12  760.47   23.50
  -3  -2 -13  332.56   12.56
   3   2  14   10.12    6.88
  -3  -2 -14    2.48    6.62
   3   2  15   74.00   10.19
  -3  -2 -15   70.88    9.10
   3   2  16   43.54    9.74
  -3  -2 -16   43.84    8.76
   3   2  17  181.58   13.65
  -3  -2 -17  217.64   19.18
   3   2  18    2.52   10.79
  -3  -2 -18    5.83    9.66
   3   2  19   -2.86   11.36
  -3  -2 -19    2.74   10.45
   3   2  20  -19.14   11.58
  -3  -2 -20    3.50   11.09
   3   2  21   18.84    8.76
  -3  -2 -21    1.35   10.30
   3   2  22   -2.74    5.30
  -3  -2 -22    1.35    8.84
  -3  -3  22   -1.77    8.61
  -3  -3  21    2.29    5.83
   3   3 -20   31.17   11.24
  -3  -3  20   15.00    5.79
   3   3 -19    2.44   16.43
  -3  -3  19   25.53   11.24
   3   3 -18   -6.32   11.58
  -3  -3  18   16.21   13.01
   3   3 -17   26.66   12.33
  -3  -3  17   21.02   14.14
   3   3 -16   20.68    9.74
  -3  -3  16   -5.38   11.13
   3   3 -15   39.33    9.55
  -3  -3  15   36.62   10.75
   3   3 -14    5.38    7.56
  -3  -3  14  -13.80   10.08
   3   3 -13  136.84    9.96
  -3  -3  13  119.65   10.30
   3   3 -12   -4.02    6.02
  -3  -3  12   -4.78    7.97
   3   3 -11   94.38    9.63
  -3  -3  11   96.79    7.63
   3   3 -10   52.64    5.64
  -3  -3  10   44.03    6.13
   3   3  -9  332.74   13.35
  -3  -3   9  327.14   14.36
   3   3  -8   -0.60    3.84
  -3  -3   8    1.65    4.40
   3   3  -7  235.66    9.44
  -3  -3   7  240.02   10.42
   3   3  -6   99.50    5.34
  -3  -3   6   90.73    6.51
   3   3  -5  957.40   28.99
  -3  -3   5  970.15   30.91
   3   3  -4  967.25   28.43
  -3  -3   4  996.35   30.65
   3   3  -3 1163.23   32.68
  -3  -3   3 1207.72   35.42
   3   3  -2  750.81   21.66
  -3  -3   2  782.17   23.28
   3   3  -1    4.17    1.47
  -3  -3   1    3.01    1.50
   3   3   0 1359.41   36.21
  -3  -3   0 1309.02   35.84
   3   3   1 2531.48   59.98
  -3  -3  -1 2497.00   59.83
   3   3   2  116.98    4.32
  -3  -3  -2  115.48    4.55
   3   3   3   11.69    1.99
  -3  -3  -3   11.92    1.92
   3   3   4  783.82   22.30
  -3  -3  -4  765.85   22.82
   3   3   5  522.19   15.61
  -3  -3  -5  510.19   15.91
   3   3   6  438.75   14.78
  -3  -3  -6  430.25   15.38
   3   3   7  337.26   11.92
  -3  -3  -7  339.74   12.56
   3   3   8  121.31    5.98
  -3  -3  -8  124.13    5.75
   3   3   9  750.28   24.14
  -3  -3  -9  725.24   23.58
   3   3  10   -1.35    3.91
  -3  -3 -10    0.56    3.57
   3   3  11  401.97   13.95
  -3  -3 -11  381.59   12.90
   3   3  12  295.37   11.84
  -3  -3 -12  290.67   10.83
   3   3  13  366.59   16.17
   3   3  14   85.96    8.35
  -3  -3 -14   55.24    7.07
   3   3  15   38.13   12.37
   3   3  16   18.65   16.55
  -3  -3 -16   11.24    8.27
   3   3  17   -5.64   10.27
  -3  -3 -17    8.05    9.02
   3   3  18    1.80   12.37
  -3  -3 -18  -10.08   10.79
   3   3  19   26.85   12.78
  -3  -3 -19   15.72   10.42
   3   3  20    2.74   11.58
  -3  -3 -20    1.05   11.43
   3   3  21   12.33    8.35
  -3  -3 -21   14.51    8.69
   3   3  22    0.19    5.15
  -3  -3 -22   -5.41    7.29
  -3  -4  22    0.19    8.05
  -3  -4  21   27.90    8.42
   3   4 -20   -0.86    6.02
   3   4 -19    3.69    3.72
  -3  -4  19   -6.05    9.10
   3   4 -18   -2.71   10.23
  -3  -4  18    6.66    9.63
   3   4 -17    5.41   10.90
  -3  -4  17   14.44   12.22
   3   4 -16   -8.99   11.28
  -3  -4  16    3.53   12.94
   3   4 -15  108.03   11.47
  -3  -4  15  101.71   12.33
   3   4 -14   18.58    8.01
  -3  -4  14    8.50   10.12
   3   4 -13  190.08   10.15
  -3  -4  13  176.51   11.92
   3   4 -12  102.43    7.90
  -3  -4  12   93.89    9.21
   3   4 -11   30.50    5.38
  -3  -4  11   32.41    6.66
   3   4 -10   92.99    6.77
  -3  -4  10   88.22    7.45
   3   4  -9   25.31    4.21
  -3  -4   9   32.30    4.81
   3   4  -8  116.72    6.39
  -3  -4   8  115.82    7.22
   3   4  -7  683.95   31.02
  -3  -4   7  715.46   22.82
   3   4  -6   52.76    3.95
  -3  -4   6   47.98    4.40
   3   4  -5 1196.70   32.45
  -3  -4   5 1201.25   33.32
   3   4  -4  125.18    5.38
  -3  -4   4  123.34    5.57
   3   4  -3 1597.39   39.90
  -3  -4   3 1592.35   40.57
   3   4  -2  168.65    5.90
  -3  -4   2  170.72    6.47
   3   4  -1  736.33   19.33
  -3  -4   1  785.44   28.24
   3   4   0  121.16    3.84
  -3  -4   0  121.79    4.10
   3   4   1 1333.16   32.60
  -3  -4  -1 1289.73   32.38
   3   4   2 1611.00   38.58
  -3  -4  -2 1552.16   39.11
   3   4   4   97.47    4.59
  -3  -4  -4   99.61    4.70
   3   4   5  277.36    9.36
  -3  -4  -5  269.27    9.63
   3   4   6  341.24   11.88
  -3  -4  -6  332.56   11.81
   3   4   7  549.94   17.67
  -3  -4  -7  538.32   17.26
   3   4   8  270.74   10.23
  -3  -4  -8  274.99   10.23
   3   4   9  272.81   11.06
  -3  -4  -9  259.04   10.23
   3   4  10  663.35   22.11
  -3  -4 -10  656.24   20.15
   3   4  11  850.04   27.34
  -3  -4 -11  836.02   25.83
   3   4  12   35.65    6.62
  -3  -4 -12   23.20    5.53
   3   4  13    0.71    5.60
  -3  -4 -13   -1.39    4.81
   3   4  14    1.17    7.93
  -3  -4 -14   -4.06    6.54
   3   4  15   92.16    9.36
  -3  -4 -15  104.20    8.87
   3   4  16   11.54    9.74
  -3  -4 -16    6.17    8.39
   3   4  17   44.22   10.53
  -3  -4 -17   42.30    7.97
   3   4  18    5.34   13.20
  -3  -4 -18  -19.93   10.19
   3   4  19   13.27   12.82
  -3  -4 -19   15.91   15.30
  -3  -4 -20    2.37   17.56
   3   4  21   11.13   13.91
  -3  -4 -21   -4.66   11.54
   3   4  22   -1.84    6.35
  -3  -4 -22    1.05    8.61
   3   4  23    1.62    7.03
  -3  -4 -23    0.86    6.58
  -3  -5  20   28.77    9.44
   3   5 -19    2.86   10.00
  -3  -5  19   -5.41    5.90
   3   5 -18   -6.43   11.47
  -3  -5  18   -0.68   15.87
   3   5 -17    3.95    8.23
  -3  -5  17    7.67    8.16
   3   5 -16    0.30    9.74
  -3  -5  16    6.24   11.73
   3   5 -15   27.98    9.18
  -3  -5  15   22.15   15.34
   3   5 -14   -2.56    7.93
  -3  -5  14   -6.39    9.78
   3   5 -13  112.24    8.35
  -3  -5  13  114.95   11.17
   3   5 -12    6.05    6.58
  -3  -5  12    8.80    8.16
   3   5 -11   -1.77    5.38
  -3  -5  11    0.64    6.58
   3   5 -10   78.85    8.76
  -3  -5  10   70.77    6.96
   3   5  -9   75.17    5.53
  -3  -5   9   71.56    6.28
   3   5  -8  847.82   24.44
  -3  -5   8  831.05   27.19
   3   5  -7  183.24    7.26
  -3  -5   7  168.42    7.56
   3   5  -6  107.43    5.19
  -3  -5   6  113.67    5.68
   3   5  -5  640.30   18.43
  -3  -5   5  634.05   20.15
   3   5  -4  120.10    4.89
  -3  -5   4  116.46    5.41
   3   5  -3 1442.55   35.27
  -3  -5   3 1465.93   37.08
   3   5  -2  183.24    5.26
  -3  -5   2  183.20    5.64
   3   5   1 2660.15   60.13
  -3  -5  -1 2664.51   60.31
   3   5   2  133.98    4.63
  -3  -5  -2  126.61    4.51
   3   5   3 1872.46   46.66
  -3  -5  -3 1845.53   45.35
   3   5   4   89.38    4.29
  -3  -5  -4   85.36    3.99
   3   5   5 1385.77   38.24
  -3  -5  -5 1348.01   36.10
   3   5   6  149.24    6.96
  -3  -5  -6  148.27    6.39
   3   5   7  110.93    6.02
  -3  -5  -7  108.93    5.72
   3   5   8  310.07   12.37
  -3  -5  -8  299.09   12.18
   3   5   9  300.67   12.15
  -3  -5  -9  310.78   16.13
   3   5  10   -2.14    4.25
  -3  -5 -10    1.99    3.53
   3   5  11  401.41   14.51
  -3  -5 -11  363.54   14.06
   3   5  12    6.39    5.60
  -3  -5 -12    3.01    4.81
   3   5  13   15.57    6.35
  -3  -5 -13   10.60    5.45
   3   5  14   -1.80    7.03
  -3  -5 -14   -2.56    7.07
   3   5  15  189.44   12.11
  -3  -5 -15  197.94   11.21
   3   5  16   -0.83    8.16
  -3  -5 -16   -3.42    6.92
   3   5  17  153.61   12.56
  -3  -5 -17  158.04   11.62
   3   5  18   15.94   12.67
  -3  -5 -18   10.98   10.04
   3   5  19   24.63   12.30
  -3  -5 -19   15.34    9.93
   3   5  20   -2.18   12.33
  -3  -5 -20    6.84   10.83
   3   5  21   25.08   14.78
  -3  -5 -21   12.22   13.84
   3   5  22   -3.01    9.55
  -3  -5 -22   11.96    8.61
  -3  -6  20   -0.83   10.53
   3   6 -17    2.29    7.03
  -3  -6  17    6.05    8.23
   3   6 -16   11.09   10.30
  -3  -6  16    4.10   10.38
   3   6 -15    0.38   10.38
  -3  -6  15    5.75   11.69
   3   6 -14    8.91    9.29
  -3  -6  14   13.54   10.87
   3   6 -13  113.07    9.02
  -3  -6  13  108.33   11.54
   3   6 -12   13.54    6.39
  -3  -6  12   12.41    7.75
   3   6 -11   64.41    6.51
  -3  -6  11   64.64    7.93
   3   6 -10    1.50    4.32
  -3  -6  10    2.90    5.72
   3   6  -9  277.73   10.08
  -3  -6   9  278.37   10.72
   3   6  -8   -2.29    3.80
  -3  -6   8    2.44    4.55
   3   6  -7  363.28   11.96
  -3  -6   7  375.57   13.01
   3   6  -6  189.78    6.96
  -3  -6   6  191.36    7.60
   3   6  -5 1970.97   47.79
  -3  -6   5 1936.49   48.24
   3   6  -4  140.41    5.30
  -3  -6   4  138.68    6.02
   3   6  -3  720.95   18.24
  -3  -6   3  733.10   19.82
   3   6   2  296.38    8.39
  -3  -6  -2  304.17    8.57
   3   6   3  561.78   16.92
  -3  -6  -3  543.58   16.24
   3   6   4   42.49    3.20
  -3  -6  -4   40.39    2.82
   3   6   5  361.36   17.26
  -3  -6  -5  341.17   11.73
   3   6   6    1.05    3.20
  -3  -6  -6    0.08    2.52
   3   6   7   11.47    3.80
  -3  -6  -7   10.60    3.27
   3   6   8  150.75    7.75
  -3  -6  -8  146.05    7.78
   3   6   9  234.60   10.68
  -3  -6  -9  217.15    9.85
   3   6  10   59.15    5.68
  -3  -6 -10   48.43    5.26
   3   6  11  364.48   15.00
  -3  -6 -11  347.30   15.45
   3   6  12  191.47   10.38
  -3  -6 -12  185.27    9.74
   3   6  13  441.87   17.67
  -3  -6 -13  428.97   16.66
   3   6  14   65.99    7.22
  -3  -6 -14   57.98    6.17
   3   6  15   56.59    8.12
  -3  -6 -15   62.04    7.56
   3   6  16   14.51    9.40
  -3  -6 -16    9.78    7.48
   3   6  17  201.74   13.16
  -3  -6 -17  186.55   11.28
   3   6  18    5.34   11.73
  -3  -6 -18    7.33   10.30
   3   6  19   44.45   12.03
  -3  -6 -19   48.17   11.09
   3   6  20   -2.18   12.30
  -3  -6 -20    0.75   10.08
   3   6  21    4.36   11.28
  -3  -6 -21    3.31   10.72
   3   6  22    3.50    8.05
  -3  -6 -22   14.59   10.23
   3   6  23   10.27    9.85
  -3  -6 -23    0.26    8.39
   3   7 -18    1.20    8.87
  -3  -7  17   -0.41   10.57
   3   7 -16   22.64   15.08
  -3  -7  16   35.80   11.32
   3   7 -15    9.18    9.55
  -3  -7  15   10.94   11.51
   3   7 -14   36.25    9.85
  -3  -7  14   27.49   11.81
   3   7 -13   80.43    9.51
  -3  -7  13   75.96   11.17
   3   7 -12    5.08    7.22
  -3  -7  12    2.71    8.61
   3   7 -11    1.50    6.13
  -3  -7  11   16.24   11.28
   3   7 -10    6.47    5.15
  -3  -7  10    3.95    6.43
   3   7  -9  327.22   11.88
  -3  -7   9  332.41   12.86
   3   7  -8   10.72    4.63
  -3  -7   8    8.50    4.96
   3   7  -7  581.26   17.37
  -3  -7   7  576.30   17.82
   3   7  -6   -2.22    3.08
  -3  -7   6    1.13    3.46
   3   7  -5 1421.56   34.52
  -3  -7   5 1435.18   35.84
   3   7  -4  502.67   20.04
  -3  -7   4  507.93   14.97
   3   7  -3  497.29   12.94
  -3  -7   3  527.75   14.29
   3   7   2  531.85   14.85
  -3  -7  -2  525.31   14.51
   3   7   3  848.35   24.48
  -3  -7  -3  838.95   23.99
   3   7   4   49.48    4.06
  -3  -7  -4   62.16    5.98
   3   7   5  775.33   24.82
  -3  -7  -5  810.45   36.36
   3   7   6   40.87    4.02
  -3  -7  -6   44.22    6.96
   3   7   7  166.58    8.69
  -3  -7  -7  164.32   13.20
   3   7   8  107.96    6.77
  -3  -7  -8  103.97    6.20
   3   7   9 2249.16   60.80
  -3  -7  -9 2263.37   60.65
   3   7  10   85.36    6.32
  -3  -7 -10   94.68    6.32
   3   7  11 1089.98   33.50
  -3  -7 -11 1112.21   34.18
   3   7  12    9.18    5.98
  -3  -7 -12   18.73    5.60
   3   7  13  701.74   22.82
  -3  -7 -13  685.49   22.67
   3   7  14   12.71    6.58
  -3  -7 -14   11.47    5.87
   3   7  15  300.67   13.91
  -3  -7 -15  309.17   13.50
   3   7  16   -2.86    8.76
  -3  -7 -16   -0.26    7.52
   3   7  17   47.15   10.83
  -3  -7 -17   49.60    9.66
   3   7  18    4.44   12.82
  -3  -7 -18   11.06   10.00
   3   7  19   50.61   11.92
  -3  -7 -19   27.53   10.23
   3   7  20   -4.40   11.47
  -3  -7 -20   -9.85    9.70
   3   7  21   -3.42    7.03
  -3  -7 -21    6.35   10.72
   3   7  22   -5.30    6.54
  -3  -7 -22   -1.28    8.61
   3   7  23   -2.82    5.38
  -3  -7 -23    2.14    4.70
  -3  -8  18    2.14    6.69
   3   8 -17    0.56    9.74
   3   8 -16  -16.62   13.46
  -3  -8  16   13.31   15.04
   3   8 -15   51.06    9.18
  -3  -8  15   50.16   10.42
   3   8 -14   -0.08    8.46
  -3  -8  14   21.21   10.00
   3   8 -13   34.07   10.30
  -3  -8  13   37.30   10.27
   3   8 -12    7.07    8.46
  -3  -8  12    3.35   10.12
   3   8 -11   79.79    8.20
  -3  -8  11   78.59    9.63
   3   8 -10    3.87    5.08
  -3  -8  10    4.29    7.48
   3   8  -9   18.73    5.19
  -3  -8   9   14.40    6.35
   3   8  -8   19.70    4.40
  -3  -8   8   21.36    5.41
   3   8  -7  139.43    6.69
  -3  -8   7  146.20    7.37
   3   8  -6  387.27   12.60
  -3  -8   6  392.68   14.18
   3   8  -5  228.10   12.41
  -3  -8   5  227.68    8.76
   3   8  -4    1.80    2.33
  -3  -8   4    4.17    2.97
   3   8   2  104.99    4.66
   3   8   3  706.51   20.79
  -3  -8  -3  757.54   32.30
   3   8   4    3.61    3.20
  -3  -8  -4    3.65    2.59
   3   8   5  131.31    7.60
  -3  -8  -5  142.10    7.63
   3   8   6   17.71    4.14
  -3  -8  -6   23.09    3.50
   3   8   7 1113.94   33.77
  -3  -8  -7 1196.36   34.78
   3   8   8  270.85   11.77
  -3  -8  -8  277.13   12.45
   3   8   9 2011.02   55.05
  -3  -8  -9 2069.34   77.50
   3   8  10   95.28    7.29
  -3  -8 -10  100.17   10.42
   3   8  11  274.99   12.86
  -3  -8 -11  292.21   13.69
   3   8  12  164.96    9.48
  -3  -8 -12  162.74    9.96
   3   8  13   33.99    6.77
  -3  -8 -13   31.17    6.05
   3   8  14    8.50    8.42
  -3  -8 -14    9.63    7.11
   3   8  15  147.33   10.27
  -3  -8 -15  133.11    9.96
   3   8  16   10.60   10.30
  -3  -8 -16   18.88   14.14
   3   8  17  220.69   14.48
  -3  -8 -17  218.66   13.46
   3   8  18   -1.32   10.15
  -3  -8 -18    1.02    8.91
   3   8  19    5.15   11.62
  -3  -8 -19    2.82   10.64
   3   8  20   17.75   13.31
  -3  -8 -20   30.12   10.72
   3   8  21    2.56    7.71
  -3  -8 -21    4.36    8.27
   3   8  22   -2.14   10.12
  -3  -8 -22   -1.20   12.00
  -3  -9  17    1.32    7.26
  -3  -9  16   35.46   10.04
   3   9 -15   19.10   15.61
  -3  -9  15   14.03    8.84
   3   9 -14   17.49   10.42
  -3  -9  14   30.19   10.42
   3   9 -13   25.49    9.40
  -3  -9  13   11.62    9.96
   3   9 -12   -2.63    9.89
  -3  -9  12   -0.98   14.44
   3   9 -11   14.29    9.10
  -3  -9  11   18.91    9.81
   3   9 -10  112.73    9.36
  -3  -9  10  114.31   10.68
   3   9  -9  100.62    8.08
  -3  -9   9  103.11    9.51
   3   9  -8   32.07    9.96
  -3  -9   8   27.00    6.47
   3   9  -7   19.40    4.47
  -3  -9   7   30.87    8.23
   3   9  -6   44.82    4.59
  -3  -9   6   55.24    5.90
   3   9  -5   68.62    4.59
  -3  -9   5   81.00    5.38
   3   9  -4   55.54    3.01
  -3  -9   4   58.66    3.76
   3   9   2    5.98    2.56
   3   9   3  137.63    6.43
  -3  -9  -3  134.96    6.54
   3   9   4   -4.78    3.80
  -3  -9  -4   -2.37    4.70
   3   9   5  165.86    8.46
  -3  -9  -5  155.94    8.12
   3   9   6   16.43    4.85
  -3  -9  -6   19.85    4.25
   3   9   7  304.24   13.69
  -3  -9  -7  325.75   14.18
   3   9   8  451.42   26.10
  -3  -9  -8  435.44   17.37
   3   9   9  140.33    8.80
  -3  -9  -9  137.40    8.69
   3   9  10    6.13    6.02
  -3  -9 -10   -0.26    7.78
   3   9  11  291.76   13.39
  -3  -9 -11  295.18   18.20
   3   9  12   35.27    7.14
  -3  -9 -12   30.50    5.98
   3   9  13   16.17    7.22
  -3  -9 -13    7.93    5.83
   3   9  14   26.81    8.39
  -3  -9 -14   24.40    6.96
   3   9  15    6.66    8.08
  -3  -9 -15   -1.32    6.66
   3   9  16    3.23   10.23
  -3  -9 -16    4.36    8.12
   3   9  17   36.17   11.39
  -3  -9 -17   36.10    9.44
   3   9  18   19.67   11.81
  -3  -9 -18   17.18   10.19
   3   9  19   65.99   12.94
  -3  -9 -19   57.68   11.32
   3   9  20    4.93   12.94
  -3  -9 -20    1.32   11.58
   3   9  21   29.48    9.18
  -3  -9 -21   18.27    6.77
   3   9  22   -6.17    7.03
  -3  -9 -22    4.55    7.26
  -3 -10  13    5.26    8.69
   3  10 -12   -4.14   12.07
  -3 -10  12    4.44   14.70
   3  10 -11   13.16   12.03
  -3 -10  11    7.22    8.61
   3  10 -10   12.97   11.43
  -3 -10  10   10.04   12.33
   3  10  -9  113.30    9.48
  -3 -10   9  114.35   10.27
   3  10  -8   20.87    7.03
  -3 -10   8   31.74    7.71
   3  10  -7   73.29    6.69
  -3 -10   7   90.85    7.90
   3  10  -6    8.05    7.60
  -3 -10   6    4.17    5.87
   3  10  -5   50.05    4.63
  -3 -10   5   66.22    6.24
   3  10   2   11.66    2.74
  -3 -10  -2   14.44    4.02
   3  10   3  357.79   12.22
  -3 -10  -3  330.45   11.69
   3  10   4   60.20    5.23
  -3 -10  -4   58.40    4.81
   3  10   5   34.44    5.60
  -3 -10  -5   23.80    4.81
   3  10   6    8.27    5.90
  -3 -10  -6   16.62    5.23
   3  10   7  170.41    9.66
  -3 -10  -7  163.91    9.06
   3  10   8    1.96    6.05
  -3 -10  -8    0.79    5.23
   3  10   9   12.37    6.58
  -3 -10  -9   13.72    4.74
   3  10  10   -0.34    7.03
  -3 -10 -10    0.68    5.87
   3  10  11  112.09    8.99
  -3 -10 -11   91.26    9.81
   3  10  12   12.86    8.20
  -3 -10 -12   28.09    9.59
   3  10  13   10.83    8.16
  -3 -10 -13   15.12    6.54
   3  10  14   20.12    8.39
  -3 -10 -14   20.83    6.96
   3  10  15    9.51   10.83
  -3 -10 -15    5.49    8.76
   3  10  16   -4.66   10.57
  -3 -10 -16    0.23    8.39
   3  10  17    5.83    9.48
  -3 -10 -17    6.13    8.12
   3  10  18    3.84   11.81
  -3 -10 -18   -1.20    9.14
   3  10  19   -2.56   11.96
  -3 -10 -19   -0.45   10.00
   3  10  20    1.09    9.70
  -3 -10 -20    8.87    8.65
   3  10  21   20.64    8.95
  -3 -10 -21   14.93   11.51
   3  10  22   -1.96    5.87
  -3 -10 -22   -1.17   11.09
   3  11  -9   -2.97    9.48
  -3 -11   9    3.05   12.00
   3  11  -8    0.04    9.25
  -3 -11   8   -1.50    9.25
   3  11  -7   54.34    5.15
  -3 -11   7   53.28    8.05
   3  11   2    6.20    3.12
  -3 -11  -2   13.16    4.02
   3  11   3  143.98    9.85
  -3 -11  -3  158.65   10.64
   3  11   4    2.63    5.11
  -3 -11  -4    2.44    4.70
   3  11   5  239.90   10.94
  -3 -11  -5  232.20   10.15
   3  11   6   40.39    6.73
  -3 -11  -6   49.75    8.54
   3  11   7  123.90    9.78
  -3 -11  -7  114.20    8.42
   3  11   8   14.21    9.74
  -3 -11  -8    7.33    6.20
   3  11   9   16.21    7.52
  -3 -11  -9   26.25    6.66
   3  11  10    4.10    8.35
  -3 -11 -10    8.12    5.72
   3  11  11   49.33    8.99
  -3 -11 -11   45.09   11.24
   3  11  12    6.88    9.18
  -3 -11 -12   -0.64    7.93
   3  11  13  154.32   11.66
  -3 -11 -13  161.77   10.60
   3  11  14    3.72    8.80
  -3 -11 -14    2.82    7.86
   3  11  15    0.90    8.42
  -3 -11 -15    0.38    6.88
   3  11  16   34.86    8.80
  -3 -11 -16   40.72    9.96
   3  11  17    4.32    6.96
  -3 -11 -17   13.61    8.35
   3  11  18    9.93   10.94
  -3 -11 -18   -4.81    7.82
   3  11  19    1.20    7.56
  -3 -11 -19   -1.73    5.38
   3  11  20   22.75    8.95
  -3 -11 -20    3.42    7.60
   3  11  21    3.84   10.68
  -3 -11 -21    0.38    5.41
   3  12   3  120.55    7.11
  -3 -12  -3  150.52   10.00
   3  12   4   42.60    6.99
  -3 -12  -4   43.88    8.61
   3  12   5  106.83    8.87
  -3 -12  -5  117.40   12.37
   3  12   6    0.26    8.08
  -3 -12  -6    8.27   10.15
   3  12   7    2.37    8.16
  -3 -12  -7   15.15    7.86
   3  12   8    0.64    8.91
  -3 -12  -8    9.29   11.51
   3  12   9   44.67   14.40
  -3 -12  -9   10.79   12.00
   3  12  10    4.89   14.14
  -3 -12 -10    7.45   11.32
   3  12  11  106.98   15.83
  -3 -12 -11   85.51   12.22
   3  12  12   16.85   10.45
  -3 -12 -12   13.99    9.78
   3  12  13   13.65    9.44
  -3 -12 -13   28.43    8.27
   3  12  14   10.30    9.02
  -3 -12 -14   17.64    9.44
   3  12  15    1.99    9.59
  -3 -12 -15    9.02    8.35
   3  12  16    5.72    8.23
  -3 -12 -16   36.59    9.14
   3  12  17    7.07   11.84
  -3 -12 -17   -1.02    8.39
  -3 -12 -18   -5.83   12.52
  -3 -12 -19   32.11    8.05
   3  12  20    2.07    9.51
   3  13   3    7.86    5.04
  -3 -13  -3    6.32    4.44
   3  13   4   -1.77    7.78
  -3 -13  -4   -1.73    9.33
   3  13   5   64.83   13.24
   3  13   6   -2.74    9.78
  -3 -13  -6    3.35   11.69
   3  13   7   46.29   10.12
  -3 -13  -7   58.89   13.46
   3  13   8   17.82   12.00
  -3 -13  -8   20.53    9.78
   3  13   9  -10.90   10.08
  -3 -13  -9    2.74    9.51
   3  13  10   -7.86    9.06
   3  13  11    2.22    7.67
  -3 -13 -11   10.68   12.22
   3  13  12   34.90   10.19
  -3 -13 -12   19.97    9.18
   3  13  13   12.03    9.59
  -3 -13 -13   16.13    7.82
   3  13  14    5.00    9.02
  -3 -13 -14   21.21    9.63
   3  13  15   16.47    5.79
  -3 -13 -15   29.25    9.93
  -3 -13 -16   -0.86   10.94
  -3 -13 -17    1.20    8.91
  -3 -13 -19    3.76    4.32
   3  14   4   12.71    7.97
  -3 -14  -4    9.18    4.63
   3  14   5   26.02    9.18
  -3 -14  -5   23.09    7.41
   3  14   6   10.98   14.25
   3  14   7   69.19   10.68
   3  14   8   -2.11    5.90
   3  14   9    1.69   11.62
   3  14  10   -2.63    4.85
  -3 -14 -10   15.57   13.91
   3  14  11   -3.16    9.85
  -3 -14 -11    2.67   17.60
   3  14  12   -1.99    6.28
  -3 -14 -12   -1.09    6.58
   3  14  13    6.51    7.56
  -3 -14 -13   -4.85   13.39
  -3 -14 -14   -3.08   15.00
  -3 -14 -17    2.63    5.30
   3  14  18    3.05    8.39
   3  15   6    4.70    9.70
  -3 -15  -6   -1.28    8.61
   3  15   7    9.18    8.50
   3  15   8   -0.08   11.96
   3  15   9   10.90    9.44
   3  15  10   37.41   12.52
   3  15  11    0.83    8.46
   3  15  12    1.54    8.61
   3  15  13    2.29    9.25
   3  16   7   35.38   10.75
   3  16   8   27.86   11.51
   3  16   9   25.31   12.45
   3  16  10    3.01   10.90
   3  16  11   -6.69   11.36
   4 -13  -8    4.36    9.21
   4 -13  -5   34.90   14.10
   4 -13  -4   38.02   13.95
   4 -13  -2    2.63    9.02
   4 -12  -9   27.41   13.54
  -4  12   9    0.41    5.60
   4 -12  -8   -0.94    7.90
   4 -12  -7   -0.45    7.93
  -4  12   7    0.94    8.20
   4 -12  -6    3.42   15.49
   4 -12  -5   38.54   16.06
  -4  12   4   -2.33   15.12
   4 -12  -3    0.45   11.09
  -4  12   3    7.37    9.40
   4 -12  -1    1.69    5.30
  -4  12   1    3.69    9.51
   4 -12   3    1.20    6.92
  -4  11  14    0.19    6.88
   4 -11 -12    1.96    6.84
  -4  11  12   -9.48    8.54
   4 -11 -11   -2.14    8.84
   4 -11 -10    2.07   12.18
   4 -11  -9    1.13   16.62
  -4  11   9    1.24    8.42
   4 -11  -8   29.97   14.82
  -4  11   8    6.51   11.51
   4 -11  -7  -15.91   15.79
  -4  11   7   -3.57    7.37
   4 -11  -6   36.78    8.72
  -4  11   6   14.33   15.76
   4 -11  -5   -0.08   12.94
  -4  11   5   23.13   17.82
   4 -11  -4   30.38    6.51
  -4  11   4   17.52    9.51
   4 -11  -3    1.62    3.95
  -4  11   3    3.57    9.74
   4 -11  -2   -0.79    7.71
  -4  11   2    4.63    6.35
   4 -11  -1   -2.41    5.34
  -4  11   1    0.45    8.23
   4 -11   0    6.47    7.90
  -4  11   0    5.98   13.39
  -4  11  -1   -0.45    6.88
   4 -11   2   48.66   13.76
  -4  11  -2    4.74   13.24
   4 -11   3   -5.98   10.64
   4 -11   4   11.02    5.15
   4 -11   5  -14.14   11.36
  -4  11  -5    4.25   15.42
  -4  11  -6   -1.77   10.23
   4 -11   7   36.02    9.25
  -4  11  -7    7.26   11.81
   4 -11   8   -9.74    9.70
   4 -11   9    6.02    8.84
  -4  11 -10   42.38   13.57
   4 -10 -16   -2.90    8.08
   4 -10 -15   -1.09    3.53
  -4  10  15   -0.49   12.33
   4 -10 -14    1.54    6.54
  -4  10  14    2.93    8.05
   4 -10 -13    2.44    7.03
   4 -10 -12   19.70    6.32
  -4  10  12    4.14   13.50
   4 -10 -11   -6.09    8.12
  -4  10  11    1.92   13.09
   4 -10 -10   18.73    7.67
  -4  10  10   40.54    8.08
   4 -10  -9   18.61    8.31
  -4  10   9   13.84    6.05
   4 -10  -8   10.72   13.91
  -4  10   8   -2.48   10.34
   4 -10  -7    7.03   15.61
  -4  10   7   30.01   15.23
   4 -10  -6    4.85    8.39
  -4  10   6   12.67   12.86
   4 -10  -5    4.51    9.78
  -4  10   5   11.88   10.15
   4 -10  -4    4.29   10.08
  -4  10   4   31.81   12.71
   4 -10  -3    1.69    9.89
  -4  10   3    9.78   13.05
   4 -10  -2   16.13    7.75
  -4  10   2   10.34   10.19
   4 -10  -1    4.93    9.74
  -4  10   1   -0.71   11.43
   4 -10   0   -7.26    9.44
  -4  10   0   26.47   10.08
   4 -10   1    6.24    8.16
  -4  10  -1   31.51   11.17
   4 -10   2   -3.50   13.76
  -4  10  -2   -2.22    8.65
   4 -10   3    5.41    8.57
  -4  10  -3    6.92   10.83
   4 -10   4   12.03   10.64
  -4  10  -4    7.18    9.06
   4 -10   5   10.64   11.24
  -4  10  -5    6.05   10.87
   4 -10   6    1.58   11.28
  -4  10  -6    3.31    8.27
   4 -10   7   -2.67   12.48
  -4  10  -7   -5.53   13.01
   4 -10   8    5.34   10.19
  -4  10  -8    2.82    6.69
   4 -10   9   30.95   10.60
  -4  10  -9    6.35    8.39
   4 -10  10   14.29    7.11
   4  -9 -17    5.00    5.38
   4  -9 -16    2.56    6.09
   4  -9 -15    9.33    4.96
   4  -9 -14    3.27    6.20
  -4   9  14    1.20    6.39
   4  -9 -13    3.16    9.02
  -4   9  13   -5.26    7.37
   4  -9 -12   11.84    5.72
  -4   9  12   29.52   11.24
   4  -9 -11    8.31    7.37
  -4   9  11    9.51   18.01
   4  -9 -10    4.85    8.99
  -4   9  10   14.82    8.61
   4  -9  -9   28.80   14.59
  -4   9   9    0.08   10.30
   4  -9  -8    7.29    9.96
  -4   9   8   -3.76    9.81
   4  -9  -7    0.00    9.74
  -4   9   7    3.61    9.10
   4  -9  -6   -0.83    9.66
  -4   9   6    3.12   10.90
   4  -9  -5    7.56   10.53
  -4   9   5   17.52   10.75
   4  -9  -4   35.46    9.78
  -4   9   4   45.61   11.24
   4  -9  -3    5.90    9.06
  -4   9   3   12.41    9.70
   4  -9  -2   44.18   16.43
  -4   9   2   23.73   10.27
   4  -9  -1    2.86    9.33
  -4   9   1   -2.56    9.93
   4  -9   0   -5.11    8.95
  -4   9   0    6.47   10.15
   4  -9   1    0.60    8.72
  -4   9  -1   -3.99    9.85
   4  -9   2   13.24   10.57
  -4   9  -2   14.82   12.11
   4  -9   3   12.00   11.62
  -4   9  -3    0.45   10.68
   4  -9   4   10.57    7.86
  -4   9  -4    7.86    9.36
   4  -9   5   36.06   11.92
  -4   9  -5   28.05   12.45
   4  -9   6   20.98   10.38
  -4   9  -6    7.93   11.24
   4  -9   7    7.60    8.42
  -4   9  -7    3.69    7.78
   4  -9   8    0.00   11.09
  -4   9  -8   -0.41   10.79
  -4   9  -9   -3.72    5.45
   4  -9  10    2.78    7.29
   4  -9  11   -2.48    5.41
   4  -8 -18    5.98    3.57
   4  -8 -16   -0.83    5.19
   4  -8 -15   -3.20    5.57
  -4   8  15    2.37    6.62
   4  -8 -14    3.31    7.07
  -4   8  14   -3.12    7.97
   4  -8 -13   -5.75    8.61
  -4   8  13    3.27    9.25
   4  -8 -12   31.74    8.99
  -4   8  12   39.41    9.89
   4  -8 -11    7.07    9.18
  -4   8  11    4.21   10.23
   4  -8 -10   14.25    8.27
  -4   8  10    2.03    9.36
   4  -8  -9    8.50   13.35
  -4   8   9   -3.23    8.35
   4  -8  -8   26.40   10.00
  -4   8   8    8.27    9.66
   4  -8  -7   16.77    8.76
  -4   8   7   13.57    9.18
   4  -8  -6   27.71    8.20
  -4   8   6   31.77   10.49
   4  -8  -5   34.14    9.55
  -4   8   5   41.85    8.54
   4  -8  -4   47.79    8.16
  -4   8   4   55.46    8.72
   4  -8  -3   43.92   11.17
  -4   8   3   25.72    8.65
   4  -8  -2   58.92    8.27
  -4   8   2   65.95   10.04
   4  -8  -1  -10.15   11.47
  -4   8   1    2.52    8.54
   4  -8   0   24.82    8.16
  -4   8   0   23.13   10.23
   4  -8   1    3.05    8.12
  -4   8  -1    1.50    8.91
   4  -8   2   30.53    9.70
  -4   8  -2   41.36   10.57
   4  -8   3    2.59    6.81
  -4   8  -3    2.52    9.29
   4  -8   4   61.29   10.60
  -4   8  -4   69.34   10.42
   4  -8   5    9.78    9.06
  -4   8  -5   10.98    9.48
   4  -8   6    1.02   10.30
  -4   8  -6    4.93    9.51
   4  -8   7    2.41   10.83
  -4   8  -7    0.64    8.91
   4  -8   8   17.11   11.06
  -4   8  -8    8.27   11.13
   4  -8   9   -4.10    6.39
  -4   8  -9    5.49    7.75
   4  -8  10    4.55    6.05
  -4   8 -10   10.68    7.26
   4  -8  11   -1.13   10.34
  -4   8 -11    0.34    8.61
   4  -8  12   10.23   11.06
  -4   8 -12    8.84   13.16
   4  -8  13   -3.12    8.46
   4  -7 -19    4.47    5.79
   4  -7 -18    1.84    5.11
  -4   7  18   -5.83    6.99
   4  -7 -17   -3.91    5.83
   4  -7 -16    2.18    5.64
  -4   7  16    3.91    5.98
   4  -7 -15   -2.26    6.09
  -4   7  15   -2.33   10.30
   4  -7 -14   -8.39    8.35
  -4   7  14    4.78    9.25
   4  -7 -13   32.11    9.10
  -4   7  13   20.42   10.12
   4  -7 -12    9.21    8.01
  -4   7  12    3.27    8.05
   4  -7 -11    9.21    7.67
  -4   7  11   -8.72    8.87
   4  -7 -10    3.42    7.14
  -4   7  10   -2.11    9.74
   4  -7  -9   41.29   12.07
  -4   7   9   47.27    9.33
   4  -7  -8   91.90    8.42
  -4   7   8   94.65   10.83
   4  -7  -7    0.68    7.82
  -4   7   7    8.42    7.97
   4  -7  -6  -10.19    7.29
  -4   7   6   -0.38    8.65
   4  -7  -5   26.43    7.48
  -4   7   5   24.63    8.16
   4  -7  -4   27.86    7.71
  -4   7   4   29.22    7.29
   4  -7  -3    1.35    6.13
  -4   7   3    3.91    7.75
   4  -7  -2    2.74    6.77
  -4   7   2    1.28    6.73
   4  -7  -1   97.69    9.51
  -4   7   1  100.70    9.25
   4  -7   0   50.20    7.67
  -4   7   0   61.22    8.23
   4  -7   1   24.29    6.84
  -4   7  -1   18.12    8.08
   4  -7   2    0.98    7.48
  -4   7  -2    0.26    7.45
   4  -7   3   27.34    6.96
  -4   7  -3   29.86    6.96
   4  -7   4  106.11   10.87
  -4   7  -4  100.85   11.09
   4  -7   5   -6.13    8.05
  -4   7  -5  -11.81    7.97
   4  -7   6   94.04   10.90
  -4   7  -6   82.35   10.42
   4  -7   7   11.24   10.23
  -4   7  -7    4.93   14.40
   4  -7   8   46.33   11.17
  -4   7  -8   47.94   11.73
   4  -7   9   52.12   11.28
  -4   7  -9   36.78   10.00
   4  -7  10   14.59   12.48
  -4   7 -10   12.48   12.75
   4  -7  11    8.57    7.11
  -4   7 -11   -1.80    8.50
   4  -7  12   17.94   13.39
  -4   7 -12   31.70   17.37
   4  -7  13    5.68    6.09
  -4   7 -13    3.61    5.64
  -4   7 -14    2.74    8.57
  -4   6  20    3.38    9.85
   4  -6 -19   -2.37    7.45
  -4   6  19   -2.56    6.73
   4  -6 -18    5.38    7.26
  -4   6  18   16.51    9.14
   4  -6 -17    0.41    7.18
  -4   6  17   19.59    9.36
   4  -6 -16    8.08    8.16
  -4   6  16    5.00    4.78
   4  -6 -15    3.38    8.08
  -4   6  15   -1.73    8.95
   4  -6 -14    5.94    7.14
  -4   6  14   11.69   10.23
   4  -6 -13    2.26    8.46
  -4   6  13    0.71    9.96
   4  -6 -12   84.64    8.95
  -4   6  12   69.72   11.84
   4  -6 -11   23.39    7.75
  -4   6  11   29.89    8.69
   4  -6 -10  146.05    9.33
  -4   6  10  143.27   10.83
   4  -6  -9    2.37    6.13
  -4   6   9   -3.05    8.12
   4  -6  -8   49.56    7.29
  -4   6   8   61.78    8.35
   4  -6  -7   26.17    7.22
  -4   6   7   13.57    7.33
   4  -6  -6   58.10    6.96
  -4   6   6   43.58    7.52
   4  -6  -5   17.41    5.30
  -4   6   5   21.51    7.29
   4  -6  -4   85.09    7.71
  -4   6   4   99.57    9.40
   4  -6  -3  169.85   10.68
  -4   6   3  164.85   10.87
   4  -6  -2   51.52    7.11
  -4   6   2   40.84    7.48
   4  -6  -1   66.18    6.92
  -4   6   1   72.80    7.93
   4  -6   0    4.47    5.72
  -4   6   0    2.56    6.13
   4  -6   1    7.71    5.83
  -4   6  -1    4.21    6.54
   4  -6   2   16.51    5.60
  -4   6  -2   17.67    6.20
   4  -6   3   -0.04    6.09
  -4   6  -3   -1.09    6.47
   4  -6   4    9.51    6.58
  -4   6  -4    5.83    7.11
   4  -6   5   33.96    8.35
  -4   6  -5   40.27    8.39
   4  -6   6   91.94    9.70
  -4   6  -6   78.40    9.51
   4  -6   7    5.45    9.29
  -4   6  -7    4.74    9.55
   4  -6   8   66.97   10.53
  -4   6  -8   72.99   11.17
   4  -6   9   25.46   14.44
  -4   6  -9   12.94   10.49
   4  -6  10    9.29   11.88
  -4   6 -10   20.53   17.22
   4  -6  11    4.81    5.98
  -4   6 -11   12.82    9.18
   4  -6  12    3.99    9.70
  -4   6 -12    1.28   10.72
   4  -6  13    8.87    9.33
  -4   6 -13    3.57   10.00
   4  -6  14    1.24    9.18
  -4   6 -14   16.09    9.59
   4  -6  15   21.58    7.97
  -4   6 -15    9.33    7.75
   4  -6  16   -0.75    7.14
   4  -5 -20   -0.11    5.23
  -4   5  20   -3.08    6.73
   4  -5 -19    3.23   11.39
  -4   5  19   -0.64    7.86
   4  -5 -18    5.34    9.14
  -4   5  18    3.42   12.37
   4  -5 -17   -9.74    8.84
  -4   5  17   -8.91   10.98
   4  -5 -16   -0.94    8.69
  -4   5  16   -2.97   10.04
   4  -5 -15   -5.11    8.61
  -4   5  15    5.30    9.96
   4  -5 -14   26.17    7.97
  -4   5  14   25.34    9.74
   4  -5 -13   -5.15    7.18
  -4   5  13   -0.94    8.76
   4  -5 -12   -2.11    7.07
  -4   5  12    1.02    7.93
   4  -5 -11    4.36    7.18
  -4   5  11   -1.62    8.46
   4  -5 -10  147.85    9.78
  -4   5  10  137.47   10.64
   4  -5  -9   14.14    5.75
  -4   5   9    8.91    7.11
   4  -5  -8   38.54    6.32
  -4   5   8   47.94    7.14
   4  -5  -7   37.87    6.20
  -4   5   7   38.81    8.05
   4  -5  -6   69.04    6.81
  -4   5   6   83.52    7.78
   4  -5  -5    5.34    4.25
  -4   5   5    4.96    5.45
   4  -5  -4   76.26    6.69
  -4   5   4   74.23    7.86
   4  -5  -3  435.78   17.33
  -4   5   3  433.75   18.16
   4  -5  -2  236.56   13.24
  -4   5   2  229.00   12.07
   4  -5  -1   -0.90    5.00
  -4   5   1   -1.39    5.15
   4  -5   0  147.93    9.06
  -4   5   0  149.28    9.06
   4  -5   1   29.86    6.28
  -4   5  -1   26.40    5.87
   4  -5   2   57.27    6.24
  -4   5  -2   66.14    7.37
   4  -5   3   60.92    8.27
  -4   5  -3   73.44    7.67
   4  -5   4  342.78   15.23
  -4   5  -4  345.60   15.61
   4  -5   5   -1.32    5.83
  -4   5  -5    1.17    6.92
   4  -5   6   -2.14    7.07
  -4   5  -6    1.73    6.39
   4  -5   7    2.93    6.47
  -4   5  -7    5.75    7.29
   4  -5   8  115.40   10.90
  -4   5  -8  135.37   12.00
   4  -5   9    2.18    6.62
  -4   5  -9   16.70    7.29
   4  -5  10   10.42    7.93
  -4   5 -10   18.12    8.05
   4  -5  11    7.90    9.81
  -4   5 -11    6.73   12.15
   4  -5  12   29.07   11.13
  -4   5 -12   20.61   10.94
   4  -5  13    5.34    9.96
  -4   5 -13   -0.98    9.25
   4  -5  14    2.37    7.52
  -4   5 -14    9.10    9.14
   4  -5  15   28.99    6.92
  -4   5 -15   12.33    6.84
   4  -5  16   -3.27    7.11
  -4   5 -16    8.61   19.29
   4  -5  17    9.70    4.78
   4  -5  18    1.39    7.90
   4  -4 -21    0.15    8.61
  -4   4  21   38.77   11.24
   4  -4 -20   -2.90    5.23
  -4   4  20    4.78    4.78
   4  -4 -19    5.38    9.70
  -4   4  19    8.12   11.43
   4  -4 -18   14.36    9.96
  -4   4  18   29.71   11.06
   4  -4 -17   16.21   20.83
   4  -4 -16   33.62   12.78
  -4   4  16   22.79   11.77
   4  -4 -15   -8.23    8.76
  -4   4  15   -9.36   10.23
   4  -4 -14   73.02    8.76
  -4   4  14   73.06   10.57
   4  -4 -13    3.84    7.11
  -4   4  13   10.64    9.21
   4  -4 -12   17.56    6.84
  -4   4  12   25.19    8.12
   4  -4 -11   57.16    7.41
  -4   4  11   50.27    7.93
   4  -4 -10  121.72    8.35
  -4   4  10  109.91   10.00
   4  -4  -9   91.67    7.60
  -4   4   9   84.87    8.39
   4  -4  -8  308.12   13.16
  -4   4   8  280.63   12.11
   4  -4  -7   88.29    6.58
  -4   4   7   75.24    7.86
   4  -4  -6  145.33    8.05
  -4   4   6  188.61   10.49
   4  -4  -5  227.91   11.66
  -4   4   5  241.52   12.60
   4  -4  -4   69.30    6.13
  -4   4   4   61.59    6.43
   4  -4  -3  248.40   12.82
  -4   4   3  262.77   13.65
   4  -4  -2   33.88    5.04
  -4   4   2   30.91    5.11
   4  -4  -1   32.23    6.28
  -4   4   1   34.03    5.38
   4  -4   0  645.56   20.34
  -4   4   0  646.50   21.62
   4  -4   1   20.64    4.70
  -4   4  -1   19.85    4.32
   4  -4   2  374.03   16.55
  -4   4  -2  342.07   15.04
   4  -4   3  600.89   21.10
  -4   4  -3  533.54   19.21
   4  -4   4  237.80   11.73
  -4   4  -4  252.20   11.77
   4  -4   5   62.53    6.77
  -4   4  -5   68.10    7.03
   4  -4   6    3.80    5.38
  -4   4  -6    2.97    5.26
   4  -4   7   -2.78    5.72
  -4   4  -7    3.35    5.87
   4  -4   8  104.84    9.51
  -4   4  -8  109.95   14.06
   4  -4   9    6.17    6.66
  -4   4  -9    5.83    6.58
   4  -4  10  146.05   11.28
  -4   4 -10  160.26   11.36
   4  -4  11    0.45    8.69
  -4   4 -11    7.07    8.54
   4  -4  12   34.11   10.72
  -4   4 -12   36.17   10.15
   4  -4  13   -3.91    9.96
  -4   4 -13    4.36    9.29
   4  -4  14   29.63   11.54
  -4   4 -14   54.07   12.60
   4  -4  15   -1.05   11.88
  -4   4 -15   -8.01   10.87
   4  -4  16   28.35   12.15
  -4   4 -16   34.03   12.63
   4  -4  17    0.83   10.42
  -4   4 -17   20.79    8.91
   4  -4  18   15.91   10.23
  -4   4 -18    5.53    7.37
   4  -4  19   -2.03    7.71
   4  -4  20   -0.71    6.58
   4  -3 -21    0.00    4.02
  -4   3  21    0.68    4.51
   4  -3 -20    0.08    4.89
  -4   3  20   -0.23    6.47
   4  -3 -19    7.52   10.08
  -4   3  19    5.30   13.76
   4  -3 -18   10.30    9.89
  -4   3  18    8.31   12.00
   4  -3 -17    6.20   11.13
  -4   3  17  -11.02   14.36
   4  -3 -16  149.51   12.30
  -4   3  16  156.80   14.40
   4  -3 -15   12.67    9.44
  -4   3  15   -0.79    9.89
   4  -3 -14  245.51   12.37
   4  -3 -13    6.47    7.37
  -4   3  13    9.36    8.57
   4  -3 -12  232.65   21.32
   4  -3 -11   35.87   10.72
  -4   3  11   26.58    9.44
  -4   3  10  139.92    9.40
   4  -3  -9   28.35    5.60
  -4   3   9   28.80    6.62
   4  -3  -8  457.77   16.39
  -4   3   8  477.85   17.00
   4  -3  -7  181.62    9.18
  -4   3   7  169.36   15.30
   4  -3  -6  132.40    8.08
  -4   3   6  132.10    8.57
   4  -3  -5    5.30    4.59
  -4   3   5    6.77    4.89
   4  -3  -4  133.53    8.23
  -4   3   4  128.68    8.65
   4  -3  -3    1.84    3.38
  -4   3   3    8.39    4.59
   4  -3  -2  275.02   14.82
  -4   3   2  270.78   13.88
   4  -3  -1   22.26    4.06
  -4   3   1   16.88    4.29
   4  -3   0  154.66   10.64
  -4   3   0  164.06   10.12
   4  -3   1  365.72   17.64
  -4   3  -1  358.99   16.88
   4  -3   2  633.98   22.34
  -4   3  -2  580.40   20.00
   4  -3   3    6.77    3.69
  -4   3  -3    2.90    4.29
   4  -3   4  207.11   11.81
  -4   3  -4  206.55   12.00
   4  -3   5    1.47    4.29
  -4   3  -5    1.17    4.59
   4  -3   6  855.27   27.07
  -4   3  -6  877.30   27.30
   4  -3   7   10.87    4.96
  -4   3  -7   14.14    5.68
   4  -3   8  470.90   19.82
  -4   3  -8  468.57   19.97
   4  -3   9   -1.58    6.09
  -4   3  -9    2.26    6.05
   4  -3  10    2.07    6.20
  -4   3 -10    4.66    6.62
   4  -3  11   12.97    7.67
  -4   3 -11    5.08    7.33
   4  -3  12  124.77   10.72
  -4   3 -12  111.87    9.89
   4  -3  13    3.84    8.84
  -4   3 -13    0.45    8.46
   4  -3  14   32.15   14.29
  -4   3 -14   52.00   10.90
   4  -3  15  -10.12   12.82
  -4   3 -15  -10.19   12.22
   4  -3  16   93.22   13.61
  -4   3 -16   81.41   12.67
   4  -3  17   32.64   13.31
  -4   3 -17   10.94   11.62
   4  -3  18    7.52   12.22
  -4   3 -18   -1.28    8.91
   4  -3  19    2.33    7.14
  -4   3 -19    1.39    6.69
   4  -2 -20   -8.95    9.96
  -4   2  20   -0.90    9.10
   4  -2 -19   -2.78    8.84
  -4   2  19    3.05   12.60
   4  -2 -18   11.62    9.63
  -4   2  18    5.87   12.07
   4  -2 -17   -9.55   10.57
  -4   2  17   20.53   13.16
   4  -2 -16  101.98   11.43
  -4   2  16  114.91   13.12
   4  -2 -15    1.47    9.85
  -4   2  15    7.67    9.78
   4  -2 -14   48.43    7.78
  -4   2  14   48.92    9.29
   4  -2 -13   24.29    6.81
  -4   2  13   21.77    7.78
   4  -2 -12  105.78    8.12
  -4   2  12  111.53    9.66
   4  -2 -11  113.86    8.61
  -4   2  11  107.39    9.59
   4  -2 -10   83.85    6.92
  -4   2  10   80.88    7.93
   4  -2  -9   19.29    5.34
  -4   2   9    7.90    6.24
   4  -2  -8  549.97   18.43
  -4   2   8  502.18   20.87
  -4   2   6  106.87    8.05
   4  -2  -5   16.88    4.44
  -4   2   5   16.06    4.93
   4  -2  -4  794.69   32.11
  -4   2   4  774.39   25.61
   4  -2  -3   23.88    4.63
  -4   2   3   22.86    4.47
   4  -2  -2 1238.03   45.01
  -4   2   2 1299.36   48.73
   4  -2  -1   45.95    4.85
  -4   2   1   47.34    4.78
   4  -2   0 1985.04   62.98
  -4   2   0 1870.54   57.23
   4  -2   1 1858.28   59.00
  -4   2  -1 1803.19   54.41
   4  -2   2 3895.40  102.58
  -4   2  -2 3749.23   99.35
   4  -2   3  708.73   24.37
  -4   2  -3  728.59   23.50
   4  -2   4  944.88   28.01
  -4   2  -4  928.82   28.99
   4  -2   5   34.97    4.63
  -4   2  -5   50.12    5.11
   4  -2   6  502.48   21.32
  -4   2  -6  521.70   21.62
   4  -2   7   -1.02    4.74
  -4   2  -7    0.19    4.55
   4  -2   8 1606.72   45.72
  -4   2  -8 1611.31   46.85
   4  -2   9  226.71   12.22
  -4   2  -9  232.80   12.07
   4  -2  10  170.26    9.78
  -4   2 -10  160.75   10.00
   4  -2  11    0.64    6.43
  -4   2 -11   15.30    6.69
   4  -2  12   12.90    7.14
  -4   2 -12    9.78    6.88
   4  -2  13    5.41    7.33
  -4   2 -13    0.64    7.11
   4  -2  14   39.14   16.51
  -4   2 -14   52.12   10.75
   4  -2  15    9.25   10.45
  -4   2 -15   12.63   10.19
   4  -2  16   43.62   17.03
  -4   2 -16   44.18   11.77
   4  -2  17    2.67   12.86
  -4   2 -17    6.96   13.61
   4  -2  18    0.26   21.43
  -4   2 -18   10.68   13.01
   4  -2  19   -0.71    6.54
  -4   2 -19   -0.83    7.82
   4  -2  20    4.51    8.87
  -4   2 -20    1.43   10.49
  -4   1  21   -3.16    4.51
   4  -1 -20    0.68    4.51
  -4   1  20   -7.93    7.03
   4  -1 -19    7.48    9.10
  -4   1  19   17.45   11.28
   4  -1 -18   10.98   10.94
  -4   1  18   17.15   12.48
   4  -1 -17   11.09    9.81
  -4   1  17   14.82   11.73
   4  -1 -16   18.12   10.30
  -4   1  16   17.52   11.84
   4  -1 -15   18.12    8.99
  -4   1  15   10.15   10.83
   4  -1 -14    8.01    7.48
  -4   1  14   18.46    9.25
   4  -1 -13  106.00   10.30
  -4   1  13  115.89   10.34
   4  -1 -12   -1.54    6.62
  -4   1  12   -1.88    7.48
   4  -1 -11  123.37    8.46
  -4   1  11  116.57    9.25
   4  -1 -10  111.57    8.23
  -4   1  10   93.93    9.44
   4  -1  -9    4.89    6.43
  -4   1   9    4.66    6.24
   4  -1  -8   83.55    6.35
  -4   1   8   76.15    7.33
   4  -1  -7   63.66    5.53
  -4   1   7   65.50    6.62
   4  -1  -6  176.84   10.53
  -4   1   6  191.06   11.39
   4  -1  -5   83.55    6.20
  -4   1   5   86.45    6.28
   4  -1  -4    6.35    3.35
  -4   1   4   -4.02    3.84
   4  -1  -3    0.45    5.34
  -4   1   2 1860.12   88.82
   4  -1  -1   35.16    5.98
  -4   1   1   29.67    4.17
   4  -1   0  811.31   27.04
  -4   1   0  786.38   25.61
   4  -1   1   49.60    4.36
  -4   1  -1   48.32    4.51
   4  -1   2  336.05   15.04
  -4   1  -2  338.54   15.94
   4  -1   3   36.47    3.72
  -4   1  -3   31.81    3.87
   4  -1   4  558.70   18.39
  -4   1  -4  599.46   20.23
   4  -1   5  122.92    7.29
  -4   1  -5  126.34    7.86
   4  -1   6  150.97    7.26
  -4   1  -6  143.15    7.18
   4  -1   7   53.85    4.81
  -4   1  -7   44.33    5.23
   4  -1   8  867.90   28.24
  -4   1  -8  882.87   28.20
   4  -1   9    0.38    4.78
  -4   1  -9    0.49    4.93
   4  -1  10  211.74   10.08
  -4   1 -10  220.88   10.64
   4  -1  11   34.97    5.53
  -4   1 -11   44.71    5.75
   4  -1  12   55.65    7.67
  -4   1 -12   63.89    7.33
   4  -1  13    6.39    8.05
  -4   1 -13    1.47    7.63
   4  -1  14  179.82   12.48
  -4   1 -14  196.29   11.54
   4  -1  15   20.31   10.57
  -4   1 -15   18.58   10.19
   4  -1  16  152.70   14.21
  -4   1 -16  158.76   13.24
   4  -1  17   48.36   13.57
  -4   1 -17   28.09   12.90
   4  -1  18   -4.70   13.57
  -4   1 -18    5.94   12.97
   4  -1  19  -15.79   13.39
  -4   1 -19    8.12   12.52
  -4   1 -20   -4.40    8.08
  -4   1 -21   -0.08    6.17
   4   0 -20    1.50    4.78
  -4   0  20   -0.11    8.50
   4   0 -19   11.77    5.38
  -4   0  19   17.18   11.96
   4   0 -18    4.55   10.75
  -4   0  18    4.29   12.07
   4   0 -17   24.63   11.02
  -4   0  17   48.77   11.88
   4   0 -16   20.57   10.42
  -4   0  16   26.51   12.26
   4   0 -15   -4.29    8.57
  -4   0  15  -12.63    9.89
   4   0 -14  168.38   11.62
  -4   0  14  174.74   12.37
   4   0 -13   18.27    7.82
  -4   0  13   17.03    8.23
   4   0 -12    7.75    5.98
  -4   0  12   17.75    6.99
   4   0 -11   23.65    6.13
  -4   0  11   18.69    7.52
   4   0 -10   71.67    6.62
  -4   0  10   55.65    7.03
   4   0  -9  145.45    9.10
  -4   0   9  138.38    9.74
   4   0  -8  236.75   11.62
  -4   0   8  236.86   13.76
   4   0  -7  394.56   16.70
  -4   0   7  371.14   17.18
   4   0  -6  530.23   19.74
  -4   0   6  535.99   19.97
   4   0  -5   45.35    4.85
  -4   0   5   58.06    5.90
   4   0  -4 2094.99   60.39
  -4   0   4 1892.38   56.40
   4   0  -3   11.28    2.82
  -4   0   3   12.82    3.42
   4   0  -2    7.48    3.05
  -4   0   2    5.68    3.57
   4   0  -1  535.72   19.29
  -4   0   1  564.08   19.78
   4   0   0 5104.62  135.97
  -4   0   0 5035.58  196.13
   4   0   1  130.82    9.89
   4   0   3  -10.19    3.72
  -4   0  -3  131.38    7.75
   4   0   4  224.86   15.08
  -4   0  -4  225.58   10.72
   4   0   5  215.99    8.54
  -4   0  -5  207.15    8.91
   4   0   6  669.63   21.21
  -4   0  -6  688.95   21.13
   4   0   7   60.50    5.08
  -4   0  -7   52.27    5.08
   4   0   8  319.13   13.35
  -4   0  -8  318.00   13.20
   4   0   9    4.17    5.38
  -4   0  -9    4.25    5.08
   4   0  10  183.58    8.87
  -4   0 -10  176.02    9.33
   4   0  11   35.53    5.90
  -4   0 -11   33.99    5.87
   4   0  12   33.73    6.88
  -4   0 -12   32.11    5.94
   4   0  13    1.92    9.78
  -4   0 -13    8.91    7.29
   4   0  14  220.88   12.18
  -4   0 -14  233.51   11.47
   4   0  15   -2.71    9.25
  -4   0 -15   -0.49    8.27
   4   0  16  215.99   14.55
  -4   0 -16  240.96   14.18
   4   0  17    6.17   11.36
  -4   0 -17   10.90   10.15
   4   0  18   19.03   13.54
  -4   0 -18   19.33   12.03
   4   0  19    7.93   11.69
  -4   0 -19   10.12   10.60
  -4   0 -20   18.99   12.30
   4   0  21   -5.72   12.15
  -4   0 -21    1.09    6.69
  -4   0 -22    4.44    3.87
   4   1 -21   22.04    7.90
   4   1 -20    3.20    3.87
   4   1 -19   -7.52    7.07
  -4  -1  19   -2.07   10.38
   4   1 -18    6.43    8.99
  -4  -1  18   -8.65   19.67
   4   1 -17   17.11   11.32
  -4  -1  17   21.17   13.91
   4   1 -16   98.44   11.02
  -4  -1  16   90.92   12.26
   4   1 -15    4.81    9.51
  -4  -1  15   12.15   12.41
   4   1 -14   85.70    9.55
  -4  -1  14   83.29   10.00
   4   1 -13   10.15    6.81
  -4  -1  13    5.04    8.46
   4   1 -12   65.28    8.08
  -4  -1  12   69.90    8.39
   4   1 -11    6.24    5.98
  -4  -1  11   10.49    6.81
   4   1 -10  450.10   18.24
  -4  -1  10  410.43   17.45
   4   1  -9   33.50    5.23
  -4  -1   9   30.98    6.43
   4   1  -8  467.10   20.31
  -4  -1   8  495.71   21.21
   4   1  -7  118.86    7.97
  -4  -1   7  118.07    8.84
   4   1  -6  156.31    9.06
  -4  -1   6  145.30    9.93
   4   1  -5   43.21    4.89
  -4  -1   5   52.31    5.49
   4   1  -4  780.10   29.41
  -4  -1   4  777.36   31.89
   4   1  -3   76.11    5.11
  -4  -1   3   73.02    5.26
   4   1  -2 1201.66   35.65
  -4  -1   2 1104.72   34.07
   4   1  -1 1727.27   44.37
  -4  -1   1 1588.89   41.66
   4   1   0 3781.12   97.99
  -4  -1   0 3684.86   97.69
   4   1   1    1.20    2.44
  -4  -1  -1    1.73    2.56
   4   1   2 2239.38   59.52
  -4  -1  -2 2330.08   62.72
   4   1   3 1028.65   30.27
  -4  -1  -3 1015.38   30.31
   4   1   4    5.68    2.26
  -4  -1  -4    6.05    2.52
   4   1   5   18.35    3.38
   4   1   6    1.05    3.42
  -4  -1  -7    2.41    5.45
  -4  -1  -8 2738.22   70.02
   4   1   9   92.01    6.51
  -4  -1  -9   87.43    6.58
   4   1  10   25.19    4.93
  -4  -1 -10   27.49    4.66
   4   1  11   17.33    6.02
  -4  -1 -11   20.49    5.41
   4   1  12   12.22    7.48
  -4  -1 -12   16.21    5.57
   4   1  13   41.36    8.39
  -4  -1 -13   35.95    7.41
   4   1  14   13.50    9.25
  -4  -1 -14   -3.38    8.46
   4   1  15    3.42    8.84
  -4  -1 -15   -3.53    7.67
   4   1  16  256.22   13.72
  -4  -1 -16  269.35   13.61
   4   1  17   -2.78   10.94
  -4  -1 -17    1.24   10.57
   4   1  18   96.26   12.97
  -4  -1 -18  106.87   11.69
   4   1  19  -20.08   13.54
  -4  -1 -19    0.11   12.07
   4   1  20   -2.44   11.43
  -4  -1 -20    2.56    9.21
   4   1  21    2.33    6.47
  -4  -1 -21    0.68    5.45
  -4  -1 -22   -2.14    5.45
  -4  -2  21   -5.94    8.31
   4   2 -20   -1.35    6.05
   4   2 -19   -3.61    6.28
  -4  -2  19   -2.78    6.24
   4   2 -18    9.18   10.23
  -4  -2  18   20.87   12.56
   4   2 -17    0.56   12.18
  -4  -2  17   12.71   15.53
   4   2 -16   39.67   12.60
  -4  -2  16   21.77   11.06
   4   2 -15    9.81    9.59
  -4  -2  15    3.53   11.32
   4   2 -14  136.57   10.90
  -4  -2  14  134.32   12.86
   4   2 -13    2.22    7.71
  -4  -2  13    5.94    8.91
   4   2 -12   -4.66    6.77
  -4  -2  12    9.55    7.86
   4   2 -11    9.18    5.90
  -4  -2  11    8.08    6.66
   4   2 -10  335.26   14.66
  -4  -2  10  320.45   14.93
   4   2  -9   -4.89    4.44
  -4  -2   9    3.31    7.82
   4   2  -8  944.39   32.53
  -4  -2   8  947.70   34.37
   4   2  -7   24.44    4.93
  -4  -2   7   31.29    5.00
   4   2  -6  181.51    9.06
  -4  -2   6  176.36    9.70
   4   2  -5  251.79   11.58
  -4  -2   5  247.88   12.71
   4   2  -4    6.92    2.93
  -4  -2   4    8.50    3.65
   4   2  -3  287.73   11.39
  -4  -2   3  286.94   12.56
   4   2  -2  377.98   14.33
  -4  -2   2  382.04   15.76
   4   2  -1 1362.45   37.72
  -4  -2   1 1322.89   36.96
   4   2   0 2926.60   78.14
  -4  -2   0 2947.93   79.30
   4   2   1    6.39    2.29
  -4  -2  -1    4.96    2.29
   4   2   2  728.29   22.15
  -4  -2  -2  712.27   22.75
   4   2   3    3.87    2.18
  -4  -2  -3    0.04    2.18
   4   2   4  134.02    5.60
  -4  -2  -4  129.50    5.87
   4   2   5  396.52   12.86
  -4  -2  -5  385.13   13.05
   4   2   6  431.49   14.55
  -4  -2  -6  431.49   15.00
   4   2   7   12.15    2.93
  -4  -2  -7   10.49    3.27
   4   2   8  800.18   24.37
  -4  -2  -8  785.70   23.54
   4   2   9  139.88    7.07
   4   2  10  398.29   15.68
   4   2  11   -5.90   10.08
   4   2  12   10.34   10.75
  -4  -2 -12    4.63    5.64
   4   2  13   -3.05    7.33
  -4  -2 -13    3.50    6.73
   4   2  14  150.37   10.83
  -4  -2 -14  149.13   10.38
   4   2  15   70.92   10.04
  -4  -2 -15   58.10    8.01
   4   2  16   14.48    9.89
  -4  -2 -16   28.65    8.54
   4   2  17   44.63   10.53
  -4  -2 -17   34.22   10.60
   4   2  18   46.44   12.03
  -4  -2 -18   47.45   11.43
   4   2  19   -4.66   13.27
  -4  -2 -19    7.33   12.45
   4   2  20   10.27   12.56
  -4  -2 -20    7.93   11.73
   4   2  21   -2.90    7.37
  -4  -2 -21    8.46    9.55
   4   2  22   25.38    8.39
  -4  -2 -22   23.65    8.91
  -4  -3  21    0.26    7.26
  -4  -3  20    0.11    8.65
   4   3 -19   -0.11   11.36
  -4  -3  19   -2.86    6.51
   4   3 -18   12.30    8.87
  -4  -3  18   30.65    9.59
   4   3 -17    7.29   12.37
  -4  -3  17    0.34   11.21
   4   3 -16   42.79   10.60
  -4  -3  16   34.82   13.05
   4   3 -15   12.37   10.90
  -4  -3  15    7.78   12.45
   4   3 -14   31.32   10.60
  -4  -3  14   27.56   11.81
   4   3 -13   51.82    8.16
  -4  -3  13   51.67   10.42
   4   3 -12  147.33   10.57
  -4  -3  12  173.72   11.88
   4   3 -11    6.69    5.87
  -4  -3  11    1.05    7.11
   4   3 -10  179.74   11.13
  -4  -3  10  178.84   11.51
   4   3  -9   17.97    5.41
  -4  -3   9   11.32    5.72
   4   3  -8  423.63   16.09
  -4  -3   8  422.54   16.39
   4   3  -7  114.50    6.77
  -4  -3   7  117.51    7.18
   4   3  -6 1413.67   40.61
  -4  -3   6 1424.80   42.49
   4   3  -5  119.46    6.58
  -4  -3   5  118.52    7.03
   4   3  -4   50.91    4.32
  -4  -3   4   43.77    4.93
   4   3  -3  441.27   15.34
  -4  -3   3  491.84   17.15
   4   3  -2  182.79    8.54
  -4  -3   2  185.42    9.93
   4   3  -1  286.83   11.32
  -4  -3   1  287.21   11.28
   4   3   0  416.60   14.18
  -4  -3   0  388.28   14.63
   4   3   1  231.29    7.97
  -4  -3  -1  221.03    8.27
   4   3   2  223.89    8.01
  -4  -3  -2  211.14    8.05
   4   3   3  234.49    8.65
  -4  -3  -3  222.23    8.91
   4   3   4  679.18   18.91
  -4  -3  -4  673.42   20.64
   4   3   5  225.24    8.39
  -4  -3  -5  232.08    9.44
   4   3   6  259.46    9.81
  -4  -3  -6  261.22    9.66
   4   3   7   27.75    3.65
  -4  -3  -7   21.02    3.20
   4   3   8  108.52    5.98
  -4  -3  -8   99.57    5.68
   4   3   9   24.40    3.57
  -4  -3  -9   24.22    3.57
   4   3  10   67.12    5.45
  -4  -3 -10   63.81    4.89
   4   3  11   28.39    5.08
  -4  -3 -11   29.97    4.70
   4   3  12  949.05   30.04
  -4  -3 -12  958.68   28.62
   4   3  13    5.94    5.68
  -4  -3 -13    5.68    5.53
   4   3  14   95.36    8.46
   4   3  15    0.15    8.23
  -4  -3 -15   13.09    9.18
  -4  -3 -16   44.48   15.27
   4   3  17   66.22   10.42
  -4  -3 -17   76.63    9.74
   4   3  18   10.04   12.07
  -4  -3 -18   36.14   11.09
   4   3  19   -4.93   11.96
  -4  -3 -19    8.20   10.27
   4   3  20   23.54   11.88
  -4  -3 -20   25.76   10.90
   4   3  21   20.53    8.80
  -4  -3 -21   15.38    8.95
   4   3  22   -3.99    7.33
  -4  -3 -22    5.19    4.70
  -4  -3 -23   -0.26    3.91
   4   4 -22    2.74    6.81
  -4  -4  20   -2.11    4.85
   4   4 -19   -0.19    9.78
  -4  -4  19    1.05    8.12
   4   4 -18  -13.54   18.99
  -4  -4  18   -4.96   21.47
   4   4 -17    1.17   11.96
  -4  -4  17    1.77   13.65
   4   4 -16   41.55    9.21
  -4  -4  16   31.44   12.07
   4   4 -15    9.25   10.49
  -4  -4  15   10.23   12.48
   4   4 -14   44.63    9.02
  -4  -4  14   48.96   10.15
   4   4 -13    8.54    7.63
  -4  -4  13   15.79    9.14
   4   4 -12    7.11    6.54
  -4  -4  12   17.86    7.45
   4   4 -11   71.75    9.33
  -4  -4  11   78.51    7.90
   4   4 -10   18.43    5.75
  -4  -4  10   25.61    6.39
   4   4  -9   33.88    5.53
  -4  -4   9   28.77    6.69
   4   4  -8   23.01    4.44
  -4  -4   8   15.91    5.23
   4   4  -7   11.92    3.46
  -4  -4   7   11.88    3.84
   4   4  -6 1110.33   32.56
  -4  -4   6 1144.06   34.37
   4   4  -5  686.36   21.73
  -4  -4   5  728.32   24.14
   4   4  -4  232.31    9.55
  -4  -4   4  256.30   10.75
   4   4  -3  232.61    9.36
  -4  -4   3  237.76   10.12
   4   4  -2  664.40   20.61
  -4  -4   2  666.32   21.55
   4   4  -1    9.06    1.69
  -4  -4   1    9.36    1.96
   4   4   0 1213.55   32.75
  -4  -4   0 1160.98   32.79
   4   4   1  888.17   24.48
  -4  -4  -1  856.25   24.40
   4   4   2 1871.14   46.78
  -4  -4  -2 1909.95   49.64
   4   4   3   30.80    2.44
  -4  -4  -3   25.34    2.37
   4   4   4  657.25   19.44
  -4  -4  -4  656.80   21.10
   4   4   5  376.21   12.56
  -4  -4  -5  361.10   12.26
   4   4   6  157.63    6.05
  -4  -4  -6  149.47    6.17
   4   4   7  300.44   10.64
  -4  -4  -7  296.53   11.54
   4   4   8  414.68   13.61
  -4  -4  -8  432.50   15.68
   4   4   9  458.26   15.15
  -4  -4  -9  451.42   14.59
   4   4  10  301.87   11.84
  -4  -4 -10  298.23   10.79
   4   4  11   54.30    6.54
  -4  -4 -11   50.46    5.04
   4   4  12  290.14   12.63
  -4  -4 -12  275.10   10.83
   4   4  13  170.75   10.00
  -4  -4 -13  144.06    8.54
   4   4  14   29.93    8.57
  -4  -4 -14   25.34    7.11
   4   4  15    6.05    7.45
  -4  -4 -15   21.17    6.54
   4   4  16   21.70    9.63
  -4  -4 -16   27.41    8.31
   4   4  17    3.72    9.74
  -4  -4 -17   12.26    8.87
   4   4  18   66.26   12.26
  -4  -4 -18   45.91   12.15
   4   4  19   33.96   12.60
  -4  -4 -19   61.29   12.41
   4   4  20    2.29   16.77
   4   4  21    8.46   11.77
  -4  -4 -21   12.94    9.70
   4   4  22    0.98    3.16
  -4  -4 -22   -3.42    5.79
   4   4  23   -0.19    5.98
  -4  -5  21   30.68   11.09
  -4  -5  20   -1.62    5.34
   4   5 -18    0.38    7.93
  -4  -5  18    8.27   13.01
   4   5 -17   -0.68    8.61
  -4  -5  17    0.34    9.33
   4   5 -16   32.38   11.51
  -4  -5  16   52.83   13.50
   4   5 -15   10.79    9.36
  -4  -5  15    5.79   14.59
   4   5 -14   74.68    9.21
  -4  -5  14   67.57   12.33
   4   5 -13    0.98    7.52
  -4  -5  13   14.10    9.29
   4   5 -12   15.83    7.26
  -4  -5  12   20.87    8.54
   4   5 -11   87.39    8.16
  -4  -5  11   82.50    9.14
   4   5 -10   59.64    6.39
  -4  -5  10   61.07    7.71
   4   5  -9  102.73    7.03
  -4  -5   9   96.71    8.42
   4   5  -8  182.45   12.71
  -4  -5   8  161.62    9.44
   4   5  -7   35.57    4.36
  -4  -5   7   21.55    4.32
   4   5  -6  186.25    7.71
  -4  -5   6  169.70    7.90
   4   5  -5 1005.08   28.31
  -4  -5   5 1036.96   30.35
   4   5  -4 1127.40   30.19
  -4  -5   4 1170.42   32.49
   4   5  -3   55.20    3.31
  -4  -5   3   56.37    3.53
   4   5  -2  744.15   28.31
  -4  -5   2  836.99   22.98
   4   5  -1   40.50    2.29
  -4  -5   1   39.90    2.59
   4   5   0 1763.45   42.79
  -4  -5   0 1769.46   43.92
   4   5   1   60.16    2.93
  -4  -5  -1   54.22    2.97
   4   5   2 1952.14   48.02
  -4  -5  -2 1872.00   47.34
   4   5   3 1027.04   27.34
  -4  -5  -3 1037.23   29.56
   4   5   4 2561.63   64.68
  -4  -5  -4 2593.48   64.83
   4   5   5    3.84    2.52
  -4  -5  -5   -0.04    2.26
   4   5   6 1128.68   31.02
  -4  -5  -6 1102.05   30.95
   4   5   7  632.36   19.14
  -4  -5  -7  607.84   18.46
   4   5   8  370.50   13.05
  -4  -5  -8  374.86   13.76
   4   5   9   55.50    5.15
  -4  -5  -9   48.02    4.21
   4   5  10   53.55    5.53
  -4  -5 -10   44.03    4.59
   4   5  11  541.78   18.61
  -4  -5 -11  534.22   17.86
   4   5  12  402.95   15.42
  -4  -5 -12  401.86   14.63
   4   5  13    0.71    5.90
  -4  -5 -13    4.32    4.89
   4   5  14   95.06    9.70
  -4  -5 -14   80.28    8.50
   4   5  15   11.43    7.86
  -4  -5 -15   13.09    6.73
   4   5  16   99.87   11.02
  -4  -5 -16   76.90    9.48
   4   5  17    4.32    9.66
  -4  -5 -17   11.43    8.69
   4   5  18   51.48   11.54
  -4  -5 -18   60.84   11.39
   4   5  19   19.48   11.58
  -4  -5 -19    6.02   10.94
   4   5  20   29.18   12.71
  -4  -5 -20   43.43   12.41
   4   5  21   17.45   10.75
  -4  -5 -21   10.72    7.71
   4   5  22    6.69    9.51
  -4  -5 -22   -0.60    6.66
   4   5  23    4.02    5.90
  -4  -5 -23    1.20    6.43
  -4  -6  19    1.88    5.34
   4   6 -18   -1.84    5.72
  -4  -6  18    0.79   10.27
   4   6 -17   24.86    6.58
  -4  -6  17   27.07   13.35
   4   6 -16    5.04    8.87
  -4  -6  16    8.99   18.65
   4   6 -15    1.88    8.72
  -4  -6  15    1.69   11.69
   4   6 -14   68.10    9.18
  -4  -6  14   62.76   12.03
   4   6 -13    7.86    8.31
  -4  -6  13    1.09   11.62
   4   6 -12  174.17   10.15
  -4  -6  12  170.34   12.33
   4   6 -11    1.09    5.87
  -4  -6  11    9.36    7.41
   4   6 -10   21.06    5.49
  -4  -6  10   21.62    6.17
   4   6  -9   65.77    6.24
  -4  -6   9   64.56    6.84
   4   6  -8   99.83    6.47
  -4  -6   8   96.75    6.99
   4   6  -7  258.33    9.63
  -4  -6   7  245.73   10.15
   4   6  -6    4.93    3.16
  -4  -6   6    7.67    3.35
   4   6  -5  657.29   17.75
  -4  -6   5  646.91   18.80
   4   6  -4  932.58   23.69
  -4  -6   4  922.92   24.59
   4   6  -3  160.79    5.38
  -4  -6   3  152.82    5.79
   4   6  -2  848.35   27.22
   4   6   1   56.70    2.26
  -4  -6  -1   54.67    2.29
   4   6   2   73.14    3.20
  -4  -6  -2   77.72    3.31
   4   6   3   23.46    2.18
  -4  -6  -3   22.15    1.96
   4   6   4 2187.64   56.48
  -4  -6  -4 2154.06   54.90
   4   6   5 1082.88   30.57
  -4  -6  -5 1046.70   28.62
   4   6   6 2964.88   74.11
  -4  -6  -6 2869.75   72.61
   4   6   7   12.78    3.31
  -4  -6  -7   16.81    3.05
   4   6   8  131.61    6.81
  -4  -6  -8  125.63    6.35
   4   6   9   15.76    4.10
  -4  -6  -9   21.55    3.69
   4   6  10  518.61   17.49
  -4  -6 -10  491.62   16.62
   4   6  11  467.14   15.87
  -4  -6 -11  432.73   14.55
   4   6  12  230.84   11.09
  -4  -6 -12  219.97   10.83
   4   6  13  138.34    9.44
  -4  -6 -13  125.37    8.87
   4   6  14  240.28   13.35
  -4  -6 -14  239.38   11.92
   4   6  15   55.01    8.69
  -4  -6 -15   68.93    7.90
   4   6  16  196.66   11.96
  -4  -6 -16  182.03   11.36
   4   6  17   19.21   10.90
  -4  -6 -17   18.58    9.85
   4   6  18  126.72   11.62
  -4  -6 -18  116.83    9.96
   4   6  19   15.23   11.54
  -4  -6 -19    3.23   10.94
   4   6  20   61.86   14.18
  -4  -6 -20   52.38   13.46
   4   6  21    7.78   12.26
  -4  -6 -21    2.44   10.60
   4   6  22   -0.11    5.00
  -4  -6 -22    1.47    8.72
  -4  -6 -23    1.65    7.18
  -4  -7  19   -5.64    4.59
   4   7 -17   -0.19    9.36
   4   7 -16    3.50    9.40
  -4  -7  16   -2.37    8.42
   4   7 -15  -10.30   10.38
  -4  -7  15    7.45   11.24
   4   7 -14   19.52    9.21
  -4  -7  14   24.22   12.52
   4   7 -13   24.52    9.48
  -4  -7  13   34.74   11.62
   4   7 -12   47.64    7.41
  -4  -7  12   46.97   10.15
   4   7 -11    6.96    6.20
  -4  -7  11    3.01   10.00
   4   7 -10  193.50    9.36
  -4  -7  10  172.22   13.76
   4   7  -9   63.17    5.98
  -4  -7   9   64.53    6.69
   4   7  -8   -0.79    4.25
  -4  -7   8    1.54    4.74
   4   7  -7    5.26    3.42
  -4  -7   7    9.85    4.36
   4   7  -6  372.49   11.62
  -4  -7   6  369.44   12.45
   4   7  -5    1.39    2.44
  -4  -7   5   -3.57    3.05
   4   7  -4    9.85    1.99
  -4  -7   4    9.10    2.37
   4   7   2  502.97   13.16
  -4  -7  -2  513.88   13.42
   4   7   3    3.84    2.03
  -4  -7  -3    4.85    1.65
   4   7   4  181.24    7.29
  -4  -7  -4  182.07    6.84
   4   7   5    6.73    2.78
  -4  -7  -5    7.52    2.33
   4   7   6  488.23   15.45
  -4  -7  -6  477.36   15.94
   4   7   7   -0.53    3.53
  -4  -7  -7    3.38    3.12
   4   7   8  267.77   11.66
  -4  -7  -8  255.89   10.79
   4   7   9   78.93    6.17
  -4  -7  -9   72.57    5.68
   4   7  10   61.48    5.79
  -4  -7 -10   54.19    4.66
   4   7  11  394.90   15.42
  -4  -7 -11  388.81   15.30
   4   7  12  200.27   10.94
  -4  -7 -12  194.48   10.75
   4   7  13   16.62    5.83
  -4  -7 -13   11.62    5.41
   4   7  14   -4.02    7.93
  -4  -7 -14   -3.87    6.66
   4   7  15   86.07    9.63
  -4  -7 -15   89.42    8.80
   4   7  16   51.06    8.99
  -4  -7 -16   62.31    8.61
   4   7  17   28.28    9.48
  -4  -7 -17    9.14    9.40
   4   7  18   87.84   13.54
  -4  -7 -18   83.67   10.27
   4   7  19    2.14   12.71
  -4  -7 -19    7.52   11.17
   4   7  20   22.49   13.39
  -4  -7 -20   26.51   10.64
   4   7  21    6.81   11.62
  -4  -7 -21   -8.95    9.93
   4   7  22   22.41   13.99
  -4  -7 -22    5.60    5.38
  -4  -7 -23    2.03    4.21
   4   8 -16   -1.17    6.81
  -4  -8  16    6.51    8.01
   4   8 -15   -2.26    8.27
  -4  -8  15    1.92    9.10
   4   8 -14   14.10    9.63
  -4  -8  14   13.42   10.42
   4   8 -13   20.34    9.44
  -4  -8  13    1.13   11.54
   4   8 -12   -0.64    8.05
  -4  -8  12   -0.64    9.70
   4   8 -11   20.04    7.22
  -4  -8  11   25.38    9.59
   4   8 -10   26.81    6.17
  -4  -8  10   29.59    7.60
   4   8  -9   53.40    6.47
  -4  -8   9   52.91    7.75
   4   8  -8   35.99    5.04
  -4  -8   8   29.07    5.94
   4   8  -7   16.06    4.10
  -4  -8   7   16.92    4.55
   4   8  -6   53.02    3.99
  -4  -8   6   52.57    4.66
   4   8  -5  153.98    6.09
  -4  -8   5  163.68   10.90
   4   8   3   33.69    2.59
  -4  -8  -3   30.38    2.33
   4   8   4  257.35    9.10
  -4  -8  -4  260.44    8.91
   4   8   5    5.68    3.12
  -4  -8  -5    7.18    2.63
   4   8   6  116.94    7.26
  -4  -8  -6  130.82    6.54
   4   8   7   12.48    4.06
  -4  -8  -7    9.40    3.50
   4   8   8  101.90    6.51
  -4  -8  -8  107.92    6.09
   4   8   9  136.87    7.97
  -4  -8  -9  135.82    7.18
   4   8  10   34.56    5.75
  -4  -8 -10   34.48    5.04
   4   8  11   35.61    5.83
  -4  -8 -11   28.35    4.74
   4   8  12  181.66    9.93
  -4  -8 -12  162.59    9.40
   4   8  13    1.96    7.03
  -4  -8 -13   11.39    6.39
   4   8  14   61.37    8.91
  -4  -8 -14   61.14    8.35
   4   8  15   15.64    8.27
  -4  -8 -15   18.95    7.29
   4   8  16   68.14   10.00
  -4  -8 -16   61.78    8.61
   4   8  17    2.37   11.28
  -4  -8 -17    7.22    9.93
   4   8  18   79.57   12.86
  -4  -8 -18   68.06    9.96
   4   8  19    7.33   11.81
  -4  -8 -19   13.57   10.08
   4   8  20   15.42    8.99
  -4  -8 -20   19.85    9.02
   4   8  21    2.29   11.17
  -4  -8 -21   20.04    9.29
   4   8  22    5.64    9.25
  -4  -8 -22    1.92   13.42
   4   9 -16   -0.19    6.17
   4   9 -15    2.90    5.19
   4   9 -14   19.52    5.53
  -4  -9  14   25.27    6.09
   4   9 -13   -0.56    6.66
  -4  -9  13    1.58    6.35
   4   9 -12   18.31    8.16
  -4  -9  12   14.59    9.66
   4   9 -11   12.22    8.12
  -4  -9  11    5.30    9.48
   4   9 -10   20.98    6.77
  -4  -9  10   14.85   11.32
   4   9  -9   12.90    6.28
  -4  -9   9   18.12    6.99
   4   9  -8   57.12    5.98
  -4  -9   8   58.51    6.62
   4   9  -7   63.10    4.85
  -4  -9   7   64.04    6.17
   4   9  -6  189.52   10.49
  -4  -9   6  213.28    9.02
   4   9   3   72.16    3.42
  -4  -9  -3   75.66    3.50
   4   9   4  110.25    5.26
  -4  -9  -4  115.21    5.04
   4   9   5   35.76    6.24
  -4  -9  -5   35.12    3.57
   4   9   6   13.42    4.40
  -4  -9  -6   18.43    3.69
   4   9   7  184.03    9.29
  -4  -9  -7  197.41    9.70
   4   9   8  267.50   11.28
  -4  -9  -8  280.14   12.03
   4   9   9    3.57    5.41
  -4  -9  -9    7.41    5.00
   4   9  10  286.64   12.71
  -4  -9 -10  290.86   13.35
   4   9  11   11.92    6.81
  -4  -9 -11    4.55    5.87
   4   9  12  373.73   14.97
  -4  -9 -12  372.72   15.19
   4   9  13    8.31    8.23
  -4  -9 -13    1.96    7.29
   4   9  14  185.76   12.75
  -4  -9 -14  193.43   12.18
   4   9  15   30.16    8.99
  -4  -9 -15   31.17    7.45
   4   9  16  253.14   15.49
  -4  -9 -16  228.44   12.30
   4   9  17   -1.58    9.81
  -4  -9 -17    1.50    8.72
   4   9  18  132.74   13.91
  -4  -9 -18  142.51   19.82
   4   9  19    5.34   11.24
  -4  -9 -19    5.45    9.85
   4   9  20   17.26   12.03
  -4  -9 -20   30.61   10.49
   4   9  21    3.65    7.63
  -4  -9 -21   -5.53    8.87
   4   9  22   39.75    9.81
  -4  -9 -22   -2.90    6.51
   4  10 -13    0.94    6.58
  -4 -10  13    2.52    7.33
   4  10 -12   17.52    7.03
  -4 -10  12   14.48    8.27
   4  10 -11    5.04    8.23
  -4 -10  11    6.81    9.33
   4  10 -10   50.05   11.09
  -4 -10  10   50.54    9.14
   4  10  -9    3.87    6.32
  -4 -10   9    1.54    7.41
   4  10  -8  107.88    6.96
  -4 -10   8  130.48    8.69
   4  10  -7    7.86    4.44
  -4 -10   7    5.90    5.68
   4  10   3  562.98   13.80
  -4 -10  -3  535.05   17.71
   4  10   4    2.11    3.38
  -4 -10  -4    2.63    2.97
   4  10   5   -0.83    4.17
  -4 -10  -5   -1.39    3.35
   4  10   6  142.48    7.71
  -4 -10  -6  164.40    8.12
   4  10   7   14.78    4.96
  -4 -10  -7    7.86    3.99
   4  10   8  118.75    7.78
  -4 -10  -8  117.73    7.37
   4  10   9   78.59    7.52
  -4 -10  -9   84.83    6.92
   4  10  10  108.07    8.80
  -4 -10 -10  123.15    8.39
   4  10  11    2.26    7.11
  -4 -10 -11    5.00    5.41
   4  10  12  435.78   16.47
  -4 -10 -12  430.32   16.92
   4  10  13   18.58    8.65
  -4 -10 -13    1.50    7.14
   4  10  14  136.53   11.96
  -4 -10 -14  150.94   10.94
   4  10  15   -8.12    9.51
  -4 -10 -15   -2.26    7.41
   4  10  16   61.10   11.28
  -4 -10 -16   54.45    9.74
   4  10  17    8.31   11.17
  -4 -10 -17   -2.18    8.80
   4  10  18   41.51   11.17
  -4 -10 -18   21.28    9.59
   4  10  19   -2.26   11.32
  -4 -10 -19   -4.51    9.51
   4  10  20   38.58   10.79
  -4 -10 -20   43.66    8.99
   4  10  21   15.53    9.48
  -4 -10 -21   13.57    9.18
   4  10  22    1.73    7.52
  -4 -11  12    0.94   12.63
   4  11 -10   18.54    8.80
  -4 -11  10   33.39    7.86
  -4 -11   9   -8.84   11.81
   4  11   4  737.42   19.21
  -4 -11  -4  750.25   25.76
   4  11   5   -1.54    4.59
  -4 -11  -5   -1.96    3.95
   4  11   6  208.58   10.15
  -4 -11  -6  205.05    9.29
   4  11   7   34.44    6.58
  -4 -11  -7   40.12    6.13
   4  11   8    6.09    6.24
  -4 -11  -8    1.32    7.41
   4  11   9    2.41    5.79
  -4 -11  -9    2.33    7.29
   4  11  10   34.59    7.26
  -4 -11 -10   33.69    5.75
   4  11  11   46.51    8.61
  -4 -11 -11   47.94    7.29
   4  11  12  247.24   14.78
  -4 -11 -12  220.84   12.63
   4  11  13    3.95   10.27
  -4 -11 -13    6.17    6.99
   4  11  14   61.86   10.38
  -4 -11 -14   74.72    9.66
   4  11  15   -7.78   11.21
  -4 -11 -15   -1.80    9.18
   4  11  16    2.48   10.08
  -4 -11 -16    4.36    8.57
   4  11  17   16.36   11.51
  -4 -11 -17   16.62    9.06
   4  11  18   35.08   12.37
  -4 -11 -18   29.18   18.76
   4  11  19   21.88   12.56
  -4 -11 -19   21.81   11.92
   4  11  20    3.12    9.36
  -4 -11 -20   18.54   10.57
   4  11  21    0.83    7.78
  -4 -11 -21    6.13    7.97
   4  12   4   81.67    4.85
  -4 -12  -4   78.74    5.75
   4  12   5   37.15    5.68
  -4 -12  -5   27.90    6.69
  -4 -12  -6  201.06    9.36
   4  12   7    2.18    7.22
  -4 -12  -7  -12.22    7.97
   4  12   8   23.46    7.52
  -4 -12  -8   24.29   10.60
   4  12   9    2.41    7.60
  -4 -12  -9    5.23    9.78
   4  12  10   65.69    9.59
  -4 -12 -10   59.34   11.21
   4  12  11   46.82    9.70
  -4 -12 -11   44.97   11.47
   4  12  12   54.11    9.44
  -4 -12 -12   58.51    7.90
   4  12  13    2.78   10.57
  -4 -12 -13    5.30    7.63
   4  12  14   13.69   11.32
  -4 -12 -14   27.07    9.14
   4  12  15   -4.85   11.36
  -4 -12 -15    2.67    9.96
   4  12  16   36.32   10.75
  -4 -12 -16   37.64   16.77
   4  12  17   26.43    8.72
  -4 -12 -17   -4.29   15.91
   4  12  18    1.65    7.82
  -4 -12 -18    9.96    7.29
   4  12  19    2.48    6.81
  -4 -12 -19    4.66    7.71
   4  12  20    3.99    8.12
  -4 -12 -20    0.26    6.84
   4  13   5    9.25    7.71
  -4 -13  -5   15.23    5.98
   4  13   6   40.35    7.60
  -4 -13  -6   39.97    6.99
   4  13   7   21.36    8.95
  -4 -13  -7   50.84   10.64
   4  13   8   90.51    8.87
  -4 -13  -8  115.36   14.21
   4  13   9   -1.58    9.21
  -4 -13  -9   -3.57   11.62
   4  13  10    6.96   10.60
  -4 -13 -10   13.46    8.42
   4  13  11   -8.57   10.98
  -4 -13 -11    5.90    8.76
   4  13  12   38.54   10.45
  -4 -13 -12   61.37   10.38
   4  13  13    9.70   11.51
  -4 -13 -13   -9.06   10.19
   4  13  14   41.48   11.06
  -4 -13 -14   39.60   10.27
   4  13  15    9.89   18.20
  -4 -13 -15    4.47    9.48
   4  13  16   31.85   16.96
  -4 -13 -16   30.38    8.12
   4  13  17    6.02   14.74
  -4 -13 -17   -1.58    7.18
   4  13  18   -3.01    5.83
  -4 -13 -18    2.78    3.23
   4  14   6   32.07    9.89
  -4 -14  -6   25.87    8.91
   4  14   7   -1.05    9.44
  -4 -14  -7   11.24    8.80
   4  14   8   12.07    9.63
  -4 -14  -8   21.77   12.63
   4  14   9    3.20   11.02
  -4 -14  -9    7.75   12.90
   4  14  10    2.78   10.15
  -4 -14 -10   -1.99    8.95
   4  14  11   29.41   19.48
  -4 -14 -11    4.66   16.85
   4  14  12   17.11   18.31
  -4 -14 -12   15.45   14.82
   4  14  13   -2.71    9.70
  -4 -14 -13    1.77   13.42
   4  14  14    1.80    7.41
  -4 -14 -14    5.90    6.51
   4  14  15    2.90    7.86
  -4 -14 -15   -1.62    6.99
  -4 -14 -16   -0.90    5.04
  -4 -14 -17   -0.86    5.83
   4  15   7   -0.83    7.45
   4  15   8   28.88    7.63
  -4 -15  -8   16.55    9.02
   4  15   9   -1.17   10.04
   4  15  10    7.22    7.63
   4  15  11   -1.80    9.21
  -4 -15 -11    2.11    8.16
  -4 -15 -15    1.13    7.41
   4  16  11   34.03   11.81
   4  16  12   25.98   11.09
   4  16  13    0.19   10.83
   4  16  14   -0.53   12.56
  -5  13   2  -10.60   14.33
   5 -12  -9   -1.92    9.55
   5 -12  -7    5.26    8.61
  -5  12   7    0.86    8.46
   5 -12  -6    3.12   13.35
   5 -12  -4    1.20    4.29
  -5  12   4   -2.07   10.64
   5 -12  -1    6.43    8.46
  -5  11  13   38.77    9.63
   5 -11 -11   32.19   11.47
   5 -11 -10    2.86    8.69
   5 -11  -9    0.41    7.82
  -5  11   9    1.80    8.87
   5 -11  -8   -7.93    9.85
  -5  11   8    0.94    7.93
   5 -11  -7   34.63   14.74
  -5  11   6    2.78   12.30
   5 -11  -5    8.57    9.14
  -5  11   5   59.37   18.20
   5 -11  -4    1.05    7.18
  -5  11   4    3.50    6.62
   5 -11  -3   24.55    8.50
   5 -11  -1   -0.79    7.75
  -5  11   1    4.29    6.92
   5 -11   0   -2.37    8.27
  -5  11   0   -5.11    9.10
  -5  11  -1   32.45   12.67
   5 -11   4    3.72    9.10
   5 -11   5    4.25    6.20
  -5  11  -5   -4.89   12.90
  -5  11  -8   46.59   11.92
   5 -10 -13   -1.39    9.55
  -5  10  13   -0.71    6.43
   5 -10 -12    0.38    6.62
   5 -10 -11   16.43    7.48
  -5  10  11   -3.69   13.20
   5 -10 -10   -1.32    6.35
  -5  10  10    1.09   16.39
   5 -10  -9    1.09   10.19
   5 -10  -8   -2.03   10.87
  -5  10   8   -4.81    5.75
   5 -10  -7    1.17    5.79
  -5  10   7   14.06   12.45
   5 -10  -6    2.93    7.90
  -5  10   6   -3.95   10.60
   5 -10  -5    7.67    6.99
  -5  10   5   12.30   10.49
  -5  10   4   -0.75   10.38
   5 -10  -3    0.86    4.55
  -5  10   3    2.07    6.28
   5 -10  -2    3.91    7.67
  -5  10   2   -0.83    8.65
   5 -10  -1    3.31    9.48
  -5  10   1    2.48    9.85
   5 -10   0    4.66    7.67
  -5  10   0   -5.00   10.49
   5 -10   1    3.72   10.08
  -5  10  -1   -6.51   10.75
   5 -10   2    4.25   12.00
  -5  10  -2   -5.49    7.71
   5 -10   3   25.53    5.19
  -5  10  -3    3.87   14.10
   5 -10   4   41.36   14.82
   5 -10   5   -2.07    7.71
   5 -10   7   32.64   11.39
  -5  10  -8   -0.60    7.63
   5 -10  10   -1.09    4.96
  -5  10 -11   -0.64    7.26
   5  -9 -15    0.98    5.49
  -5   9  15   47.00   12.63
   5  -9 -14   -2.90    4.59
   5  -9 -13   -3.76    9.02
  -5   9  13   27.56   12.60
   5  -9 -12    5.34    7.26
  -5   9  12   -7.90   11.43
   5  -9 -11   38.13    8.27
  -5   9  11   49.37   13.20
   5  -9 -10    5.11    9.02
  -5   9  10    1.88    4.74
   5  -9  -9    8.91   12.45
  -5   9   9    1.92    8.72
   5  -9  -8   -2.78    9.29
  -5   9   8    9.48   19.06
   5  -9  -7    8.31    7.14
  -5   9   7   30.61   12.15
   5  -9  -6   13.99    9.40
  -5   9   6   17.64   17.41
   5  -9  -5    7.33    7.97
  -5   9   5   65.24   10.64
   5  -9  -4    3.53    9.48
  -5   9   4    1.09   12.86
   5  -9  -3   14.55   15.38
  -5   9   3   28.99   13.69
   5  -9  -2    8.20   10.57
  -5   9   2   13.65   10.53
   5  -9  -1    8.20    8.65
  -5   9   1   13.09   11.39
   5  -9   0    8.12    8.65
  -5   9   0   -3.16   10.19
   5  -9   1   11.54    8.01
  -5   9  -1    8.20    7.97
   5  -9   2    1.20    8.61
  -5   9  -2   26.55   14.14
   5  -9   3    2.71    7.78
  -5   9  -3    7.56    6.99
   5  -9   4   -0.08    9.85
  -5   9  -4    4.44   14.33
  -5   9  -5    3.87   11.96
   5  -9   6   -6.24   15.42
  -5   9  -6   10.94    9.66
   5  -9   7    1.73    6.77
  -5   9  -7    1.20    9.89
   5  -9   8   -3.08    7.56
  -5   9  -8   -1.96    6.05
   5  -9   9   11.13    8.27
  -5   9  -9    2.07    8.16
   5  -9  10   -0.83   10.60
   5  -9  11   25.08    7.78
   5  -8 -16    2.67    2.93
  -5   8  16   -1.80    5.00
   5  -8 -15   -1.17    5.23
   5  -8 -14   -2.67    8.08
  -5   8  14    1.88    5.90
   5  -8 -13    0.04    4.66
  -5   8  13   -1.28    8.57
   5  -8 -12    8.01    9.96
  -5   8  12    2.71    7.11
   5  -8 -11    5.30    9.06
  -5   8  11    5.90    8.05
   5  -8 -10   -1.62   10.94
  -5   8  10   -3.16    8.65
   5  -8  -9   10.72    9.10
  -5   8   9    1.54   10.64
   5  -8  -8   20.53   10.23
  -5   8   8    8.08   10.38
   5  -8  -7   -7.18   10.00
  -5   8   7   10.12    8.99
   5  -8  -6    7.93    9.10
  -5   8   6    7.41    9.14
   5  -8  -5   59.49    9.06
  -5   8   5   59.37   13.01
   5  -8  -4    2.11    7.75
  -5   8   4    6.77   10.45
   5  -8  -3   31.96    9.93
  -5   8   3   38.77   10.53
   5  -8  -2   13.27    8.91
  -5   8   2   25.53   10.30
   5  -8  -1   22.45    8.72
  -5   8   1   23.95   10.49
   5  -8   0    9.25    7.60
  -5   8   0    5.34    9.10
   5  -8   1   64.83   10.42
  -5   8  -1   74.04   15.87
   5  -8   2   -3.72    6.28
  -5   8  -2   -3.50   10.53
   5  -8   3   16.17    9.02
  -5   8  -3   29.18    7.18
   5  -8   4   11.24    8.72
  -5   8  -4    2.03   10.45
   5  -8   5    4.14   10.15
  -5   8  -5   -1.73    8.91
   5  -8   6    1.47   10.00
  -5   8  -6   -2.14   12.48
   5  -8   7   30.65    9.70
  -5   8  -7    0.41    6.88
   5  -8   8   18.24   11.58
  -5   8  -8    4.89    7.86
   5  -8   9   -5.79   19.70
  -5   8  -9   -0.86    6.92
  -5   8 -10   -0.71    9.55
   5  -8  11    3.08    8.42
   5  -8  12    3.84    8.39
  -5   8 -14    1.43    4.85
   5  -7 -18   -0.98    4.59
   5  -7 -17    1.24    4.63
   5  -7 -16   11.17    5.15
   5  -7 -15   -0.53    5.45
  -5   7  15    4.47   11.69
   5  -7 -14    2.74    8.05
  -5   7  14    0.11    8.87
   5  -7 -13    6.58    8.91
  -5   7  13   -3.76    8.87
   5  -7 -12   19.06    8.65
  -5   7  12   22.19    9.63
   5  -7 -11    8.61    8.54
  -5   7  11    1.77   10.53
   5  -7 -10    4.47    7.93
  -5   7  10   13.35   10.12
   5  -7  -9    5.04    8.42
  -5   7   9    8.57    9.06
   5  -7  -8   35.91    8.50
  -5   7   8   29.67   10.04
   5  -7  -7   -2.74    7.93
  -5   7   7   -2.78   10.04
   5  -7  -6    1.47    7.63
  -5   7   6   12.26    9.66
   5  -7  -5    0.15    7.14
  -5   7   5    2.11    8.39
   5  -7  -4   -9.14    7.93
  -5   7   4   -2.56    9.74
   5  -7  -3   25.53   10.75
  -5   7   3   21.36    9.02
   5  -7  -2   30.83    7.63
  -5   7   2   38.54    8.76
   5  -7  -1   41.25    7.14
  -5   7   1   51.78    9.44
   5  -7   0   24.29    8.31
  -5   7   0   21.92    8.01
   5  -7   1   47.53    8.61
  -5   7  -1   68.25   10.42
   5  -7   2   -2.48    7.82
  -5   7  -2    8.57    7.60
   5  -7   3    4.85    8.16
  -5   7  -3    4.85    8.84
   5  -7   4    7.18    8.84
  -5   7  -4    0.68    9.21
   5  -7   5    8.65    9.93
  -5   7  -5   -6.99   10.34
   5  -7   6   -3.20    9.25
  -5   7  -6   -0.38    9.89
   5  -7   7   35.57   11.09
  -5   7  -7   36.66   10.60
   5  -7   8   10.49   11.28
  -5   7  -8   14.97   18.27
   5  -7   9   16.17   11.17
  -5   7  -9    4.32    9.33
   5  -7  10    6.13    9.85
  -5   7 -10    7.78   11.88
   5  -7  11    5.04    7.41
  -5   7 -11   -1.32    8.05
   5  -7  12    0.11    5.53
   5  -7  13   10.12   11.84
  -5   7 -13   -2.93    4.32
  -5   7 -14    3.69    4.93
  -5   7 -15   -0.60    5.49
   5  -6 -19    3.08    5.30
  -5   6  19   -3.61    5.45
   5  -6 -18   -0.90    4.36
  -5   6  18   -2.14    4.29
  -5   6  17    2.14    7.71
   5  -6 -16    0.00    6.99
  -5   6  16    1.77    7.41
   5  -6 -15    4.29   10.08
  -5   6  15   -8.57   10.42
   5  -6 -14    2.11    8.31
  -5   6  14    2.14   10.60
   5  -6 -13   -6.05    8.01
  -5   6  13    0.34    8.65
   5  -6 -12    9.74    7.97
  -5   6  12   14.51    9.25
   5  -6 -11   12.71    7.93
  -5   6  11   22.79    8.91
   5  -6 -10    4.06    8.50
  -5   6  10   -0.23    8.80
   5  -6  -9  135.14    9.74
  -5   6   9  145.60   11.21
   5  -6  -8   13.76    6.96
  -5   6   8    6.81    8.31
   5  -6  -7    4.85    6.62
  -5   6   7   -1.32    7.52
   5  -6  -6    0.83    6.77
  -5   6   6    9.14    7.63
   5  -6  -5   24.67    6.96
  -5   6   5   25.31    9.36
   5  -6  -4    4.96    6.66
  -5   6   4    7.75    7.07
   5  -6  -3   59.49   10.94
  -5   6   3   46.10    7.90
   5  -6  -2    4.78    5.68
  -5   6   2   13.84    7.33
   5  -6  -1  247.16   12.75
  -5   6   1  264.31   15.57
   5  -6   0   -0.49    5.87
  -5   6   0    5.60    7.29
   5  -6   1   -4.36    6.32
  -5   6  -1    2.63    7.07
   5  -6   2   27.83    6.58
  -5   6  -2   31.06    7.45
   5  -6   3   -3.53    6.69
  -5   6  -3   -1.62    7.86
   5  -6   4   -3.38    7.41
  -5   6  -4   -3.84    8.16
   5  -6   5   17.15    8.50
  -5   6  -5   14.78    8.57
   5  -6   6   27.53    9.06
  -5   6  -6   23.20   10.12
   5  -6   7   23.39    9.89
  -5   6  -7   33.28    9.21
   5  -6   8   25.23    9.74
  -5   6  -8   33.28    9.93
   5  -6   9    8.31   10.34
  -5   6  -9   11.32   12.78
   5  -6  10   -1.24   10.38
  -5   6 -10   -4.59   10.68
   5  -6  11    6.05   12.15
  -5   6 -11    6.54   12.63
   5  -6  12   -1.13    4.32
  -5   6 -12   -4.47   15.45
   5  -6  13    2.03    7.56
  -5   6 -13   18.99    8.23
   5  -6  14   17.49   12.22
  -5   6 -14   -0.11    4.25
   5  -6  16   30.16    8.01
  -5   6 -16    1.99    6.13
  -5   5  19   36.06    8.84
   5  -5 -18   -1.69    6.02
  -5   5  18   -2.82    5.79
   5  -5 -17   -2.22    6.47
  -5   5  17    2.07    5.30
   5  -5 -16    6.92    6.20
  -5   5  16    3.20    6.96
   5  -5 -15    4.51    7.75
  -5   5  15    6.99    8.54
   5  -5 -14   -1.02    8.95
  -5   5  14   -7.03    9.25
   5  -5 -13    6.81    8.54
  -5   5  13    1.43    9.85
   5  -5 -12    0.00    9.36
  -5   5  12    3.35   10.15
   5  -5 -11   88.78    7.93
  -5   5  11   71.90   10.87
   5  -5 -10   10.19    7.26
  -5   5  10   13.27    8.16
   5  -5  -9  199.52   10.34
  -5   5   9  199.86   12.22
   5  -5  -8    8.65    6.09
  -5   5   8   -0.26    7.29
   5  -5  -7   50.05    6.73
  -5   5   7   68.06   11.39
   5  -5  -6   15.08    5.57
  -5   5   6   10.98    6.96
   5  -5  -5  490.52   18.46
  -5   5   5  499.96   19.93
   5  -5  -4    7.75    6.17
  -5   5   4    8.05    6.84
   5  -5  -3  157.48   10.94
  -5   5   3  162.86   10.42
   5  -5  -2   56.48    6.66
  -5   5   2   65.95    8.46
   5  -5  -1   54.30   12.11
  -5   5   1   59.75    7.71
   5  -5   0   18.09    6.51
  -5   5   0   24.78    6.92
   5  -5   1  120.55   10.68
  -5   5  -1  140.45   10.08
   5  -5   2  281.53   16.58
  -5   5  -2  300.59   16.06
   5  -5   3   10.00    6.69
  -5   5  -3   19.59    6.92
   5  -5   4   10.15    5.72
  -5   5  -4    3.84    6.20
   5  -5   5   66.33   13.05
  -5   5  -5   58.21    9.59
   5  -5   6   26.62    8.87
  -5   5  -6   29.44    8.08
   5  -5   7   42.75   10.34
  -5   5  -7   38.58   10.30
   5  -5   8    5.60    7.71
  -5   5  -8    0.19    7.67
   5  -5   9   77.35   10.12
  -5   5  -9   85.66   10.00
   5  -5  10    4.59    9.59
  -5   5 -10   -9.59    8.72
   5  -5  11   17.75   11.09
  -5   5 -11   24.10   10.94
   5  -5  12    0.90    4.63
  -5   5 -12   13.54   16.70
   5  -5  13    4.36   17.86
   5  -5  14    3.23    8.16
  -5   5 -14   -3.12    8.39
   5  -5  15    4.36    8.31
  -5   5 -15   -2.74    9.70
   5  -5  16   -2.82    9.40
  -5   5 -16   -2.03    9.10
   5  -5  17    4.10    8.20
  -5   5 -17   21.10   10.64
   5  -4 -19    1.09    6.43
  -5   4  19   -2.26    6.28
   5  -4 -18   -2.56    7.56
  -5   4  18   -1.77   11.58
   5  -4 -17   38.54    8.01
  -5   4  17   53.70   10.27
   5  -4 -16   -2.86   16.92
   5  -4 -15    5.15    8.16
  -5   4  15    0.64    9.74
   5  -4 -14   -5.57    7.75
  -5   4  14   -5.30   10.30
   5  -4 -13    3.72    7.56
  -5   4  13   -1.69   10.00
   5  -4 -12   24.52    6.51
  -5   4  12   19.89    8.87
   5  -4 -11  130.78    8.91
  -5   4  11  114.57   10.34
   5  -4 -10  150.79    9.44
  -5   4  10  144.06   10.98
   5  -4  -9  316.43   12.71
  -5   4   9  324.70   13.95
   5  -4  -8   15.08    5.49
  -5   4   8   18.76    7.45
   5  -4  -7   89.76    7.48
  -5   4   7  105.48    8.99
   5  -4  -6   13.80    5.11
  -5   4   6    9.10    6.24
   5  -4  -5   11.66    5.30
  -5   4   5   23.05    6.05
   5  -4  -4    5.23    4.74
  -5   4   4   10.19    6.02
   5  -4  -3  239.90   17.15
  -5   4   3  226.29   11.06
   5  -4  -2   51.70    5.72
  -5   4   2   50.91    6.58
   5  -4  -1  226.89   11.84
  -5   4   1  226.97   11.84
   5  -4   0   57.64    5.79
  -5   4   0   55.95    6.43
   5  -4   1   -1.88    4.66
  -5   4  -1    1.05    4.96
   5  -4   2  108.22    8.57
  -5   4  -2  106.23   11.77
   5  -4   3  126.87    9.48
  -5   4  -3  133.41    9.36
   5  -4   4    2.63    4.81
  -5   4  -4    4.44    6.02
   5  -4   5    6.77    5.57
  -5   4  -5    9.18    5.60
   5  -4   6    2.29    6.62
  -5   4  -6   -5.15    6.58
   5  -4   7  149.36   11.32
  -5   4  -7  156.80   11.43
   5  -4   8   50.95    8.95
  -5   4  -8   37.34    9.33
   5  -4   9   12.86    8.42
  -5   4  -9   21.96    8.50
   5  -4  10    2.07    8.12
  -5   4 -10   -3.53    8.27
   5  -4  11  119.43   12.78
  -5   4 -11  115.55   19.97
   5  -4  12    7.90    9.25
  -5   4 -12   15.72    9.51
   5  -4  13   32.19   11.51
  -5   4 -13   32.26   12.07
   5  -4  14    9.78    9.48
  -5   4 -14   -4.17    8.72
   5  -4  15   -2.71    5.15
  -5   4 -15   -2.82    6.32
   5  -4  16   15.72    7.11
  -5   4 -16   13.54   10.79
   5  -4  17    9.33    5.53
  -5   4 -17    5.30   14.21
   5  -3 -20   -1.99    4.85
  -5   3  20    0.79    5.64
   5  -3 -19   17.75    5.08
  -5   3  19   15.94    7.41
   5  -3 -18   10.04    9.96
  -5   3  18    1.02   13.42
   5  -3 -17   14.40    8.46
  -5   3  17   19.03   11.58
   5  -3 -16    8.08    9.44
  -5   3  16   13.24   11.28
   5  -3 -15   22.19    9.78
  -5   3  15   18.01   10.57
   5  -3 -14    0.30    8.23
  -5   3  14   -3.20    9.10
   5  -3 -13    3.91    8.20
  -5   3  13   -0.90    8.39
   5  -3 -12   30.12    8.05
  -5   3  12   44.90   13.54
   5  -3 -10  -16.62    7.22
  -5   3  10   17.71    7.78
   5  -3  -9    5.94    6.09
  -5   3   9    1.77    6.92
   5  -3  -8   29.86    6.13
  -5   3   8   30.04    7.29
   5  -3  -7   30.46    5.94
  -5   3   7   25.16    6.39
   5  -3  -6    1.39    4.81
  -5   3   6    1.20    5.90
   5  -3  -5  244.15   12.30
  -5   3   5  230.95   13.05
   5  -3  -4   -1.65    4.29
  -5   3   4    0.19    5.45
   5  -3  -3  122.13    8.50
  -5   3   3  140.78    8.42
   5  -3  -2   -1.28    4.44
  -5   3   2    7.78    6.58
   5  -3  -1  106.57    7.14
  -5   3   1  100.81    7.86
   5  -3   0   85.32    6.73
  -5   3   0   78.97    7.52
   5  -3   1   -5.11    4.36
  -5   3  -1   -1.84    5.30
   5  -3   2   63.81    6.58
  -5   3  -2   67.61    6.51
   5  -3   3  541.40   21.55
  -5   3  -3  579.68   22.49
   5  -3   4   85.58    7.60
  -5   3  -4   99.20    7.78
   5  -3   5  467.55   20.79
  -5   3  -5  443.07   18.50
   5  -3   6  157.44   10.60
  -5   3  -6  158.98   10.00
   5  -3   7    3.01    5.57
  -5   3  -7    4.89    5.90
   5  -3   8   24.22    6.88
  -5   3  -8   37.94    7.03
   5  -3   9   14.03    7.60
  -5   3  -9   21.47    7.56
   5  -3  10   82.61    9.29
  -5   3 -10   85.58    8.99
   5  -3  11   54.86   10.04
  -5   3 -11   60.09    9.78
   5  -3  12    3.99   10.45
  -5   3 -12    2.97   10.00
   5  -3  13  139.51   12.15
  -5   3 -13  120.52   12.22
   5  -3  14   17.41   10.53
  -5   3 -14    5.15   10.12
   5  -3  15   15.49   13.39
  -5   3 -15   18.46   12.41
   5  -3  16    3.53   11.28
  -5   3 -16   13.16   10.87
   5  -3  17    1.65   11.21
  -5   3 -17   18.31   10.64
   5  -3  18    6.54    8.01
  -5   3 -18    0.56    5.87
   5  -3  19   -2.97    7.18
  -5   3 -20   -0.11    3.91
   5  -2 -21    1.20    8.35
  -5   2  21    1.92    7.26
   5  -2 -20   15.79    6.84
  -5   2  20   -1.43    5.64
   5  -2 -19   12.33   12.67
  -5   2  19   10.75   10.19
   5  -2 -18    4.21   10.04
  -5   2  18   15.53   11.92
   5  -2 -17   26.17   10.12
  -5   2  17   40.01   13.20
   5  -2 -16   28.58    9.29
  -5   2  16   47.98   16.32
   5  -2 -15   -3.46    9.40
  -5   2  15  -13.09   15.45
   5  -2 -14    7.29    8.84
  -5   2  14   10.30    9.81
   5  -2 -13   26.47    7.97
  -5   2  13   34.71   10.12
   5  -2 -12   54.11    7.33
  -5   2  12   53.81    8.91
   5  -2 -11   17.49    7.07
  -5   2  11   17.94    7.67
   5  -2 -10    6.32    5.75
  -5   2  10    8.72    7.22
   5  -2  -9  139.84    7.71
   5  -2  -8   -0.34    4.63
  -5   2   8   -2.18    6.28
   5  -2  -7   35.31   12.33
   5  -2  -6   -2.11    6.47
  -5   2   6   -1.69    7.97
  -5   2   5  631.05   23.54
   5  -2  -4   46.29    5.41
  -5   2   4   36.81    5.79
   5  -2  -3  332.86   15.19
  -5   2   3  371.44   17.52
   5  -2  -2   34.14    5.26
  -5   2   2   46.89    5.72
   5  -2  -1  737.50   29.67
  -5   2   1  723.02   27.64
   5  -2   0  254.95   12.33
  -5   2   0  260.44   12.75
   5  -2   1   -2.48    5.15
  -5   2  -1    2.41    4.36
   5  -2   2   87.61    7.07
  -5   2  -2  104.23    7.33
   5  -2   3  312.18   14.33
  -5   2  -3  310.07   13.16
   5  -2   4    3.61    3.87
  -5   2  -4    1.65    4.10
   5  -2   5  280.97   13.65
  -5   2  -5  282.62   12.60
   5  -2   6    9.74    5.41
  -5   2  -6    9.59    5.60
   5  -2   7  215.20   12.71
  -5   2  -7  209.15   11.54
   5  -2   8   26.77    5.75
  -5   2  -8   28.47    6.05
   5  -2   9    3.35    6.39
  -5   2  -9    3.57    6.51
   5  -2  10   15.00    7.22
  -5   2 -10   10.34    6.96
   5  -2  11   94.19   10.08
  -5   2 -11   90.28    9.51
   5  -2  12    5.19    7.41
  -5   2 -12   -4.36    7.22
   5  -2  13   66.59    9.63
  -5   2 -13   61.71    9.70
   5  -2  14   -0.34   10.04
  -5   2 -14    7.26   10.72
   5  -2  15   81.86   19.74
  -5   2 -15   83.70   14.18
   5  -2  16   -8.12   13.12
  -5   2 -16   -1.35   12.75
   5  -2  17   28.13   15.15
  -5   2 -17   23.35   13.72
   5  -2  18   15.15   13.09
  -5   2 -18    7.82   11.36
   5  -2  19   14.82   11.17
  -5   2 -19    5.87   11.92
   5  -2  20   -5.00    8.87
  -5   1  20   -1.02    9.06
   5  -1 -19   -1.58    7.33
  -5   1  19    0.30    7.90
   5  -1 -18   -2.41    8.46
  -5   1  18   -2.26   11.88
   5  -1 -17   -2.44   12.07
  -5   1  17   -1.28   13.57
   5  -1 -16   32.75   12.41
  -5   1  16   27.45   14.44
   5  -1 -15   -3.50    9.02
  -5   1  15   -1.96   10.94
   5  -1 -14    6.96   10.04
  -5   1  14   -6.51   10.23
   5  -1 -13   82.91    8.99
  -5   1  13   70.96   10.30
   5  -1 -12   13.61    8.39
  -5   1  12   17.56    9.02
   5  -1 -11  220.50   11.36
  -5   1  11  220.09   12.18
   5  -1 -10  103.67    8.16
  -5   1  10  110.55   10.19
   5  -1  -9  540.61   18.39
  -5   1   9  560.01   19.82
   5  -1  -8    7.33    5.11
  -5   1   8   10.53    6.43
   5  -1  -7    3.05    4.78
  -5   1   7   14.59    5.57
   5  -1  -6    5.94    4.14
  -5   1   6    2.63    5.30
   5  -1  -5  403.10   16.36
  -5   1   5  397.83   16.88
   5  -1  -4  160.90   10.79
   5  -1  -3 1314.43   50.54
   5  -1  -1   -9.48    4.59
  -5   1   1  124.54    8.39
   5  -1   0    7.29    4.29
  -5   1   0    7.14    4.25
   5  -1   1   46.44    5.15
  -5   1  -1   49.45    5.08
   5  -1   2   30.91    4.10
  -5   1  -2   30.38    4.51
   5  -1   3   19.52    4.40
  -5   1  -3   24.29    4.55
   5  -1   4  483.83   19.70
  -5   1  -4  491.80   19.18
   5  -1   5 2048.81   56.14
  -5   1  -5 2057.57   58.06
   5  -1   6   79.45    6.73
  -5   1  -6   84.79    6.47
   5  -1   7  516.88   19.93
  -5   1  -7  516.32   19.03
   5  -1   8   -2.52    5.34
  -5   1  -8    1.69    6.35
   5  -1   9  424.68   18.61
  -5   1  -9  426.49   17.22
   5  -1  10   19.33    6.99
  -5   1 -10   17.26    7.03
   5  -1  11  344.25   17.11
  -5   1 -11  357.49   16.73
   5  -1  12    7.18    7.29
  -5   1 -12    2.90    7.71
   5  -1  13  129.80   10.79
  -5   1 -13  140.63   10.83
   5  -1  14   32.07    9.66
  -5   1 -14   38.20   10.23
   5  -1  15  134.81   16.47
  -5   1 -15  138.45   12.97
   5  -1  16   48.28   12.67
  -5   1 -16   54.82   11.77
   5  -1  17   31.85   13.65
  -5   1 -17   50.73   12.90
   5  -1  18    9.02   16.09
  -5   1 -18    0.64   14.93
   5  -1  19   12.33   10.12
  -5   1 -19    5.79    9.25
   5  -1  20   -0.79    6.81
  -5   1 -20   -0.90    4.25
  -5   0  21   -1.20    8.54
   5   0 -20   -3.91   10.19
  -5   0  20    8.84   12.15
  -5   0  19   -0.75   10.30
   5   0 -18    4.40   13.88
  -5   0  18   -0.79   12.82
   5   0 -17    7.45    9.89
  -5   0  17    7.37   17.94
   5   0 -16   29.25   20.12
  -5   0  16    2.44   14.33
   5   0 -15    2.78    9.93
  -5   0  15    0.19   11.62
   5   0 -14   -0.38    8.65
  -5   0  14   -2.03   10.38
   5   0 -13  161.47   11.39
  -5   0  13  121.64   14.70
   5   0 -12  131.12    9.48
  -5   0  12  111.83   10.72
   5   0 -11  153.94    9.81
  -5   0  11  163.98   10.72
   5   0 -10   77.05    7.48
  -5   0  10   86.07    8.72
   5   0  -9  307.29   13.27
  -5   0   9  306.76   14.55
   5   0  -8   -4.89    6.43
  -5   0   8    4.21    6.13
   5   0  -7  580.77   19.40
  -5   0   7  590.92   20.42
   5   0  -6   12.11    4.29
  -5   0   6    0.71    6.28
   5   0  -5   36.85    5.23
  -5   0   5   42.79    5.72
   5   0  -4  234.11   13.01
  -5   0   4  239.00   10.83
   5   0  -3  119.58    8.91
  -5   0   3  115.89    8.08
   5   0  -2  358.54   16.92
  -5   0   2  374.60   17.26
   5   0  -1  102.69    7.41
  -5   0   1   82.84    6.66
   5   0   0  213.62   11.47
  -5   0   0  208.09   11.36
   5   0   1  200.08   11.06
   5   0   2  247.09   11.51
  -5   0  -3 2288.23   88.85
  -5   0  -4   26.10    4.10
   5   0   5  637.51   22.79
  -5   0  -5  636.16   21.66
   5   0   6   16.06    5.00
  -5   0  -6   16.70    4.89
   5   0   7  960.26   27.26
  -5   0  -7  992.33   27.45
   5   0   8  190.42    9.93
  -5   0  -8  184.25    9.78
   5   0   9  487.37   17.49
  -5   0  -9  502.60   18.39
   5   0  10   20.61    6.32
  -5   0 -10   23.35    6.47
   5   0  11  857.22   29.78
  -5   0 -11  868.28   29.33
   5   0  12   11.51    6.62
  -5   0 -12    0.00    6.62
   5   0  13   96.56    8.87
  -5   0 -13  109.39    9.06
   5   0  14    2.11   10.15
  -5   0 -14    6.69    9.06
   5   0  15    4.59   10.08
  -5   0 -15   -3.16   10.00
   5   0  16    4.32   11.84
  -5   0 -16   15.79   10.68
   5   0  17   57.64   13.57
  -5   0 -17   47.79   12.90
   5   0  18    9.81   12.86
  -5   0 -18    7.07   12.75
   5   0  19   -0.75   10.57
  -5   0 -19    2.29    8.57
   5   0  20   -2.52    6.73
  -5   0 -20   -2.59    6.77
  -5   0 -21   -2.48    7.60
  -5  -1  21   -5.41    9.55
  -5  -1  20   13.20    7.97
  -5  -1  19   30.65    8.46
   5   1 -18   11.39    9.44
  -5  -1  18   40.39   12.45
   5   1 -17    1.73   11.28
  -5  -1  17   -0.41   15.00
   5   1 -16    3.16   10.45
  -5  -1  16    2.29   13.76
   5   1 -15   81.71   10.42
  -5  -1  15   98.86   11.96
   5   1 -14   60.73    9.48
  -5  -1  14   77.39   10.53
   5   1 -13   88.44    9.25
  -5  -1  13   95.02    9.93
   5   1 -12   -3.12    7.37
  -5  -1  12   -2.59    8.35
   5   1 -11    1.58    5.98
  -5  -1  11    4.66    7.75
   5   1 -10  349.52   15.38
  -5  -1  10  366.66   15.91
   5   1  -9  113.82   10.64
  -5  -1   9  102.96    8.80
   5   1  -8    0.75    4.63
  -5  -1   8   -3.08    5.49
   5   1  -7  167.41    9.44
  -5  -1   7  156.01    9.63
   5   1  -6   29.29    4.74
  -5  -1   6   33.20    5.04
   5   1  -5  109.65    7.93
  -5  -1   5  118.15    8.57
   5   1  -4  564.11   25.08
  -5  -1   4  530.83   22.52
   5   1  -3  586.41   22.07
  -5  -1   3  540.20   20.94
   5   1  -2   -1.92    3.05
  -5  -1   2    0.94    3.27
   5   1  -1 2739.64   77.16
  -5  -1   1 2554.83   68.74
   5   1   0   25.53    3.84
  -5  -1   0   22.00    4.14
   5   1   1  257.39   13.05
  -5  -1  -1  267.81   12.75
   5   1   2  237.01   10.04
  -5  -1  -2  242.05   10.87
   5   1   3  208.69    9.44
  -5  -1  -3  204.48   10.04
   5   1   4  946.79   31.89
  -5  -1  -4  938.82   32.86
   5   1   5  240.13   10.45
   5   1   6  246.11    9.89
   5   1   8   -1.65    7.52
  -5  -1  -8    0.68    4.74
  -5  -1  -9  348.35   14.33
   5   1  10   17.00    6.58
  -5  -1 -10   10.64    6.66
   5   1  11   10.27    6.17
  -5  -1 -11    2.22    5.57
   5   1  12    1.62    6.92
  -5  -1 -12    4.85    6.62
   5   1  13    3.69    6.58
  -5  -1 -13    3.23    6.02
   5   1  14   20.57    8.95
  -5  -1 -14   15.12    8.80
   5   1  15   47.27   11.39
  -5  -1 -15   40.39    9.89
   5   1  16   -4.51   10.08
  -5  -1 -16    8.39    9.40
   5   1  17   40.80   11.77
  -5  -1 -17   87.58   11.88
   5   1  18   -1.65   13.24
  -5  -1 -18    3.76   12.07
   5   1  19    9.06   12.56
  -5  -1 -19    3.84   12.33
   5   1  20   13.95   10.45
  -5  -1 -20   23.61   11.88
   5   1  21   -1.69   11.24
   5   2 -20    3.20    6.13
  -5  -2  20   -2.44   10.08
   5   2 -19    0.15    4.25
  -5  -2  19   -1.54   12.26
   5   2 -18    1.09   17.56
  -5  -2  18    7.48   13.09
   5   2 -17   50.76   11.32
  -5  -2  17   56.33   19.03
   5   2 -16   -6.05   10.42
  -5  -2  16    1.54   13.46
   5   2 -15   63.13    9.63
  -5  -2  15   70.47   12.67
   5   2 -14    2.59    9.51
  -5  -2  14    5.30   10.83
   5   2 -13   35.46    8.54
  -5  -2  13   31.21    9.25
   5   2 -12   11.88    7.56
  -5  -2  12    2.41    8.72
   5   2 -11   93.44    9.06
  -5  -2  11   76.60   13.69
   5   2 -10   24.89    5.79
  -5  -2  10   30.01    6.54
   5   2  -9  477.63   19.18
  -5  -2   9  475.03   19.44
   5   2  -8  202.72   10.72
  -5  -2   8  199.14   11.84
   5   2  -7  413.55   17.07
  -5  -2   7  401.97   16.77
   5   2  -6  131.01    8.31
  -5  -2   6  145.67    8.91
   5   2  -5  305.18   14.63
  -5  -2   5  325.98   16.55
   5   2  -4    0.83    2.97
  -5  -2   4    1.20    3.31
   5   2  -3  459.62   17.64
  -5  -2   3  442.21   17.90
   5   2  -2   33.02    4.10
  -5  -2   2   30.87    4.32
   5   2  -1 7733.34  191.51
  -5  -2   1 7114.06  174.96
   5   2   0   55.58    4.36
  -5  -2   0   51.89    4.40
   5   2   1 1800.56   50.39
  -5  -2  -1 1728.74   50.95
   5   2   2  419.27   15.04
  -5  -2  -2  409.38   15.45
   5   2   3 1278.41   37.49
  -5  -2  -3 1275.18   38.50
   5   2   4  250.73    9.93
  -5  -2  -4  240.32   10.53
   5   2   5   38.58    3.84
  -5  -2  -5   34.74    4.10
   5   2   6   16.32    3.76
  -5  -2  -6   18.16    3.80
   5   2   7   90.13    5.83
  -5  -2  -7   92.39    5.79
   5   2   8   18.54    3.99
  -5  -2  -8   15.91    3.99
   5   2   9  171.28    7.90
  -5  -2  -9  168.50    7.93
   5   2  10   -0.11    5.79
  -5  -2 -10   -8.05    5.45
   5   2  11   16.09    5.34
  -5  -2 -11   24.52    8.39
  -5  -2 -12   96.04   10.98
   5   2  13    1.84   11.62
  -5  -2 -13    4.74    6.24
   5   2  14   -4.78    7.29
  -5  -2 -14    2.74    6.39
   5   2  15   16.09   11.09
  -5  -2 -15    3.99    9.44
   5   2  16   54.49   11.69
  -5  -2 -16   38.05    9.70
   5   2  17   97.77   12.71
  -5  -2 -17   95.66   11.81
   5   2  18   24.40   11.39
  -5  -2 -18    2.67   10.15
   5   2  19   22.75   13.76
  -5  -2 -19    5.30   12.60
   5   2  20   -0.15   11.77
  -5  -2 -20   -1.84   11.54
   5   2  21   26.28   15.94
  -5  -2 -21   17.79    8.84
  -5  -2 -22   -2.59    8.65
  -5  -3  21   28.80    9.51
   5   3 -20    1.84    5.98
   5   3 -19   -3.76    4.93
  -5  -3  19   -2.07    9.96
   5   3 -18    1.80   10.34
  -5  -3  18   -2.33   12.48
   5   3 -17    5.38    9.40
  -5  -3  17    2.52   13.12
   5   3 -16   -3.91   12.75
  -5  -3  16   -0.19   13.57
   5   3 -15   74.87   10.38
  -5  -3  15   86.56   13.57
   5   3 -14   43.99    9.66
  -5  -3  14   61.52   11.84
   5   3 -13  141.31   10.87
  -5  -3  13  139.32   12.22
   5   3 -12    0.45    6.66
  -5  -3  12   11.06    7.67
   5   3 -11   15.72    6.81
  -5  -3  11   22.52    7.67
   5   3 -10   28.39    5.83
  -5  -3  10   22.82    7.07
   5   3  -9  474.24   19.55
  -5  -3   9  470.63   19.55
   5   3  -8  384.90   16.92
  -5  -3   8  376.44   16.47
   5   3  -7 1039.48   34.37
  -5  -3   7 1052.98   35.23
   5   3  -6   78.18    6.35
  -5  -3   6   69.83    6.99
   5   3  -5  934.12   30.27
  -5  -3   5  969.43   32.00
   5   3  -4  239.53   10.60
  -5  -3   4  234.04   11.66
   5   3  -3   11.24    2.86
  -5  -3   3   20.91    3.69
   5   3  -2  102.47    6.32
  -5  -3   2   92.50    6.77
   5   3  -1 3007.86   83.14
  -5  -3   1 2943.64   81.33
   5   3   0   30.76    3.38
  -5  -3   0   30.65    3.53
   5   3   1 2377.27   65.95
  -5  -3  -1 2318.12   64.83
   5   3   2   18.88    2.59
  -5  -3  -2   13.95    3.05
   5   3   3 1492.93   43.21
  -5  -3  -3 1445.89   42.42
   5   3   4  122.36    5.87
  -5  -3  -4  121.42    6.84
   5   3   5  418.52   13.46
  -5  -3  -5  419.38   14.74
   5   3   6   93.14    5.68
  -5  -3  -6   96.90    5.68
   5   3   7  105.78    5.83
  -5  -3  -7  115.33    6.28
   5   3   8  146.24    6.69
  -5  -3  -8  146.09    6.99
   5   3   9  886.67   27.60
  -5  -3  -9  881.78   27.41
   5   3  10   87.35    6.73
  -5  -3 -10   87.65    9.51
   5   3  11  734.38   23.92
  -5  -3 -11  715.24   22.90
   5   3  12  269.69   17.33
  -5  -3 -12  246.75   11.36
   5   3  13  165.30    9.14
  -5  -3 -13  168.50    9.10
   5   3  14   16.09    9.48
  -5  -3 -14   -0.34    8.20
   5   3  15  169.29   11.39
  -5  -3 -15  157.37   10.27
   5   3  16   -6.05   16.02
   5   3  17   97.47   19.93
  -5  -3 -17   81.64   12.07
   5   3  18   -5.75   11.39
  -5  -3 -18   -8.08   10.34
   5   3  19   41.59   13.39
  -5  -3 -19   33.88   11.92
   5   3  20   -0.79   12.15
  -5  -3 -20    1.92   11.92
   5   3  21    8.35    8.01
  -5  -3 -21   35.91    7.56
   5   3  22   -1.88    6.17
  -5  -3 -22    6.77    7.93
  -5  -4  21    3.08    4.81
  -5  -4  20    3.42    8.95
  -5  -4  19   18.99   11.69
   5   4 -18   -3.20    7.82
  -5  -4  18    1.50    7.90
   5   4 -17   24.97    9.59
  -5  -4  17   21.36   11.06
   5   4 -16    5.57   10.45
  -5  -4  16   -0.26   13.84
   5   4 -15   64.41   10.49
  -5  -4  15   49.94   13.46
   5   4 -14    2.07   11.84
  -5  -4  14   18.12   10.45
   5   4 -13  135.52   10.12
  -5  -4  13  133.04   11.51
   5   4 -12   11.84    6.96
  -5  -4  12    8.99    9.51
   5   4 -11   24.10    6.92
  -5  -4  11   18.76    8.01
   5   4 -10  147.78   11.17
  -5  -4  10  149.13   12.18
   5   4  -9  304.32   14.44
  -5  -4   9  292.36   13.95
   5   4  -8    2.22    4.29
  -5  -4   8    0.98    5.53
   5   4  -7 1559.08   46.70
  -5  -4   7 1546.89   45.95
   5   4  -6    2.63    3.38
  -5  -4   6    4.89    4.89
   5   4  -5  997.18   31.10
  -5  -4   5 1026.17   33.99
   5   4  -4  101.64    5.94
  -5  -4   4  106.38    6.99
   5   4  -3  172.03    8.39
  -5  -4   3  184.55    9.14
   5   4  -2    1.69    2.74
  -5  -4   2    0.04    2.71
   5   4  -1    2.22    2.22
  -5  -4   1   -0.68    2.59
   5   4   0 2092.69   57.61
  -5  -4   0 1955.37   55.20
   5   4   1  537.98   18.73
  -5  -4  -1  516.32   18.39
   5   4   2  213.06    8.01
  -5  -4  -2  205.87    8.39
   5   4   3 1674.48   43.58
  -5  -4  -3 1598.90   43.88
   5   4   4   10.00    2.82
  -5  -4  -4   13.76    3.05
   5   4   5  623.64   20.98
  -5  -4  -5  638.64   22.04
   5   4   6   -0.41    3.23
  -5  -4  -6   -0.75    3.35
   5   4   7  423.48   14.59
  -5  -4  -7  413.74   14.89
   5   4   8   34.37    4.02
  -5  -4  -8   33.84    3.95
   5   4   9  140.90    7.22
  -5  -4  -9  147.03    7.56
   5   4  10   27.56    4.66
  -5  -4 -10   31.81    4.59
   5   4  11  989.06   30.57
  -5  -4 -11  953.45   27.60
   5   4  12   27.19    5.57
  -5  -4 -12   26.28    5.04
   5   4  13  223.51   11.96
  -5  -4 -13  212.15   10.72
   5   4  14    1.28    7.37
  -5  -4 -14    6.39    5.98
   5   4  15  107.28    9.51
  -5  -4 -15  100.93    8.42
   5   4  16  158.53   12.11
  -5  -4 -16  162.29   10.87
   5   4  17   86.60   11.92
  -5  -4 -17  113.03   11.17
   5   4  18   16.24   11.69
  -5  -4 -18   13.05   10.34
   5   4  19   -2.82   12.90
  -5  -4 -19  -10.64   11.84
   5   4  20    7.14   13.01
  -5  -4 -20    9.40   13.65
   5   4  21    3.72   12.90
  -5  -4 -21   11.96   12.37
   5   4  22    2.22    8.76
  -5  -4 -22    5.72    9.51
  -5  -5  21   26.25    8.84
  -5  -5  20   -1.77    7.37
   5   5 -18    1.20    2.97
  -5  -5  18   -4.17    9.02
   5   5 -17    4.78    8.01
  -5  -5  17    9.29    9.14
   5   5 -16    2.90   10.60
  -5  -5  16    5.98   14.93
   5   5 -15   22.64   10.79
  -5  -5  15   29.22   13.72
   5   5 -14   -2.52   10.27
  -5  -5  14   -0.30   13.20
   5   5 -13  172.41   11.73
  -5  -5  13  176.28   13.99
   5   5 -12   -1.28    7.18
  -5  -5  12   -6.73    9.55
   5   5 -11   63.62    7.26
  -5  -5  11   57.46    9.36
   5   5 -10    0.64    6.05
  -5  -5  10   10.94    6.88
   5   5  -9   36.02    5.38
  -5  -5   9   34.33    5.68
   5   5  -8   18.84    4.40
  -5  -5   8   18.20    5.19
   5   5  -7  555.54   20.12
  -5  -5   7  560.43   20.34
   5   5  -6   -0.04    3.65
  -5  -5   6    2.03    5.11
   5   5  -5  448.11   15.23
  -5  -5   5  458.07   16.39
   5   5  -4  124.05    6.99
  -5  -5   4  134.81    7.93
   5   5  -3  943.41   29.29
  -5  -5   3  955.40   29.56
   5   5  -2   95.77    5.34
  -5  -5   2   93.56    5.45
   5   5  -1   79.42    5.08
  -5  -5   1   79.45    5.11
   5   5   0  402.31   15.23
  -5  -5   0  382.68   14.97
   5   5   1  150.26    6.43
  -5  -5  -1  142.29    6.51
   5   5   2   46.18    3.20
  -5  -5  -2   45.24    3.61
   5   5   3  123.34    5.79
  -5  -5  -3  121.76    6.20
   5   5   4 1238.21   32.98
  -5  -5  -4 1191.29   34.71
   5   5   5  105.25    5.49
  -5  -5  -5  110.81    5.94
   5   5   6    2.41    2.90
  -5  -5  -6    3.20    2.93
   5   5   7 1589.57   43.13
  -5  -5  -7 1559.26   44.26
   5   5   8   -1.24    3.84
  -5  -5  -8    2.44    3.42
   5   5   9  192.79    8.23
  -5  -5  -9  189.18    8.20
   5   5  10    9.06    4.32
  -5  -5 -10    8.46    3.61
   5   5  11  163.57    8.80
  -5  -5 -11  166.05    8.08
   5   5  12    9.63    6.84
  -5  -5 -12    1.50    5.72
   5   5  13   47.83    7.18
  -5  -5 -13   50.39    6.35
   5   5  14  133.26    9.70
  -5  -5 -14  129.09    8.50
   5   5  15  192.30   12.56
  -5  -5 -15  187.86   11.06
   5   5  16   12.18   10.79
  -5  -5 -16    8.12    8.42
   5   5  17    9.89    9.81
  -5  -5 -17    7.67    9.10
   5   5  18  107.81   13.16
  -5  -5 -18   92.80   11.51
   5   5  19   -0.68   11.77
  -5  -5 -19    2.18   10.15
   5   5  20    4.81   12.00
  -5  -5 -20    9.85   10.87
   5   5  21    0.86    5.26
  -5  -5 -21    1.28    8.99
   5   5  22    3.23    8.50
  -5  -5 -22   -1.62    8.99
  -5  -6  20   -1.62    6.58
  -5  -6  19   -2.97    8.87
   5   6 -17    4.66    5.30
  -5  -6  17   -0.68   10.27
   5   6 -16   -0.86    8.16
  -5  -6  16   -2.26    9.33
   5   6 -15   10.98   10.68
  -5  -6  15   12.94   14.21
   5   6 -14    9.02    9.78
  -5  -6  14    5.53   19.93
   5   6 -13  123.26   10.00
  -5  -6  13  160.26   19.29
   5   6 -12    8.27    8.69
  -5  -6  12    2.97   10.30
   5   6 -11    9.59    6.39
  -5  -6  11   14.82    7.97
   5   6 -10    3.27    5.08
  -5  -6  10   -1.65    6.54
   5   6  -9    1.62    5.30
  -5  -6   9   -3.01    6.28
   5   6  -8  153.79   10.87
  -5  -6   8  138.19    9.02
   5   6  -7   11.32    4.55
  -5  -6   7   19.06    4.78
   5   6  -6  108.97    5.98
  -5  -6   6  113.67    6.47
   5   6  -5  397.50   12.75
  -5  -6   5  389.37   13.61
   5   6  -4   17.18    3.31
  -5  -6   4   18.24    3.31
   5   6  -3   22.22    2.67
  -5  -6   3   20.76    2.82
   5   6  -2  217.15    7.90
  -5  -6   2  216.36    8.12
   5   6  -1  457.96   13.50
  -5  -6   1  464.09   14.14
   5   6   0  140.75    5.53
  -5  -6   0  132.25    6.02
   5   6   1   33.13    2.41
  -5  -6  -1   33.28    2.74
   5   6   2 1291.99   33.77
  -5  -6  -2 1257.17   34.82
   5   6   3 3220.09   75.77
  -5  -6  -3 3135.86   76.75
   5   6   4  556.63   15.87
  -5  -6  -4  530.01   17.49
   5   6   5  917.95   25.95
  -5  -6  -5  889.90   27.53
   5   6   6   30.68    3.65
  -5  -6  -6   24.25    3.23
   5   6   7  938.18   27.07
  -5  -6  -7  902.39   26.58
   5   6   8  483.19   17.00
  -5  -6  -8  456.68   16.43
   5   6   9  677.52   21.17
  -5  -6  -9  646.24   19.63
   5   6  10  925.25   28.39
  -5  -6 -10  887.46   26.43
   5   6  11  326.09   13.16
  -5  -6 -11  309.81   12.56
   5   6  12  209.33   11.39
  -5  -6 -12  197.19    9.85
   5   6  13  242.54   12.15
  -5  -6 -13  217.42   11.13
   5   6  14   38.28    7.93
  -5  -6 -14   34.29    6.99
   5   6  15  160.83   12.18
  -5  -6 -15  162.86   10.53
   5   6  16   12.71    8.80
  -5  -6 -16    2.82    6.96
   5   6  17   32.60   11.77
  -5  -6 -17   37.60   10.42
   5   6  18   -0.90   10.38
  -5  -6 -18    1.73    8.46
   5   6  19    4.14   11.58
  -5  -6 -19    4.55   10.08
   5   6  20   -7.11   12.90
  -5  -6 -20    4.93   11.51
   5   6  21    7.33   11.92
  -5  -6 -21   14.70    8.72
   5   6  22    1.99    7.41
  -5  -6 -22    3.31    6.13
  -5  -6 -23   24.44    7.75
   5   7 -17   -0.34    8.08
   5   7 -16    0.15    6.09
  -5  -7  16    0.68   10.12
   5   7 -15   11.21    8.80
  -5  -7  15    7.67   19.40
   5   7 -14    0.79    9.59
  -5  -7  14    3.12   11.32
   5   7 -13   59.07   11.09
  -5  -7  13   38.39   12.71
   5   7 -12    6.39    9.44
  -5  -7  12   19.14   11.69
   5   7 -11   69.72    8.01
  -5  -7  11   68.40   10.45
   5   7 -10   75.28    7.71
  -5  -7  10   75.58    9.10
   5   7  -9   15.68    5.04
  -5  -7   9   15.68    5.83
   5   7  -8    2.97    4.51
  -5  -7   8    8.69    5.64
   5   7  -7    9.66    3.99
  -5  -7   7   12.03    4.93
   5   7  -6   61.82    4.36
  -5  -7   6   62.72    5.23
   5   7  -5   54.86    3.84
  -5  -7   5   53.09    3.95
   5   7  -4  275.55    8.39
  -5  -7   4  251.67    8.54
   5   7  -3  223.77    6.32
  -5  -7   3  219.00    6.66
   5   7   1  287.73    7.90
  -5  -7  -1  294.95    8.16
   5   7   2  151.12    5.64
  -5  -7  -2  144.36    5.38
   5   7   3  100.70    4.29
  -5  -7  -3  107.39    4.44
   5   7   4    1.39    2.71
  -5  -7  -4   -0.64    2.37
   5   7   5 1161.35   32.90
  -5  -7  -5 1157.86   31.77
   5   7   6  213.32    9.06
  -5  -7  -6  215.73    9.06
   5   7   7   40.27    3.99
  -5  -7  -7   42.11    3.87
   5   7   8  334.36   11.88
  -5  -7  -8  328.01   11.21
   5   7   9  380.05   13.65
  -5  -7  -9  382.38   12.86
   5   7  10   74.42    6.43
  -5  -7 -10   86.82    5.83
   5   7  11   20.91    5.98
  -5  -7 -11   24.44    4.96
   5   7  12   32.34    6.39
  -5  -7 -12   25.42    5.15
   5   7  13   11.62    6.84
  -5  -7 -13   13.24    5.87
   5   7  14    2.82    8.16
  -5  -7 -14    2.82    6.88
   5   7  15   29.44    9.78
  -5  -7 -15   18.31    7.48
   5   7  16    8.57    8.23
  -5  -7 -16    3.46    7.14
   5   7  17   77.72   12.22
  -5  -7 -17   90.43   10.45
   5   7  18  -10.94   11.58
  -5  -7 -18   -0.23   11.21
   5   7  19  107.39   11.92
  -5  -7 -19  103.03   12.33
   5   7  20  -10.00   11.02
  -5  -7 -20   -4.14    8.72
   5   7  21   33.09   12.52
  -5  -7 -21    6.92   11.06
   5   7  22   -2.03    7.93
  -5  -7 -22   -1.09    7.03
  -5  -8  17    6.17    8.69
   5   8 -15    0.26    6.05
  -5  -8  15   -3.80   12.03
   5   8 -14   -2.07    8.95
  -5  -8  14    6.05   11.39
   5   8 -13   22.22   10.30
  -5  -8  13   22.07   11.06
   5   8 -12   -4.44    9.14
  -5  -8  12    0.56   10.34
   5   8 -11   33.47    7.78
  -5  -8  11   29.89    8.99
   5   8 -10   -1.43    6.43
  -5  -8  10    1.02    7.45
   5   8  -9   23.50    5.72
  -5  -8   9   22.98    6.84
   5   8  -8  161.28    7.29
  -5  -8   8  146.46    8.72
   5   8  -7    5.79    3.76
  -5  -8   7    5.53    4.74
   5   8  -6    8.50    3.50
  -5  -8   6   11.21    3.87
   5   8  -5  850.42   20.27
  -5  -8   5  816.31   20.00
   5   8   3  927.92   24.59
  -5  -8  -3  937.62   25.49
   5   8   4    1.96    2.63
  -5  -8  -4    1.24    2.37
   5   8   5  112.73    6.17
  -5  -8  -5  113.15    5.75
   5   8   6   25.61    4.02
  -5  -8  -6   25.38    3.46
   5   8   7   75.21    5.57
  -5  -8  -7   76.37    4.93
   5   8   8  202.49    9.25
  -5  -8  -8  200.46    8.42
   5   8   9  170.04    8.80
  -5  -8  -9  167.33    7.86
   5   8  10   34.37    5.45
  -5  -8 -10   39.29    5.08
   5   8  11  194.07   10.34
  -5  -8 -11  181.39    9.55
   5   8  12   -0.75    6.24
  -5  -8 -12    6.62    4.59
   5   8  13    8.84    7.52
  -5  -8 -13    3.57    5.64
   5   8  14    1.43    7.97
  -5  -8 -14    1.28    6.96
   5   8  15   12.63    9.02
  -5  -8 -15    3.80    7.93
   5   8  16   10.15   10.64
  -5  -8 -16   -4.21    9.06
   5   8  17    8.84   17.67
  -5  -8 -17   10.00   11.24
   5   8  18   10.64   14.10
  -5  -8 -18    2.33   11.96
   5   8  19  109.39   15.04
  -5  -8 -19  107.24   11.92
   5   8  20   18.24   12.41
  -5  -8 -20   45.57   12.18
   5   8  21    2.71    9.14
  -5  -8 -21    6.96    9.06
   5   8  22    0.98    6.58
  -5  -8 -22   -6.58    9.06
   5   9 -17   -1.73    9.93
   5   9 -16  -10.15   13.27
   5   9 -15   18.73   11.58
  -5  -9  15    3.46    8.39
   5   9 -14    1.50    5.00
  -5  -9  14    6.73    8.01
   5   9 -13    8.31    7.97
  -5  -9  13   -1.62    9.59
   5   9 -12   -5.83    7.75
  -5  -9  12   -6.96   11.17
   5   9 -11   28.88    8.16
  -5  -9  11   22.22    9.78
   5   9 -10    5.04    6.84
  -5  -9  10  -14.78   10.72
   5   9  -9   41.40    6.20
  -5  -9   9   51.37   14.33
   5   9  -8   18.95    5.72
  -5  -9   8   13.80    6.20
   5   9  -7  349.70   10.75
  -5  -9   7  324.70   11.36
   5   9  -6   14.25    3.12
  -5  -9   6   10.87    3.87
   5   9   3  808.79   29.56
  -5  -9  -3  887.23   22.30
   5   9   4   32.56    3.23
  -5  -9  -4   33.73    2.86
   5   9   5   62.08    4.47
  -5  -9  -5   62.68    4.32
   5   9   6  461.80   15.79
  -5  -9  -6  465.90   15.68
   5   9   7   86.34    6.28
  -5  -9  -7   99.80    5.87
   5   9   8  695.83   22.11
  -5  -9  -8  699.29   22.64
   5   9   9  213.85    9.85
  -5  -9  -9  224.98    9.44
   5   9  10    9.59    5.57
  -5  -9 -10    2.11    4.44
   5   9  11  585.25   19.67
  -5  -9 -11  595.44   19.18
   5   9  12   11.06    7.29
  -5  -9 -12    5.26    5.98
   5   9  13   14.63    8.16
  -5  -9 -13   15.08    6.96
   5   9  14   32.34    7.97
  -5  -9 -14   39.56    7.03
   5   9  15   -4.44    9.06
  -5  -9 -15    1.77    7.14
   5   9  16   13.50    9.63
  -5  -9 -16   21.21    8.31
   5   9  17   26.81   12.22
  -5  -9 -17   19.59    9.70
   5   9  18   -8.20   12.33
  -5  -9 -18    4.14    9.81
   5   9  19   52.38   12.71
  -5  -9 -19   46.36    9.85
   5   9  20   14.93   12.15
  -5  -9 -20   10.12    9.48
   5   9  21    0.86    7.67
  -5  -9 -21    4.78   10.30
   5   9  22   14.97    8.35
  -5  -9 -22    5.94   14.06
   5  10 -15   27.15   13.54
   5  10 -14   -7.63   12.15
  -5 -10  14   -6.58   13.05
   5  10 -13   56.74    9.70
   5  10 -12    2.59   14.59
  -5 -10  12    2.90   14.06
   5  10 -11   51.55    8.08
   5  10 -10    8.99    7.03
  -5 -10  10   -2.07    8.54
   5  10  -9   35.50    8.61
  -5 -10   9   31.70    7.03
   5  10  -8   17.71    7.86
  -5 -10   8   -2.82   11.13
   5  10   4   46.51    4.59
  -5 -10  -4   44.82    4.32
   5  10   5   50.54    4.29
  -5 -10  -5   48.66    3.91
   5  10   6   40.27    4.81
  -5 -10  -6   43.54    4.10
   5  10   7   96.11    6.62
  -5 -10  -7   97.99    6.35
   5  10   8   16.70    5.00
  -5 -10  -8    9.40    4.40
   5  10   9  329.02   13.84
  -5 -10  -9  310.26   13.50
   5  10  10   -3.46    6.62
  -5 -10 -10    4.66    5.45
   5  10  11   37.38    7.71
  -5 -10 -11   43.28    6.35
   5  10  12   33.58    8.35
  -5 -10 -12   32.94    6.99
   5  10  13   11.39    7.90
  -5 -10 -13   14.70    6.88
   5  10  14   44.48    9.59
  -5 -10 -14   61.25    8.27
   5  10  15   22.56    9.21
  -5 -10 -15   29.59    7.86
   5  10  16   -2.90   10.12
  -5 -10 -16   14.03    9.10
   5  10  17   59.75   12.94
  -5 -10 -17   58.28   11.09
   5  10  18    1.05   11.13
  -5 -10 -18    2.97    9.36
   5  10  19   25.87   12.86
  -5 -10 -19    7.45   10.04
   5  10  20    4.70   10.87
  -5 -10 -20    2.93   11.17
   5  10  21   -2.22    8.35
  -5 -10 -21   27.04   10.30
   5  10  22    1.88   10.83
  -5 -10 -22    2.90   11.09
   5  11 -10   12.30    9.06
   5  11   5  203.02    7.90
  -5 -11  -5  194.41    7.56
   5  11   6   -0.71    6.62
  -5 -11  -6    1.62    4.63
   5  11   7   94.31    7.56
  -5 -11  -7   94.68    6.58
   5  11   8   84.00    7.63
  -5 -11  -8   92.80    6.54
   5  11   9    2.33    6.73
  -5 -11  -9    5.19    5.53
   5  11  10   23.09    7.37
  -5 -11 -10   17.30    6.02
   5  11  11  244.79   13.42
  -5 -11 -11  249.38   12.75
   5  11  12   50.46    9.14
  -5 -11 -12   49.15    7.22
   5  11  13   41.89    9.96
  -5 -11 -13   42.79    7.52
   5  11  14   24.25    9.59
  -5 -11 -14   33.39    7.67
   5  11  15   13.76   10.94
  -5 -11 -15   10.98    9.33
   5  11  16   51.48   12.45
  -5 -11 -16   44.33    9.81
   5  11  17   11.73   12.71
  -5 -11 -17    3.31   10.30
   5  11  18    8.31   13.05
  -5 -11 -18    2.67    9.78
   5  11  19   53.17   11.81
  -5 -11 -19   60.95    9.44
   5  11  20   -4.89   19.55
  -5 -11 -20    8.91   10.27
   5  11  21    5.00    9.06
  -5 -11 -21   27.90    7.97
   5  11  22    4.10    4.32
  -5 -11 -22    0.15   12.30
   5  12   5   69.00    6.24
  -5 -12  -5   60.99    5.15
   5  12   6    1.35    5.45
  -5 -12  -6   -1.69    5.75
   5  12   7   71.63    7.48
  -5 -12  -7   66.37    6.62
   5  12   8   80.17    8.42
  -5 -12  -8   88.89   10.00
   5  12   9  114.69    8.91
  -5 -12  -9  107.13    8.27
   5  12  10   -3.38    8.08
  -5 -12 -10   -0.49    6.35
   5  12  11   35.01    8.99
  -5 -12 -11   25.49    9.10
   5  12  12   -1.47    8.99
  -5 -12 -12    3.38   10.42
   5  12  13  139.05   12.03
  -5 -12 -13  124.28   14.74
   5  12  14   -1.43   10.79
  -5 -12 -14    0.64    8.46
   5  12  15  131.95   13.24
  -5 -12 -15  116.12    9.81
   5  12  16    4.89   11.02
  -5 -12 -16   -6.20    8.65
   5  12  17   70.13   11.73
  -5 -12 -17   69.23    9.93
   5  12  18   -4.74   10.27
  -5 -12 -18    6.77    9.85
   5  12  19   36.02   11.13
  -5 -12 -19   41.06   11.13
   5  12  20    4.74    8.65
  -5 -12 -20    7.60    9.40
   5  12  21   -1.32   11.84
  -5 -12 -21   -1.09    6.09
   5  13   6   25.12    7.97
  -5 -13  -6   23.99    6.09
   5  13   7  218.25   15.12
   5  13   8    8.65    8.39
  -5 -13  -8    3.05    7.14
   5  13   9   48.58    9.51
  -5 -13  -9   50.69    7.78
   5  13  10    3.12   15.53
  -5 -13 -10    4.17    9.55
   5  13  11   14.59   10.12
  -5 -13 -11   -1.69    8.46
   5  13  12    0.23    9.89
  -5 -13 -12    4.81    8.16
   5  13  13   14.40    9.29
  -5 -13 -13   15.83   11.73
   5  13  14   -5.90   11.06
  -5 -13 -14   -4.21    9.44
   5  13  15   99.46   13.46
  -5 -13 -15  131.12   12.41
   5  13  16   22.71   12.30
  -5 -13 -16   30.53   11.32
   5  13  17   26.70   21.88
  -5 -13 -17   -7.41   18.99
   5  13  18    3.12    7.86
  -5 -13 -18   12.78    8.54
   5  13  19    2.22   19.29
  -5 -13 -19    4.70   15.45
   5  13  20    5.04    8.01
   5  14   7  104.69    9.51
  -5 -14  -7  120.29   12.48
   5  14   8  -15.04   12.48
  -5 -14  -8   -3.38    9.78
   5  14   9   18.76    8.99
  -5 -14  -9   27.22   11.47
   5  14  10   -2.71   16.17
  -5 -14 -10    0.30   12.52
   5  14  11    4.70    9.96
  -5 -14 -11    3.72    9.33
   5  14  12   27.79   18.91
  -5 -14 -12   -0.94   11.21
   5  14  13   23.39   10.60
  -5 -14 -13    6.96    9.81
   5  14  14   -5.38   20.98
  -5 -14 -14   -0.98    9.74
   5  14  15   25.83   25.83
  -5 -14 -15    2.67    5.49
   5  14  16    1.96   20.91
  -5 -14 -16    3.76    6.81
   5  14  17   14.51   16.28
  -5 -14 -17    9.33   15.57
   5  14  20   -2.67    7.29
   5  15   8    2.67    9.40
  -5 -15  -8   -3.87   11.28
   5  15   9    6.28    8.65
   5  15  10   -5.04    6.69
  -5 -15 -10   -5.49    9.18
   5  15  11    1.05    9.29
   5  15  12    0.56   12.82
  -5 -15 -12   -1.39   11.13
   5  15  13   52.04    9.51
  -5 -15 -13   22.52    7.75
   5  15  14   -5.23    8.01
  -5 -15 -14    2.90    6.62
   5  15  15    2.71    5.57
  -5 -15 -15    3.76    6.47
   5  15  16   -3.35   10.53
  -5 -15 -16    6.39    7.67
   5  15  19   -2.18    8.87
  -5 -15 -19   29.86    8.05
   5  15  20   44.71   10.42
  -5 -16 -12   -0.98    8.08
  -5 -16 -13   22.26    9.66
  -5 -16 -14    1.13    7.71
  -5 -16 -15   -3.50    8.65
  -6  12   4   45.72   12.45
  -6  11   8   44.52   10.98
   6 -11  -7    3.69    5.83
   6 -11  -5   -1.54    8.99
  -6  11   5    7.48   10.79
  -6  11   0   42.08   10.90
   6 -11   1   -7.45   10.42
  -6  11  -1    1.65   11.77
  -6  11  -7   56.93   12.75
   6 -10 -12    1.17    8.12
   6 -10 -10   -3.08    5.60
  -6  10   9   -6.84   10.90
   6 -10  -8    3.20   10.79
  -6  10   8    6.69    8.08
   6 -10  -6   -2.97    6.28
  -6  10   6    0.64    8.65
  -6  10   5  -12.82   17.56
   6 -10  -3    2.78    6.96
  -6  10   3    4.55    6.47
   6 -10  -2   -3.69   10.60
  -6  10   2    1.58   10.57
   6 -10  -1    0.26    6.24
  -6  10   1   -1.73    9.81
  -6  10   0    2.33   11.43
   6 -10   1   11.21    9.18
  -6  10  -1   -6.51    9.36
   6 -10   2   -4.02    9.40
  -6  10  -2   28.77   13.27
   6 -10   3   -0.30    9.59
   6 -10   4   -1.13    7.37
  -6  10  -4   59.68    8.84
   6 -10   5   -2.90   12.60
   6 -10   6   -0.19    9.44
   6 -10   7    2.07    8.27
   6 -10   9   75.24   10.79
  -6  10  -9   35.91   10.42
  -6   9  14   -0.45    6.20
   6  -9 -12    4.21    6.69
  -6   9  12    2.90    9.33
   6  -9 -11   14.18    9.74
  -6   9  11   -1.80   16.47
   6  -9 -10    2.18    6.58
  -6   9  10    4.59    7.03
   6  -9  -9    5.38   11.58
  -6   9   9   -2.63    9.29
   6  -9  -8   -8.76   16.06
  -6   9   8    0.79   16.66
   6  -9  -7   -3.69   17.37
  -6   9   7   -1.28   10.08
   6  -9  -6    2.22    6.20
  -6   9   6   -4.29    9.18
   6  -9  -5   -1.99   14.48
  -6   9   5   13.39   11.43
   6  -9  -4    5.49    7.93
  -6   9   4   24.07    8.65
   6  -9  -3   13.12   12.71
  -6   9   3    0.11   14.82
   6  -9  -2    0.83    6.02
  -6   9   2   32.60   10.34
   6  -9  -1   -2.41    7.67
  -6   9   1   -2.59    7.90
   6  -9   0    3.50    8.12
  -6   9   0   -2.59    9.02
   6  -9   1    3.87   13.57
  -6   9  -1    0.11    6.54
   6  -9   2    6.88    8.69
  -6   9  -2    0.41    8.16
   6  -9   3   -6.13   17.00
  -6   9  -3   -8.99   10.08
   6  -9   4    0.19    8.46
  -6   9  -4   22.75    8.50
  -6   9  -5   -1.50    7.63
   6  -9   6   30.42    7.33
  -6   9  -6   27.37    9.48
  -6   9  -7   -2.82    5.68
   6  -9   9    0.60    5.98
   6  -9  10   -3.46    7.82
   6  -8 -15    6.77    9.96
   6  -8 -14    0.26    4.93
   6  -8 -13    0.56    8.20
  -6   8  13   -3.76    6.54
   6  -8 -12   27.19    7.71
  -6   8  12   30.57   11.06
  -6   8  11   22.86   11.51
   6  -8 -10    9.10   17.86
  -6   8  10   -1.32    8.20
   6  -8  -9    0.00    8.84
  -6   8   9   14.25   11.32
   6  -8  -8   -0.19   10.19
  -6   8   8    0.71    8.69
   6  -8  -7    4.21    8.05
  -6   8   7    0.90   10.75
   6  -8  -6    2.48    4.63
  -6   8   6   19.97   12.00
   6  -8  -5    3.95    5.00
  -6   8   5   13.80   10.68
   6  -8  -4   28.84    9.25
  -6   8   4   49.94   11.73
   6  -8  -3   17.15   12.86
  -6   8   3    5.23   10.60
   6  -8  -2   -1.17    7.97
  -6   8   2   15.98   10.30
   6  -8  -1    8.99    9.36
  -6   8   1   28.88   11.02
   6  -8   0    9.48    8.16
  -6   8   0    6.02   10.04
   6  -8   1    3.42    8.91
  -6   8  -1   -2.26    8.65
   6  -8   2   11.13    6.73
  -6   8  -2   36.62   11.28
   6  -8   3   -0.19    8.46
  -6   8  -3    6.35   10.57
   6  -8   4    4.81    5.94
  -6   8  -4    4.93    7.33
   6  -8   5   11.77    5.87
  -6   8  -5    0.49   18.05
   6  -8   6    8.69    7.97
  -6   8  -6   20.46    8.31
   6  -8   7   18.84    5.49
  -6   8  -7   31.29    7.52
   6  -8   8   19.10   10.72
   6  -8   9   18.24    8.61
  -6   8  -9   -3.72    8.31
   6  -8  10    4.17   10.45
  -6   8 -10    0.15    5.75
  -6   8 -11   34.52    8.23
  -6   8 -12    1.17    7.97
  -6   8 -13   24.48    9.93
   6  -7 -16    0.23    3.01
   6  -7 -15    4.21    4.59
   6  -7 -14    0.00    4.78
  -6   7  14   -2.59    8.61
   6  -7 -13   -6.77    7.75
  -6   7  13    1.77    6.58
   6  -7 -12   20.23   10.23
  -6   7  12    0.53    6.47
   6  -7 -11   -1.02   10.38
  -6   7  11   -3.95    8.39
   6  -7 -10   36.51   10.49
  -6   7  10   32.75   10.23
   6  -7  -9    4.02   10.34
  -6   7   9    3.72   10.45
   6  -7  -8   57.19   10.12
  -6   7   8   46.06   10.42
   6  -7  -7  -12.15   14.48
  -6   7   7   -7.11    8.61
   6  -7  -6   25.49    8.99
  -6   7   6   33.28   10.19
   6  -7  -5   18.39   10.30
  -6   7   5   26.43   13.42
   6  -7  -4   26.10    7.45
  -6   7   4   49.11    9.89
   6  -7  -3    9.55    8.61
  -6   7   3    2.18    8.80
   6  -7  -2   85.51   10.34
  -6   7   2  100.81   12.00
   6  -7  -1    5.72    7.90
  -6   7   1    4.63    9.14
   6  -7   0   25.87    8.80
  -6   7   0   38.50    9.21
   6  -7   1   22.94    8.57
  -6   7  -1   16.96    9.48
   6  -7   2   25.46    8.69
  -6   7  -2   21.51    8.76
   6  -7   3    0.19    4.32
  -6   7  -3   -2.03    9.93
   6  -7   4   31.62    9.96
  -6   7  -4   43.99   11.21
   6  -7   5    6.66   10.12
  -6   7  -5   -7.22   12.07
   6  -7   6   -1.39    9.02
  -6   7  -6    4.40   10.90
   6  -7   7    9.10    8.42
  -6   7  -7   -4.29   10.90
   6  -7   8   35.91   14.29
  -6   7  -8   21.17    8.61
   6  -7   9   11.28    7.63
  -6   7  -9   -2.59    9.74
   6  -7  10   -1.88    6.73
  -6   7 -10    0.71    4.14
   6  -7  11    0.26   10.08
  -6   6  17   -1.80    6.62
   6  -6 -16    1.54    5.87
  -6   6  16    0.26    9.55
   6  -6 -15    5.34    7.63
  -6   6  15    6.35    7.29
   6  -6 -14    8.05    8.20
  -6   6  14   23.31    8.16
   6  -6 -13    2.82    6.96
  -6   6  13   -7.33    9.70
   6  -6 -12   10.60    8.65
  -6   6  12    8.80    9.78
   6  -6 -11   -6.88    8.39
  -6   6  11    4.21    9.81
   6  -6 -10   24.22    8.61
  -6   6  10   24.55    8.95
   6  -6  -9   17.00    8.42
  -6   6   9   19.85    9.29
   6  -6  -8   13.91    8.01
  -6   6   8   27.45   10.15
   6  -6  -7    0.04    8.42
  -6   6   7   -4.06    8.72
   6  -6  -6   10.12    7.07
  -6   6   6   10.45    8.69
   6  -6  -5   23.05    7.63
  -6   6   5   13.24    7.86
   6  -6  -4   37.26    7.33
  -6   6   4   45.27   10.00
   6  -6  -3   36.74   10.04
  -6   6   3   56.67    8.69
   6  -6  -2   39.41    7.82
  -6   6   2   43.17    8.39
   6  -6  -1    0.30    7.26
  -6   6   1   -8.54    8.35
   6  -6   0   76.86    8.57
  -6   6   0   76.78    9.18
   6  -6   1   13.01    6.99
  -6   6  -1   18.69    7.90
   6  -6   2   -1.80    6.99
  -6   6  -2    6.62    8.54
   6  -6   3    5.72    8.16
  -6   6  -3    6.96    9.51
   6  -6   4   46.55   10.42
  -6   6  -4   65.65    9.93
   6  -6   5   -0.56    9.21
  -6   6  -5    5.11   11.06
   6  -6   6    9.25    8.23
  -6   6  -6   -1.65    9.55
   6  -6   7    6.66   11.77
  -6   6  -7    1.35   11.58
   6  -6   8   14.82   10.60
  -6   6  -8    8.69    9.44
   6  -6   9   -6.81   11.66
  -6   6  -9    1.77    9.81
   6  -6  10   26.58   11.32
  -6   6 -10   34.90   10.94
   6  -6  11    3.23    9.44
  -6   6 -11    0.04    8.42
  -6   6 -12   22.00   11.69
   6  -6  13   -3.65    7.03
  -6   6 -13    3.42    9.36
  -6   6 -14   23.95    6.81
  -6   5  18    0.86    8.31
  -6   5  17  -12.60   11.21
   6  -5 -16    2.97    5.83
  -6   5  16   -0.26    5.72
   6  -5 -15   -0.64    7.07
  -6   5  15   -4.17    6.62
   6  -5 -14   19.63    8.23
  -6   5  14   34.37    9.59
   6  -5 -13   26.40   10.64
  -6   5  13   18.84    9.59
   6  -5 -12   -1.32    9.85
  -6   5  12    4.06    8.46
   6  -5 -11    7.82    7.75
  -6   5  11   16.32    9.36
   6  -5 -10   70.58    8.99
  -6   5  10   64.26    9.29
   6  -5  -9   22.11    7.52
  -6   5   9    6.32    8.54
   6  -5  -8   94.76    9.36
  -6   5   8   91.00   10.94
   6  -5  -7   34.37    7.33
  -6   5   7   62.04    8.57
   6  -5  -6    2.18    6.73
  -6   5   6    2.07    7.48
   6  -5  -5   -3.76    7.75
  -6   5   5   -3.91    7.45
   6  -5  -4   -5.26    5.79
  -6   5   4    3.12    6.54
   6  -5  -3   12.33    6.28
  -6   5   3    4.14    9.48
   6  -5  -2   29.37    8.87
  -6   5   2   31.36    9.63
   6  -5  -1   37.60    7.18
  -6   5   1   32.68    8.69
   6  -5   0   50.09    7.26
  -6   5   0   63.96    8.31
   6  -5   1    2.18    6.05
  -6   5  -1    9.81    6.84
   6  -5   2   40.87    8.72
  -6   5  -2   48.47    9.18
   6  -5   3   44.22    7.75
  -6   5  -3   43.96    8.57
   6  -5   4   32.11    7.97
  -6   5  -4   34.29   10.45
   6  -5   5    2.11    7.75
  -6   5  -5    2.41    8.54
   6  -5   6   13.16    7.86
  -6   5  -6   11.47    8.08
   6  -5   7   18.09   10.87
  -6   5  -7   13.80    9.66
   6  -5   8   16.55    9.21
  -6   5  -8   10.12    9.18
   6  -5   9   29.78    9.70
  -6   5  -9   30.95   10.42
   6  -5  10    0.56    9.81
  -6   5 -10    5.68   12.11
   6  -5  11   -0.60   12.03
  -6   5 -11    7.41   11.58
   6  -5  12   38.50   11.96
  -6   5 -12   14.51   11.81
   6  -5  13   -4.10    6.17
  -6   5 -13    4.40   13.05
   6  -5  14   21.85   14.82
  -6   5 -14    4.96    9.06
   6  -5  15    3.65   10.83
   6  -5  17   -2.11    6.09
  -6   4  19   -2.74    8.39
   6  -4 -18    8.20    4.70
  -6   4  18   10.68    4.44
   6  -4 -17    0.45    7.63
  -6   4  17    5.68   10.04
   6  -4 -16    2.67    7.86
  -6   4  16    5.57   11.32
   6  -4 -15   -0.15    3.61
  -6   4  15    8.50   12.86
  -6   4  14   64.30   10.27
   6  -4 -13    4.93    8.27
  -6   4  13   -2.90    8.99
   6  -4 -12   -3.23    7.78
  -6   4  12    7.11    9.25
   6  -4 -11    3.76    7.67
  -6   4  11   11.96    8.39
   6  -4 -10   65.01    7.93
  -6   4  10   58.62    9.63
   6  -4  -9   73.81    8.05
  -6   4   9   78.51    9.96
   6  -4  -8    9.85    7.33
  -6   4   8    7.03    7.63
   6  -4  -7   19.89    6.05
  -6   4   7   26.25    7.60
   6  -4  -6   85.77    7.45
  -6   4   6   90.77    9.14
   6  -4  -5   41.59    9.74
  -6   4   5   39.18    8.05
   6  -4  -4   19.18    5.90
  -6   4   4   23.76    7.14
   6  -4  -3  136.08    9.63
  -6   4   3  159.13    9.25
   6  -4  -2   49.60    5.87
  -6   4   2   65.92    7.67
   6  -4  -1   15.23    5.79
  -6   4   1   16.85    6.43
   6  -4   0  126.91    9.10
  -6   4   0  151.73    9.40
   6  -4   1   -3.69    5.75
  -6   4  -1    3.84    6.20
   6  -4   2  285.40   16.81
  -6   4  -2  302.93   14.29
   6  -4   3  147.51   10.15
  -6   4  -3  148.94    9.55
   6  -4   4  280.93   15.27
  -6   4  -4  271.23   14.36
   6  -4   5   47.83    8.12
  -6   4  -5   57.38    8.20
   6  -4   6   31.70    6.99
  -6   4  -6   32.15    7.14
   6  -4   7   78.59   11.24
  -6   4  -7   81.86   10.19
   6  -4   8  107.77   11.58
  -6   4  -8  129.32   11.17
   6  -4   9   -5.57   10.08
  -6   4  -9    9.40   10.79
   6  -4  10   12.30   10.38
  -6   4 -10   16.28   10.00
   6  -4  11   -3.01    9.06
  -6   4 -11   -1.24    9.29
   6  -4  12   -3.20    8.61
  -6   4 -12   14.06    9.74
   6  -4  13   -3.08    9.40
   6  -4  14    2.67   12.11
  -6   4 -14   -8.91   19.18
   6  -4  15   48.54    8.91
  -6   4 -15   31.59   14.55
   6  -4  16    7.03    8.39
  -6   4 -16   -1.99    9.96
   6  -4  17   11.69   11.02
  -6   4 -17   -2.22    8.91
   6  -4  18   -0.56    7.71
  -6   3  19    3.23    5.23
   6  -3 -18    0.60    9.21
  -6   3  18    2.82   11.77
   6  -3 -17    0.79    6.96
  -6   3  17    0.75    7.63
   6  -3 -16   34.74    8.20
  -6   3  16   29.33    7.33
   6  -3 -15   -3.16    8.01
  -6   3  15    4.70    8.42
   6  -3 -14   31.66    7.93
  -6   3  14   54.03    9.81
   6  -3 -13   -1.35    8.12
  -6   3  13   -4.96    9.40
   6  -3 -12    7.45    9.33
  -6   3  12    6.92    8.72
   6  -3 -10   37.68    6.99
  -6   3  10   29.56   12.18
  -6   3   9  100.02    9.85
   6  -3  -8  240.96   12.37
  -6   3   8  209.67   11.58
   6  -3  -7    3.76    5.75
  -6   3   7   14.06    7.03
   6  -3  -6  102.35    8.61
  -6   3   6  119.50    9.33
   6  -3  -5   26.32    5.79
  -6   3   5   36.14    6.24
   6  -3  -4  195.68   16.06
  -6   3   4  207.53   11.66
   6  -3  -3  106.87    7.75
  -6   3   3  127.89    9.14
   6  -3  -2  399.60   17.37
  -6   3   2  411.37   16.88
   6  -3  -1   76.86    7.75
  -6   3   1   74.30    7.41
   6  -3   0  453.19   20.57
  -6   3   0  490.98   21.13
   6  -3   1   -2.93    4.78
  -6   3  -1    3.46    5.41
   6  -3   2  456.46   20.00
  -6   3  -2  462.21   18.69
   6  -3   3   75.84    7.78
  -6   3  -3   72.46    8.08
   6  -3   4  516.28   22.82
  -6   3  -4  547.76   22.56
   6  -3   5  177.37   13.16
  -6   3  -5  171.73   11.81
   6  -3   6   14.33    6.66
  -6   3  -6   12.15    6.73
   6  -3   7   73.29    8.61
  -6   3  -7   67.65    8.16
   6  -3   8   90.32    8.80
  -6   3  -8   89.53    8.80
   6  -3   9   23.58    8.91
  -6   3  -9   15.94    8.80
   6  -3  10   27.07    8.72
  -6   3 -10   18.69    8.99
   6  -3  11    5.87    8.99
  -6   3 -11    3.23    8.95
   6  -3  12   49.75   13.09
  -6   3 -12   67.61   13.35
   6  -3  13   -0.34   10.57
  -6   3 -13   10.19    9.18
   6  -3  14    8.05   11.36
  -6   3 -14   11.28   10.08
   6  -3  15    5.64    9.59
  -6   3 -15    4.55    9.96
   6  -3  16    6.17    5.38
  -6   3 -16   26.47    6.96
   6  -3  17    5.57    7.97
   6  -3  18   -0.38    7.03
  -6   2  20   27.22    9.10
  -6   2  19   19.33    9.74
   6  -2 -18    2.48    7.82
  -6   2  18   -3.35    9.74
   6  -2 -17    6.28    7.78
  -6   2  17    4.29   10.38
   6  -2 -16    9.74   10.12
  -6   2  16   -1.28   17.64
   6  -2 -15    2.56    9.55
  -6   2  15   10.57   10.68
   6  -2 -14    7.07    8.35
  -6   2  14   17.82   16.66
   6  -2 -13   -0.90    9.66
  -6   2  13    5.94    9.66
   6  -2 -12   -0.56    7.03
  -6   2  12    4.47    8.69
   6  -2 -11   -3.16    7.18
  -6   2  11    5.87    8.23
   6  -2 -10    5.19    6.35
  -6   2  10    8.50    8.27
   6  -2  -9    4.55    5.83
  -6   2   9    5.79    7.75
   6  -2  -8  114.31    7.90
   6  -2  -7   10.04    5.49
  -6   2   7    6.88    9.29
   6  -2  -5   -7.48    7.56
  -6   2   5  357.22   16.09
   6  -2  -4   68.51    7.60
  -6   2   4  110.59    7.48
   6  -2  -3   15.15    5.26
  -6   2   3   14.14    5.57
   6  -2  -2  486.05   18.99
  -6   2   2  506.66   17.37
   6  -2  -1    6.77    4.63
  -6   2   1   10.30    5.00
   6  -2   0  151.39    9.78
  -6   2   0  144.66   14.36
   6  -2   1    3.42    4.14
  -6   2  -1    6.96    5.15
   6  -2   2   20.23    4.81
  -6   2  -2   14.48    5.45
   6  -2   3   -2.14    5.04
  -6   2  -3    5.04    5.04
   6  -2   4   23.35    5.49
  -6   2  -4   20.19    6.02
   6  -2   5   -1.84    4.96
  -6   2  -5   -1.58    5.26
   6  -2   6    7.07    5.79
  -6   2  -6   10.34    5.94
   6  -2   7   11.96    5.90
  -6   2  -7   10.68    5.72
   6  -2   8   -5.23    6.99
  -6   2  -8   -1.20    6.66
   6  -2   9   21.58    8.20
  -6   2  -9   16.85    7.26
   6  -2  10   15.87    9.29
  -6   2 -10   20.68    8.27
   6  -2  11   17.22    8.84
  -6   2 -11    9.36    9.74
   6  -2  12   11.84    9.59
  -6   2 -12    7.86   10.27
   6  -2  13   -8.31   10.15
  -6   2 -13   -4.89    9.25
   6  -2  14   93.10   13.39
  -6   2 -14   98.48   12.60
   6  -2  15    0.23   13.31
  -6   2 -15   -1.80   12.90
   6  -2  16   77.24   15.27
  -6   2 -16  120.25   13.95
   6  -2  17   -4.44   11.77
  -6   2 -17   -0.49   11.84
   6  -2  18   -4.32   11.32
  -6   2 -18    8.31   10.15
  -6   2 -19    0.53    7.03
  -6   1  20   -5.79    7.41
   6  -1 -19   -0.41    4.47
  -6   1  19    0.38    7.22
   6  -1 -18   -0.86    7.82
  -6   1  18   -1.24    7.67
   6  -1 -17    9.63   10.42
  -6   1  17   -6.24   15.19
   6  -1 -16    6.32    9.18
  -6   1  16   10.04   11.36
   6  -1 -15   -1.24   11.17
  -6   1  15    7.86   10.64
   6  -1 -14   27.53    9.06
  -6   1  14   36.02   10.57
   6  -1 -13    7.63    7.93
  -6   1  13   10.72   10.00
   6  -1 -12   39.90    7.56
  -6   1  12   38.66    8.87
   6  -1 -11    6.47    7.14
  -6   1  11   -0.41    8.61
   6  -1 -10   51.85    7.07
  -6   1  10   43.54    8.35
   6  -1  -9   33.28    6.32
  -6   1   9   42.04    7.37
   6  -1  -8  105.21    7.63
  -6   1   8   79.72    7.90
   6  -1  -7   -4.25    5.08
  -6   1   7   -1.43    6.02
   6  -1  -6  112.06    7.56
  -6   1   6  109.99    8.27
   6  -1  -5   40.05    5.19
  -6   1   5   35.87    5.94
   6  -1  -4  186.55   10.75
  -6   1   4  186.92    9.63
   6  -1  -3   12.11    4.89
  -6   1   3   -0.79    5.00
   6  -1  -2  536.85   34.33
   6  -1  -1    1.54    5.19
  -6   1   1    6.20    6.54
   6  -1   0   -0.75    4.66
  -6   1   0    0.45    4.59
   6  -1   1  177.56   10.42
  -6   1  -1  190.57   11.17
   6  -1   2    4.93    4.85
  -6   1  -2   -3.16    4.59
   6  -1   3   17.15    4.32
  -6   1  -3    8.95    4.40
   6  -1   4    7.63    4.36
  -6   1  -4   -2.14    4.55
   6  -1   5  124.31    8.46
  -6   1  -5  120.29    8.35
   6  -1   6  151.80   10.83
  -6   1  -6  164.51   11.13
   6  -1   7   29.29    6.24
  -6   1  -7   29.67    6.43
   6  -1   8  183.16   11.02
  -6   1  -8  183.20   10.19
   6  -1   9   11.02    6.96
  -6   1  -9    6.51    6.92
   6  -1  10    7.63    6.99
  -6   1 -10   11.47    6.84
   6  -1  11    1.92    7.60
  -6   1 -11   -3.57    7.93
   6  -1  12   88.48   11.39
  -6   1 -12   94.31   11.09
   6  -1  13   37.56    8.72
  -6   1 -13   33.02    9.25
   6  -1  14   51.78   11.09
  -6   1 -14   76.37   11.69
   6  -1  15    0.90   11.88
  -6   1 -15    5.94   10.79
   6  -1  16   22.30   16.81
  -6   1 -16   44.41   12.00
   6  -1  17   -7.33   13.16
  -6   1 -17    2.90   12.30
   6  -1  18   -1.54   14.89
  -6   1 -18    6.47   14.33
   6  -1  19   14.48    6.81
  -6   1 -19   -5.08    9.51
   6  -1  20   -0.56    6.24
   6   0 -19    0.53    4.25
  -6   0  19   -5.72    8.20
   6   0 -18    1.32    5.72
  -6   0  18   14.55   10.94
   6   0 -17    7.52    9.33
  -6   0  17   -0.94   11.69
   6   0 -16   -1.39    8.91
  -6   0  16   -5.08   10.64
   6   0 -15   27.30   10.08
  -6   0  15   21.70   12.15
   6   0 -14   61.14    9.29
  -6   0  14   61.59   10.23
   6   0 -13    8.08    7.63
  -6   0  13  -14.21    9.14
   6   0 -12   11.73    8.57
  -6   0  12    7.41    9.40
   6   0 -11   27.53    7.03
  -6   0  11   44.67    8.12
   6   0 -10  131.65    9.10
  -6   0  10  118.15    9.89
   6   0  -9   32.94    6.02
  -6   0   9   31.85    6.99
   6   0  -8   62.01    6.73
  -6   0   8   58.13    7.11
   6   0  -7   71.03    6.35
  -6   0   7   75.62    7.82
   6   0  -6   -1.24    4.32
  -6   0   6    1.69    5.60
   6   0  -5   57.49    5.68
  -6   0   5   50.76    6.35
   6   0  -4    1.58    3.72
  -6   0   4    4.63    4.74
   6   0  -3  132.62    8.27
  -6   0   3  133.34    8.99
   6   0  -2    6.73    3.65
  -6   0   2    0.23    4.02
   6   0  -1  328.04   15.34
  -6   0   1  336.77   15.30
   6   0   0  371.78   16.51
  -6   0   0  352.37   16.06
   6   0   1   97.99    7.93
  -6   0  -1   75.17    7.93
   6   0   2   10.45    4.29
  -6   0  -2    2.37    4.66
   6   0   4   49.71   10.64
  -6   0  -4  225.16   11.17
   6   0   5   -1.69    4.10
  -6   0  -5    6.28    4.93
   6   0   6    6.13    4.51
  -6   0  -6    1.47    4.74
   6   0   7    3.87    5.15
  -6   0  -7    3.16    5.53
   6   0   8  876.48   30.16
  -6   0  -8  907.31   29.33
   6   0   9   44.82    7.22
  -6   0  -9   40.20    7.37
   6   0  10  424.65   20.23
  -6   0 -10  411.56   18.58
   6   0  11    6.05    7.26
  -6   0 -11    0.38    7.29
   6   0  12    6.77    8.23
  -6   0 -12    7.41    8.08
   6   0  13   10.68    8.31
  -6   0 -13   11.17    8.16
   6   0  14   40.84    9.44
  -6   0 -14   36.25    9.10
   6   0  15   -3.08   11.09
  -6   0 -15    9.44    9.85
   6   0  16   20.57   12.11
  -6   0 -16   16.96   10.90
   6   0  17    1.65   12.97
  -6   0 -17    1.32   12.63
   6   0  18   36.25   14.66
  -6   0 -18   19.29   13.50
   6   0  19    1.96    6.39
  -6   0 -19   -0.30    6.99
   6   0  20   -3.12    8.95
  -6   0 -20    2.07    5.08
  -6  -1  21   -1.77    8.50
  -6  -1  20   34.59   12.78
   6   1 -19    1.39    8.31
  -6  -1  19   -0.30    8.57
   6   1 -18   25.53   12.11
  -6  -1  18   12.52    9.85
   6   1 -17    2.82    7.78
  -6  -1  17    1.32   12.07
   6   1 -16    5.45   10.45
  -6  -1  16   14.63   12.86
   6   1 -15    1.50    9.70
  -6  -1  15    5.53   10.90
   6   1 -14   33.96    9.02
  -6  -1  14   30.53   10.19
   6   1 -13   16.51    8.31
  -6  -1  13    7.07    9.33
   6   1 -12   -0.60    7.11
  -6  -1  12   -3.84    9.06
   6   1 -11   -3.91    7.48
  -6  -1  11   -2.07    7.97
   6   1 -10   46.85    6.69
  -6  -1  10   28.92    7.75
   6   1  -9   -3.16    5.72
  -6  -1   9    3.50    6.43
   6   1  -8  308.23   20.42
  -6  -1   8  314.92   16.47
   6   1  -7   48.96    6.39
  -6  -1   7   38.58    6.81
   6   1  -6  128.60    8.69
  -6  -1   6  130.26    9.33
   6   1  -5   54.00    5.53
  -6  -1   5   53.62    6.02
   6   1  -4   21.36    4.36
  -6  -1   4   24.63    5.26
   6   1  -3    4.44    3.23
  -6  -1   3    4.14    4.06
   6   1  -2   80.43    6.32
  -6  -1   2   66.52    6.24
   6   1  -1   32.34    4.29
  -6  -1   1   43.88    5.19
   6   1   0 1314.47   42.38
  -6  -1   0 1228.32   40.05
   6   1   1   76.90    6.81
  -6  -1  -1   73.44    6.81
   6   1   2  332.93   15.64
  -6  -1  -2  320.75   14.97
   6   1   3  144.13    8.46
  -6  -1  -3  156.88    9.33
   6   1   4  276.90   11.96
  -6  -1  -4  289.99   12.18
   6   1   5   31.29    4.93
  -6  -1  -5   39.86    4.81
   6   1   6  137.70    7.56
   6   1   7   10.68    4.74
  -6  -1  -8  401.03   20.53
   6   1   9   -8.61    6.54
  -6  -1  -9   20.34    7.03
  -6  -1 -10  440.89   17.33
   6   1  11   29.07    6.66
  -6  -1 -11   27.04    7.26
   6   1  12   67.95    9.59
  -6  -1 -12   62.98    9.18
   6   1  13   -5.38   10.08
  -6  -1 -13   -2.82    8.50
   6   1  14   15.12   10.34
  -6  -1 -14   20.34    9.70
   6   1  15   13.05   12.86
  -6  -1 -15   12.07   10.34
   6   1  16   98.89   13.01
  -6  -1 -16  109.39   12.22
   6   1  17   -1.88   10.38
  -6  -1 -17    4.85   10.34
   6   1  18   28.31   15.04
  -6  -1 -18   33.13   15.15
   6   1  19    9.93   13.09
  -6  -1 -19    2.82   12.78
   6   1  20    1.80   12.11
  -6  -1 -20    8.54    6.24
   6   1  21    2.33    5.38
  -6  -1 -21   -0.26    4.17
  -6  -2  21   -1.20    8.99
   6   2 -19   10.83   12.82
  -6  -2  19   -1.39   13.42
   6   2 -18    2.14    5.04
  -6  -2  18    4.89    8.84
   6   2 -17   -7.60    9.33
  -6  -2  17    0.75   11.21
   6   2 -16   28.16   10.94
  -6  -2  16   22.41   13.99
   6   2 -15    6.09   10.38
  -6  -2  15   12.67   13.01
   6   2 -14   29.52    9.14
  -6  -2  14   18.46   11.81
   6   2 -13   54.45   10.38
  -6  -2  13   48.85   12.67
   6   2 -12    1.13    7.33
  -6  -2  12    5.00    8.99
   6   2 -11   -3.38    6.73
  -6  -2  11   -2.82    9.48
   6   2 -10   37.98    6.69
  -6  -2  10   33.99    7.41
   6   2  -9   63.32    7.75
  -6  -2   9   52.27    7.93
   6   2  -8  417.69   17.71
  -6  -2   8  422.99   18.99
   6   2  -7   15.38    5.23
  -6  -2   7   10.34    5.90
   6   2  -6 1430.96   42.87
  -6  -2   6 1420.59   44.56
   6   2  -5   29.07    4.36
  -6  -2   5   18.16    5.19
   6   2  -4  733.10   29.07
  -6  -2   4  678.65   25.87
   6   2  -3   26.81    4.51
  -6  -2   3   26.58    4.40
   6   2  -2  754.57   28.28
  -6  -2   2  763.63   28.05
   6   2  -1 1494.70   50.73
  -6  -2   1 1373.28   42.30
   6   2   0 2554.26   68.32
  -6  -2   0 2393.74   64.86
   6   2   1  357.19   14.97
  -6  -2  -1  336.24   13.88
   6   2   2  713.32   23.50
  -6  -2  -2  668.72   22.94
   6   2   3  119.58    7.56
  -6  -2  -3  126.01    7.90
   6   2   4    6.69    3.61
  -6  -2  -4   11.32    4.17
   6   2   5    0.23    3.80
  -6  -2  -5    3.95    3.69
   6   2   6  417.01   15.76
  -6  -2  -6  411.37   16.06
   6   2   7   43.13    4.85
  -6  -2  -7   45.24    5.34
   6   2   8  639.54   21.06
  -6  -2  -8  674.03   21.62
   6   2   9   60.13    6.77
  -6  -2  -9   62.76    5.98
   6   2  10   26.43    6.02
  -6  -2 -10   13.05    5.41
   6   2  11   -5.90    6.35
  -6  -2 -11  -11.39    6.43
   6   2  12  168.23   18.31
   6   2  13   34.71   10.87
  -6  -2 -13   15.57    8.23
   6   2  14    9.44    8.99
  -6  -2 -14   31.92    8.87
   6   2  15   58.74   11.13
  -6  -2 -15   36.51   10.68
   6   2  16   42.79   11.36
  -6  -2 -16   42.60    9.02
   6   2  17   13.95   13.27
  -6  -2 -17   26.62   12.18
   6   2  18   13.50   12.22
  -6  -2 -18   27.94   12.48
   6   2  19    7.52   15.19
  -6  -2 -19   10.15   13.95
   6   2  20   -0.71   10.60
  -6  -2 -20    1.88   11.09
   6   2  21   -2.18   12.15
  -6  -2 -21   -6.99   12.63
   6   3 -18    0.64    4.93
  -6  -3  18    0.04    7.63
   6   3 -17    5.57    9.93
  -6  -3  17    9.33   12.41
   6   3 -16   -4.96   11.58
  -6  -3  16   12.56   14.89
   6   3 -15   -5.04   10.60
  -6  -3  15    3.50   13.76
   6   3 -14   37.34   10.72
  -6  -3  14   32.64   12.60
   6   3 -13   12.41    8.46
  -6  -3  13   20.91   10.72
   6   3 -12    8.72    7.93
  -6  -3  12    2.29    9.33
   6   3 -11   22.00    6.77
  -6  -3  11   19.10    7.78
   6   3 -10  157.82   10.15
  -6  -3  10  171.81   12.26
   6   3  -9  103.78    8.16
  -6  -3   9  129.28    9.66
   6   3  -8   95.55    9.10
  -6  -3   8   87.76    9.48
   6   3  -7    1.96    4.32
  -6  -3   7    3.01    5.04
   6   3  -6  739.49   24.97
  -6  -3   6  796.95   28.47
   6   3  -5   -2.52    4.74
  -6  -3   5   -2.07    4.78
   6   3  -4  882.19   28.77
  -6  -3   4  879.86   29.67
   6   3  -3    4.21    2.82
  -6  -3   3    0.90    3.61
   6   3  -2 1052.53   34.44
  -6  -3   2 1002.82   31.51
   6   3  -1  488.83   20.61
  -6  -3   1  485.00   18.69
   6   3   0  263.48   11.54
  -6  -3   0  236.86   11.47
   6   3   1  721.48   23.84
  -6  -3  -1  700.57   24.52
   6   3   2 1919.42   53.62
  -6  -3  -2 1911.45   53.43
   6   3   3  282.36   10.83
  -6  -3  -3  276.38   11.47
   6   3   4  550.84   19.82
  -6  -3  -4  564.98   21.43
   6   3   5    1.77    3.61
  -6  -3  -5    1.13    3.72
   6   3   6   82.95    5.30
  -6  -3  -6   88.10    5.72
   6   3   7   59.30    5.08
  -6  -3  -7   50.12    5.30
   6   3   8 1049.90   28.99
  -6  -3  -8 1012.60   29.59
   6   3   9   54.03    5.94
  -6  -3  -9   49.75    5.87
   6   3  10  378.47   15.00
  -6  -3 -10  352.52   14.78
   6   3  11  125.55    9.48
  -6  -3 -11  117.88    8.05
   6   3  12  468.83   16.88
  -6  -3 -12  448.03   16.02
   6   3  13   16.66    8.54
  -6  -3 -13   13.91    7.86
   6   3  14   32.90    7.90
  -6  -3 -14   30.68    6.99
   6   3  15   30.91   10.19
  -6  -3 -15   -1.47    9.66
   6   3  16   22.60    9.89
  -6  -3 -16   30.31   12.71
  -6  -3 -17  -12.33   17.11
   6   3  18   70.43   12.56
  -6  -3 -18   72.69   12.22
   6   3  19   -1.69   12.22
  -6  -3 -19    0.60   10.27
   6   3  20    3.69   14.82
  -6  -3 -20   24.59   14.06
   6   3  21   -5.98    9.33
  -6  -3 -21   -3.12   10.34
  -6  -3 -22    7.11   11.36
   6   4 -18    0.53    7.37
  -6  -4  18   16.17    6.62
   6   4 -17    4.63    8.99
  -6  -4  17   -6.05   12.26
   6   4 -16    3.99   10.75
  -6  -4  16   20.15   10.87
   6   4 -15   -2.52   10.12
  -6  -4  15    2.90   13.20
   6   4 -14   87.88   12.56
  -6  -4  14  104.05   14.74
   6   4 -13   24.29    9.25
  -6  -4  13    8.76   11.32
   6   4 -12  120.63   10.98
  -6  -4  12  123.49   12.15
   6   4 -11    4.63    7.03
  -6  -4  11    6.51    8.57
   6   4 -10  158.80   10.27
  -6  -4  10  149.73   11.51
   6   4  -9    2.41    5.79
  -6  -4   9   -7.93    6.96
   6   4  -8  856.89   29.25
  -6  -4   8  899.64   30.61
   6   4  -7  101.56    7.63
  -6  -4   7  114.24    9.06
   6   4  -6 1711.63   51.70
  -6  -4   6 1713.21   53.25
   6   4  -5  138.79    8.23
  -6  -4   5  140.60    9.36
   6   4  -4  235.73   10.79
  -6  -4   4  239.42   11.32
   6   4  -3  212.38   11.43
  -6  -4   3  223.02   12.45
   6   4  -2  302.25   12.67
  -6  -4   2  280.59   11.88
   6   4  -1  816.16   27.83
  -6  -4   1  738.66   24.97
   6   4   0  571.26   21.02
  -6  -4   0  535.54   20.12
   6   4   1  695.20   22.75
  -6  -4  -1  661.73   22.71
   6   4   2 2123.56   55.99
  -6  -4  -2 2049.19   55.01
   6   4   3   15.45    3.20
  -6  -4  -3   16.51    3.20
   6   4   4  297.06   11.92
  -6  -4  -4  286.19   11.51
   6   4   5    7.75    3.20
  -6  -4  -5   10.83    3.01
   6   4   6  121.23    6.43
  -6  -4  -6  126.31    7.03
   6   4   7  148.23    7.26
  -6  -4  -7  163.72    8.12
   6   4   8  376.66   13.76
  -6  -4  -8  355.76   14.59
   6   4   9   17.60    5.30
  -6  -4  -9   17.49    5.60
   6   4  10  173.99    9.40
  -6  -4 -10  183.91    9.10
   6   4  11   97.01    7.29
  -6  -4 -11   87.95    6.28
   6   4  12  304.99   12.97
  -6  -4 -12  303.68   12.37
   6   4  13   -1.54    6.99
  -6  -4 -13    5.49    6.17
   6   4  14   81.71    9.59
  -6  -4 -14   67.46    9.18
   6   4  15   23.65   10.27
  -6  -4 -15   11.02    8.72
   6   4  16   73.59   10.45
  -6  -4 -16   51.25    9.10
   6   4  17   18.80   10.83
  -6  -4 -17   -7.97    9.55
   6   4  18   24.67   13.35
  -6  -4 -18   15.08   11.28
   6   4  19   10.53   16.43
  -6  -4 -19   13.46   15.30
   6   4  20   77.05   15.15
  -6  -4 -20   97.95   15.12
   6   4  21  -19.85   23.84
   6   4  22   -6.47   11.58
  -6  -4 -22    7.78   12.56
  -6  -5  20   -3.31    8.27
  -6  -5  19    4.32    8.31
   6   5 -17    4.74    7.56
  -6  -5  17    4.32    8.87
   6   5 -16    3.91    9.10
  -6  -5  16   -2.67   11.43
   6   5 -15    5.98    8.84
  -6  -5  15    2.86   12.26
   6   5 -14   21.88    9.89
  -6  -5  14   41.06   11.47
   6   5 -13    7.22   10.68
  -6  -5  13    4.63   12.97
   6   5 -12  154.70   10.68
  -6  -5  12  158.95   12.82
   6   5 -11    4.25    8.65
  -6  -5  11    7.29   10.53
   6   5 -10   75.36    7.41
  -6  -5  10   67.53    8.57
   6   5  -9   22.34    6.28
  -6  -5   9   18.76    7.29
   6   5  -8  123.00    8.27
  -6  -5   8  126.31    9.40
   6   5  -7   55.28    6.09
  -6  -5   7   55.35    6.96
   6   5  -6  954.58   31.40
  -6  -5   6  962.51   34.67
   6   5  -5   92.16    6.69
  -6  -5   5   96.64    6.81
   6   5  -4  607.84   19.85
  -6  -5   4  616.57   20.98
   6   5  -3  250.43   11.96
  -6  -5   3  248.85   12.03
   6   5  -2   23.16    3.65
  -6  -5   2   22.19    3.99
   6   5  -1   17.90    3.08
  -6  -5   1   15.61    3.35
   6   5   0  407.27   15.94
  -6  -5   0  376.97   14.89
   6   5   1    3.05    2.63
  -6  -5  -1    2.97    2.90
   6   5   2   41.33    3.69
  -6  -5  -2   45.12    3.95
   6   5   3  863.54   26.89
  -6  -5  -3  883.70   28.28
   6   5   4 2775.22   72.31
  -6  -5  -4 2658.20   70.69
   6   5   5   14.48    3.08
  -6  -5  -5   19.29    3.16
   6   5   6 1123.41   32.79
  -6  -5  -6 1090.70   34.22
   6   5   7    2.48    3.65
  -6  -5  -7    2.26    3.42
   6   5   8  832.63   25.80
  -6  -5  -8  820.64   26.55
   6   5   9   24.52    4.89
  -6  -5  -9   21.81    4.89
   6   5  10  126.83    7.52
  -6  -5 -10  105.44    7.07
   6   5  11   33.54    7.93
  -6  -5 -11   39.75    5.68
   6   5  12  547.91   19.21
  -6  -5 -12  512.33   19.44
   6   5  13  116.57    9.85
  -6  -5 -13  100.29    9.10
   6   5  14  180.98   11.39
  -6  -5 -14  205.65   10.19
   6   5  15   42.38   11.06
  -6  -5 -15   40.23    9.10
   6   5  16  129.05   12.22
  -6  -5 -16  144.51   12.07
   6   5  17   57.95   12.41
  -6  -5 -17   56.78   10.87
   6   5  18   42.27   11.73
  -6  -5 -18   56.93   10.87
   6   5  19   20.23   12.63
  -6  -5 -19   22.34   11.39
   6   5  20   34.03   15.34
  -6  -5 -20   42.98   14.51
   6   5  21    0.83   11.39
  -6  -5 -21   10.23   11.24
   6   5  22   -7.75   17.60
  -6  -5 -22   -7.60   15.27
   6   6 -17    0.86    8.69
  -6  -6  17    2.29    8.05
   6   6 -16    5.72    8.80
  -6  -6  16    3.12    9.44
   6   6 -15   -0.86    9.66
  -6  -6  15   -1.77   10.79
   6   6 -14   58.62    9.81
  -6  -6  14   45.69   12.63
   6   6 -13    1.77    9.81
  -6  -6  13    4.47   11.96
   6   6 -12   19.18    8.31
  -6  -6  12   32.64   10.30
   6   6 -11   12.48    8.08
  -6  -6  11    8.87    8.61
   6   6 -10   62.04    8.65
  -6  -6  10   64.86    9.81
   6   6  -9   -0.34    6.20
  -6  -6   9   -0.08    7.14
   6   6  -8    7.18    5.64
  -6  -6   8    1.28    5.98
   6   6  -7    1.50    4.44
  -6  -6   7    1.47    5.30
   6   6  -6   54.15    5.45
  -6  -6   6   45.76    6.20
   6   6  -5  130.97    7.71
  -6  -6   5  126.68    8.01
   6   6  -4  294.84   12.33
  -6  -6   4  308.64   12.56
   6   6  -3  616.46   20.76
  -6  -6   3  569.64   20.08
   6   6  -2    2.22    2.63
  -6  -6   2    3.53    3.46
   6   6  -1  310.48   11.36
  -6  -6   1  290.59   11.88
   6   6   0  505.38   17.03
  -6  -6   0  494.59   18.12
   6   6   1    0.90    2.18
  -6  -6  -1    4.06    2.44
   6   6   2  795.37   22.67
  -6  -6  -2  801.20   24.29
   6   6   3   66.86    4.29
  -6  -6  -3   62.42    4.25
   6   6   4   34.18    3.46
  -6  -6  -4   30.01    3.53
   6   6   5  708.21   21.02
  -6  -6  -5  726.44   22.34
   6   6   6 2483.31   65.39
  -6  -6  -6 2446.80   66.52
   6   6   7    9.93    3.35
  -6  -6  -7    6.51    3.20
   6   6   8  435.32   16.21
  -6  -6  -8  426.07   17.45
   6   6   9   68.25    8.23
  -6  -6  -9   68.29    5.34
   6   6  10  669.70   21.25
  -6  -6 -10  660.23   20.76
   6   6  11   -3.69    5.79
  -6  -6 -11    0.68    4.81
   6   6  12   67.95    7.67
  -6  -6 -12   61.52    6.54
   6   6  13   11.51    8.05
  -6  -6 -13   23.31    7.03
   6   6  14  334.59   15.23
  -6  -6 -14  333.31   14.29
   6   6  15   51.67    8.95
  -6  -6 -15   44.97    7.78
   6   6  16   96.60   10.04
  -6  -6 -16   70.88    8.87
   6   6  17   -0.08   11.54
  -6  -6 -17   -1.92   10.42
   6   6  18   38.20   12.33
  -6  -6 -18   32.86   11.02
   6   6  19   10.34   13.35
  -6  -6 -19   13.27   11.47
   6   6  20   36.66   12.94
  -6  -6 -20   31.92   11.02
   6   6  21   -0.30   13.61
  -6  -6 -21    1.13    9.06
   6   6  22    7.37   14.33
  -6  -6 -22    1.65   10.45
  -6  -7  18   39.11    9.48
   6   7 -17    1.20    8.95
   6   7 -16    0.64    6.02
  -6  -7  16   -7.26   10.00
   6   7 -15   -2.59   10.72
  -6  -7  15    0.34    7.67
   6   7 -14   15.49   11.06
  -6  -7  14    4.36   12.33
   6   7 -13   -1.88   10.42
  -6  -7  13   -1.09   12.45
   6   7 -12   16.77    9.40
  -6  -7  12   13.76   11.66
   6   7 -11   -6.66    8.01
  -6  -7  11   -2.93   10.04
   6   7 -10  122.28    9.02
  -6  -7  10  120.97    9.93
   6   7  -9   -5.87    6.58
  -6  -7   9   -0.64    7.90
   6   7  -8   19.18    5.87
  -6  -7   8   16.36    7.18
   6   7  -7   38.92    6.77
  -6  -7   7   39.60    5.45
   6   7  -6    5.75    4.32
  -6  -7   6    4.02    4.55
   6   7  -5   74.08    4.78
  -6  -7   5   76.22    5.72
   6   7  -4  222.79    8.31
  -6  -7   4  228.96    8.95
   6   7  -3  104.72    5.30
  -6  -7   3   99.83    5.57
   6   7  -2  520.91   14.89
  -6  -7   2  510.68   15.42
   6   7  -1  372.45   12.03
  -6  -7   1  359.37   12.41
   6   7   0  652.03   18.50
  -6  -7   0  662.22   19.67
   6   7   1   39.26    3.05
  -6  -7  -1   37.53    3.31
   6   7   2   47.42    3.38
  -6  -7  -2   46.93    3.84
   6   7   3  139.02    6.35
  -6  -7  -3  136.31    6.13
   6   7   4   10.19    2.71
  -6  -7  -4   12.60    2.56
   6   7   5   12.30    3.08
  -6  -7  -5   14.10    3.05
   6   7   6   53.70    6.35
  -6  -7  -6   62.16    5.00
   6   7   7    1.99    4.02
  -6  -7  -7    0.34    3.27
   6   7   8  469.51   15.38
  -6  -7  -8  463.75   15.04
   6   7   9   38.24    4.70
  -6  -7  -9   29.14    4.21
   6   7  10    2.93    5.04
  -6  -7 -10    1.13    4.14
   6   7  11    3.76    5.45
  -6  -7 -11   -8.01    4.47
   6   7  12  166.32    9.40
  -6  -7 -12  161.31    8.46
   6   7  13   31.77    7.14
  -6  -7 -13   34.52    6.28
   6   7  14  109.42    8.76
  -6  -7 -14   97.92    8.08
   6   7  15   47.94    9.18
  -6  -7 -15   43.21    7.90
   6   7  16  107.02   10.57
  -6  -7 -16  104.87    9.59
   6   7  17    3.31   10.98
  -6  -7 -17    3.01    9.74
   6   7  18   10.00   11.32
  -6  -7 -18    1.84   10.08
   6   7  19   -2.29   12.18
  -6  -7 -19   -6.69   10.53
   6   7  20   32.68   12.78
  -6  -7 -20   53.25   11.69
   6   7  21    5.11   10.15
  -6  -7 -21    6.54    9.33
   6   7  22    1.02    6.66
  -6  -7 -22   -3.05   10.68
   6   8 -15   16.06   10.08
   6   8 -14    9.96    7.71
   6   8 -13    4.14   14.89
   6   8 -12    7.60    9.89
  -6  -8  12    9.78   10.19
   6   8 -11   -2.26   12.56
  -6  -8  11   -2.14   12.86
   6   8 -10   57.12    8.39
  -6  -8  10   65.58   12.97
   6   8  -9  102.84    7.90
  -6  -8   9   92.65    8.95
   6   8  -8   55.84    6.09
  -6  -8   8   57.64    7.11
   6   8  -7   26.89    4.93
  -6  -8   7   18.05    5.57
   6   8  -6  242.84    8.80
  -6  -8   6  235.54    9.10
   6   8  -5    9.96    3.12
  -6  -8   5   14.85    3.50
   6   8  -4  141.12    4.85
  -6  -8   4  133.83    5.23
   6   8   1  282.92    7.67
  -6  -8  -1  300.48    8.16
   6   8   2  505.68   14.51
  -6  -8  -2  519.67   14.74
   6   8   3   26.43    3.12
  -6  -8  -3   22.71    2.78
   6   8   4  269.87    9.63
  -6  -8  -4  269.31    9.48
   6   8   5  899.72   24.82
  -6  -8  -5  909.12   25.61
   6   8   6  295.18   11.32
  -6  -8  -6  297.59   10.90
   6   8   7   12.00    3.91
  -6  -8  -7    8.05    3.31
   6   8   8   31.66    4.59
  -6  -8  -8   30.53    3.95
   6   8   9   24.25    5.15
  -6  -8  -9   15.83    4.25
   6   8  10   33.84    5.08
  -6  -8 -10   28.28    4.06
   6   8  11    3.27    6.28
  -6  -8 -11    1.32    5.00
   6   8  12  432.62   16.36
  -6  -8 -12  417.31   15.45
   6   8  13  153.91    9.96
  -6  -8 -13  157.93    9.51
   6   8  14   52.38    8.20
  -6  -8 -14   52.91    6.88
   6   8  15    4.21    8.05
  -6  -8 -15    4.21    6.81
   6   8  16   15.04    8.84
  -6  -8 -16    9.44    7.14
   6   8  17  -15.64   11.36
  -6  -8 -17    3.27   10.27
   6   8  18   11.28   11.02
  -6  -8 -18   14.93   11.06
   6   8  19    3.65   11.62
  -6  -8 -19   14.40   10.04
   6   8  20    5.90    6.99
  -6  -8 -20    1.80    6.62
   6   8  21   40.65    9.51
  -6  -8 -21   17.71    8.46
   6   8  22   -3.23    8.84
  -6  -8 -22    1.65   13.20
   6   9 -14   -1.17    3.65
   6   9 -13    3.31   13.84
  -6  -9  13    8.42   14.66
   6   9 -12   -5.94    8.72
  -6  -9  12   -1.58    8.42
   6   9 -11   15.27    8.57
  -6  -9  11   11.32   13.99
   6   9 -10  106.23    8.91
  -6  -9  10  119.09   14.06
   6   9  -9   -4.36    6.62
  -6  -9   9   -1.05    8.01
   6   9  -8    8.16    6.09
  -6  -9   8   11.96    6.47
   6   9  -7    4.14    4.44
  -6  -9   7    3.65    5.19
   6   9  -6  206.93    7.22
  -6  -9   6  199.56    7.63
   6   9   3    2.07    2.37
  -6  -9  -3   -0.45    2.14
   6   9   4   78.59    4.55
  -6  -9  -4   79.45    4.70
   6   9   5  131.61    6.47
  -6  -9  -5  131.31    6.39
   6   9   6   15.42    4.02
  -6  -9  -6   15.12    3.50
   6   9   7   10.19    4.74
  -6  -9  -7    4.78    4.10
   6   9   8  921.41   26.70
  -6  -9  -8  872.75   24.74
   6   9   9   90.70    6.88
  -6  -9  -9   97.80    6.02
   6   9  10  107.13    7.56
  -6  -9 -10  116.68    6.84
   6   9  11   76.60    7.82
  -6  -9 -11   70.81    5.90
   6   9  12   87.50    8.31
  -6  -9 -12   88.89    7.03
   6   9  13    4.85    7.56
  -6  -9 -13    8.76    6.02
   6   9  14   18.88    7.63
  -6  -9 -14    7.97    6.43
   6   9  15   -0.90    8.39
  -6  -9 -15   -1.13    8.01
   6   9  16   26.81   11.54
  -6  -9 -16    6.05    9.85
   6   9  17   -1.69   10.42
  -6  -9 -17    5.53    9.74
   6   9  18   22.19   11.58
  -6  -9 -18   22.34   10.60
   6   9  19   27.37   10.60
  -6  -9 -19   38.73    9.63
   6   9  20   -6.13   11.17
  -6  -9 -20    3.46    9.48
   6   9  21   -3.20    8.01
  -6  -9 -21    5.87    6.84
   6   9  22    0.71    5.19
  -6  -9 -22   -1.17    5.68
   6  10 -14   -1.69    6.32
   6  10 -13   -3.01   12.78
   6  10 -12    5.45    8.84
  -6 -10  12    5.49   11.13
   6  10 -11   14.21    7.93
  -6 -10  11    7.07    8.84
   6  10 -10   51.70    7.37
  -6 -10  10   45.27    9.06
   6  10  -9    9.10    6.51
  -6 -10   9    8.91    7.52
   6  10  -8  114.65    9.02
  -6 -10   8  110.93    6.99
  -6 -10  -4   42.83    3.42
   6  10   5  107.66    6.47
  -6 -10  -5  114.01    6.13
   6  10   6  829.36   24.14
  -6 -10  -6  859.86   25.68
   6  10   7  164.55    7.90
  -6 -10  -7  175.15    8.50
   6  10   8   47.08    5.94
  -6 -10  -8   48.28    5.19
   6  10   9   -2.37    5.64
  -6 -10  -9   -1.24    4.81
   6  10  10   41.14    6.62
  -6 -10 -10   45.65    5.38
   6  10  11   99.38    8.46
  -6 -10 -11   96.00    7.56
   6  10  12   44.33    8.12
  -6 -10 -12   54.30    7.07
   6  10  13   76.45    9.48
  -6 -10 -13   70.77    8.16
   6  10  14   60.28   10.15
  -6 -10 -14   69.26    9.14
   6  10  15   -4.55    8.84
  -6 -10 -15   10.38    7.90
   6  10  16   19.18   11.96
  -6 -10 -16   -1.13    9.93
   6  10  17   20.12   11.54
  -6 -10 -17   25.87   10.08
   6  10  18   16.32   11.73
  -6 -10 -18   14.89    9.78
   6  10  19    7.33   12.56
  -6 -10 -19    1.02    9.21
   6  10  20   28.92    8.99
  -6 -10 -20   16.09    8.87
   6  10  21   -2.26    6.28
  -6 -10 -21   11.21    7.86
   6  10  22    9.29    6.43
  -6 -10 -22   -0.15    7.11
   6  11 -13   49.00    9.96
   6  11   5  111.38    8.23
  -6 -11  -5  129.88    5.72
   6  11   6   78.44    7.26
  -6 -11  -6   70.62    4.89
   6  11   7   52.49    5.75
  -6 -11  -7   61.74    5.38
   6  11   8   48.02    6.43
  -6 -11  -8   38.02    5.41
   6  11   9   39.37    9.36
  -6 -11  -9   28.88    5.53
   6  11  10   84.19    8.91
  -6 -11 -10   95.55    8.23
   6  11  11   -3.72    7.45
  -6 -11 -11   -1.05    6.17
   6  11  12  150.86   10.72
  -6 -11 -12  147.89    9.06
   6  11  13   20.79    9.48
  -6 -11 -13   13.31    8.39
   6  11  14   -1.32    8.91
  -6 -11 -14   -0.75    8.27
   6  11  15    5.26    9.44
  -6 -11 -15   16.77    8.87
   6  11  16   38.96   10.57
  -6 -11 -16   36.36    9.02
   6  11  17   10.64   12.71
  -6 -11 -17   27.94   10.19
   6  11  18    2.44   11.92
  -6 -11 -18   18.43   10.94
   6  11  19   11.39   11.88
  -6 -11 -19    0.45   10.79
   6  11  20   38.92    9.55
  -6 -11 -20    5.00    9.06
   6  11  21   -3.50    9.33
  -6 -11 -21    3.27    9.63
   6  12   6  171.84   13.84
   6  12   7   48.36    6.47
  -6 -12  -7   46.97    5.75
   6  12   8   60.39    7.52
  -6 -12  -8   57.46    5.75
   6  12   9   35.95    9.81
  -6 -12  -9   24.22    7.90
   6  12  10  146.01   10.45
  -6 -12 -10  138.08    9.33
   6  12  11    8.23    9.29
  -6 -12 -11    2.29    7.45
   6  12  12  217.87   13.16
  -6 -12 -12  196.40   11.81
   6  12  13   -6.43   10.00
  -6 -12 -13    9.06    8.46
   6  12  14   67.46   11.81
  -6 -12 -14   72.76    9.96
   6  12  15   -0.94   10.38
  -6 -12 -15    7.86    8.42
   6  12  16   64.64   12.82
  -6 -12 -16   74.00    9.89
   6  12  17  100.36   12.37
  -6 -12 -17   96.04   10.08
   6  12  18   11.13   11.24
  -6 -12 -18   27.15   10.75
   6  12  19   -3.69   11.21
  -6 -12 -19   -2.71   10.12
   6  12  20    5.72    8.61
  -6 -12 -20   30.72    7.37
   6  12  21   33.58   12.33
  -6 -12 -21    0.75    5.19
   6  13   7   10.57    9.18
  -6 -13  -7    4.36    6.62
   6  13   8   52.57    8.31
  -6 -13  -8   57.53    6.96
   6  13   9   -2.90    8.27
  -6 -13  -9    5.00    7.11
   6  13  10   39.33    9.89
  -6 -13 -10   56.82    8.84
   6  13  11   -7.71    9.63
  -6 -13 -11   -8.76    7.86
   6  13  12   27.71    9.78
  -6 -13 -12   34.93    8.95
   6  13  13  -11.06   11.51
  -6 -13 -13   -1.62    8.61
   6  13  14   25.53   12.26
  -6 -13 -14   25.80    9.93
   6  13  15  -10.08   12.07
  -6 -13 -15   -6.84   10.53
   6  13  16    5.11   10.83
  -6 -13 -16   15.98    9.25
   6  13  17   -0.98   11.66
  -6 -13 -17   12.37   11.02
   6  13  18   -7.22   11.21
  -6 -13 -18    3.57   11.69
   6  13  19    4.06   10.04
  -6 -13 -19   -2.67   10.87
  -6 -13 -20   20.31    7.63
  -6 -13 -21   -1.54    6.73
  -6 -14  -7   45.76    7.07
   6  14   8   42.98    8.39
  -6 -14  -8   54.00   10.04
   6  14   9   -0.94    8.76
  -6 -14  -9   -2.18    6.73
   6  14  10   67.46   16.51
  -6 -14 -10   77.65   13.91
   6  14  11   19.97   11.88
  -6 -14 -11   11.43    7.63
   6  14  12    6.05   17.00
  -6 -14 -12    4.85    8.54
   6  14  13    5.38    8.39
  -6 -14 -13    7.03    8.16
   6  14  14    6.92   14.89
  -6 -14 -14   -2.22    6.24
   6  14  15  -10.49   17.52
  -6 -14 -15    4.14    9.89
   6  14  16    8.61   18.20
  -6 -14 -16    8.69   10.87
  -6 -14 -17   18.39   13.61
  -6 -14 -18   -0.34    4.74
  -6 -14 -19    0.04    3.72
   6  15   8   62.08    9.63
  -6 -15  -8   46.48    7.41
   6  15   9    9.40   11.62
  -6 -15  -9   -1.80    9.29
   6  15  10    7.82   15.30
  -6 -15 -10   20.38   12.37
   6  15  11   16.85   18.12
  -6 -15 -11   -8.35   16.24
   6  15  12   13.39   14.29
  -6 -15 -12    2.03   10.57
  -6 -15 -13    6.28   10.34
   6  15  14   -3.46    8.01
  -6 -15 -15    9.85    5.41
  -6 -15 -16    0.60    8.39
  -6 -15 -17    1.73    7.18
  -6 -15 -18    2.03    6.84
   6  16  14   26.40   12.52
   6  16  15    4.55   10.79
  -7  11   5   -0.49    7.45
  -7  10   9   36.10   12.41
   7 -10  -8   -2.18    6.54
   7 -10  -6    3.08    8.16
  -7  10   6   -0.60    8.57
   7 -10  -3   -2.86    3.87
   7 -10  -2   -0.98    6.96
  -7  10   2    2.14    7.11
  -7  10   1   -2.18    6.62
  -7  10  -1   38.81   11.88
  -7  10  -2   -1.05    8.87
  -7   9  10   -1.28    7.18
   7  -9  -9   -4.17    8.16
  -7   9   9   -5.87   11.51
  -7   9   8   -1.54    8.12
  -7   9   7   44.56   10.79
   7  -9  -6  -13.39   11.77
  -7   9   6    0.98    4.93
   7  -9  -5   -1.99    6.88
  -7   9   5   -1.88    8.27
   7  -9  -4    0.60    7.67
  -7   9   4    4.14    8.31
   7  -9  -3    7.93    4.51
  -7   9   3   32.19   10.15
   7  -9  -2   -4.25    4.51
  -7   9   2   -1.02   12.75
   7  -9  -1   -3.50    9.51
  -7   9   1    4.93    7.03
  -7   9   0   -0.19   12.71
   7  -9   1   -1.65   10.42
  -7   9  -1    2.14    4.66
   7  -9   3    2.14    6.51
  -7   9  -3   29.89   10.38
   7  -9   4    1.84   10.79
   7  -9   5   55.73   10.49
  -7   9  -5    1.65    7.97
   7  -9   7   -0.98    9.10
   7  -8 -13    5.38    7.71
  -7   8  13    3.05   10.45
   7  -8 -12   -3.50    3.69
  -7   8  12    1.47   10.60
   7  -8 -11   24.89   10.68
  -7   8  11   -1.39   11.32
   7  -8 -10   -8.69    9.63
  -7   8  10    0.26    6.99
   7  -8  -9    3.87   12.97
  -7   8   9    2.14   14.33
  -7   8   8   12.48   20.83
   7  -8  -7    1.35   11.47
  -7   8   7    3.08   10.75
   7  -8  -6    1.39   11.66
  -7   8   6   -0.15    9.48
   7  -8  -5   -0.98    7.63
  -7   8   5   -4.85   10.00
   7  -8  -4   12.71    8.23
  -7   8   4   -3.31   14.59
   7  -8  -3   -2.52    7.78
  -7   8   3   25.38   13.16
   7  -8  -2   -5.41    5.94
  -7   8   2   12.26    9.89
   7  -8  -1    4.10    7.03
  -7   8   1    8.84    9.33
   7  -8   0    1.69    8.84
  -7   8   0   -1.65   10.38
   7  -8   1   -0.45    8.54
  -7   8  -1   -5.98    8.57
   7  -8   2    2.33    7.37
  -7   8  -2    2.26   10.30
   7  -8   3    3.20    7.37
  -7   8  -3    0.41    7.33
   7  -8   4   -3.27    5.49
  -7   8  -4   -1.62    7.97
   7  -8   5    0.23    4.44
  -7   8  -5   -1.65    4.96
   7  -8   6    3.27    8.16
  -7   8  -6    0.08    6.13
  -7   8  -7    1.65    7.41
   7  -8   8   -4.47    6.28
  -7   8  -8   -2.03    8.72
   7  -8   9    3.53    8.99
   7  -8  10    1.35    7.52
   7  -7 -15   22.30    6.77
   7  -7 -14    0.90    5.19
   7  -7 -13    3.61    5.15
  -7   7  13   -2.11    8.54
   7  -7 -12    8.39   11.58
  -7   7  12   -4.85   13.91
   7  -7 -11   33.54   11.24
  -7   7  11    8.57    9.66
   7  -7 -10    1.20    8.46
  -7   7  10   -1.88    8.76
   7  -7  -9   36.59   16.51
  -7   7   9   38.09   11.28
   7  -7  -8   -2.56    8.76
  -7   7   8   -2.18    9.70
   7  -7  -7    5.00    7.11
  -7   7   7   -0.60    9.59
   7  -7  -6    0.30    8.76
  -7   7   6   19.10   10.98
   7  -7  -5   15.00    7.67
  -7   7   5   24.74   11.02
   7  -7  -4    7.45    8.69
  -7   7   4   11.88   11.13
   7  -7  -3   15.08    8.50
  -7   7   3   37.26   11.58
   7  -7  -2    0.30    8.69
  -7   7   2    5.75    9.89
   7  -7  -1   19.14    7.97
  -7   7   1   33.92   10.57
   7  -7   0    4.44    7.63
  -7   7   0    7.26    9.10
   7  -7   1   23.09    8.61
  -7   7  -1   37.68   10.42
   7  -7   2    7.41    8.91
  -7   7  -2  -10.57   10.87
   7  -7   3   10.64    7.75
  -7   7  -3    1.77    7.75
   7  -7   4    2.71    4.29
  -7   7  -4    7.52   10.64
   7  -7   5   -1.13    7.56
  -7   7  -5   -5.98    7.67
   7  -7   6    0.30    7.67
  -7   7  -6   10.53    8.54
   7  -7   7    4.17    6.43
  -7   7  -7   -1.73    6.81
   7  -7   8    4.55    8.16
  -7   7  -8    1.77   10.04
   7  -7   9    1.99    6.54
  -7   7  -9    7.18    9.44
   7  -7  10   -0.60    8.65
   7  -7  11   -1.99    5.90
  -7   7 -12    4.10    6.84
   7  -6 -16    9.59    4.10
   7  -6 -15    0.86    5.68
  -7   6  15    1.28    7.07
   7  -6 -14    1.20    5.34
  -7   6  14   -4.29    8.20
   7  -6 -13    2.41    9.06
  -7   6  13   -3.57    6.28
   7  -6 -12    8.84    6.32
  -7   6  12   -0.60   12.97
   7  -6 -11    0.04   11.06
  -7   6  11   -9.78    9.85
   7  -6 -10    5.45   10.12
  -7   6  10   -4.96   10.08
   7  -6  -9   94.19   10.53
  -7   6   9   84.30    9.55
   7  -6  -8    9.66    8.61
  -7   6   8    1.39   11.17
   7  -6  -7   13.84    7.22
  -7   6   7   20.00    8.16
   7  -6  -6    3.23    6.77
  -7   6   6    8.46    9.25
   7  -6  -5   66.26    8.80
  -7   6   5   68.47   11.02
   7  -6  -4    3.84    6.81
  -7   6   4   28.77   10.94
   7  -6  -3   56.44    8.91
  -7   6   3   85.66    9.93
   7  -6  -2    0.94    7.45
  -7   6   2   -0.53   11.62
   7  -6  -1    3.12    7.37
  -7   6   1   20.42    8.42
   7  -6   0   -3.23    7.56
  -7   6   0   12.78    9.66
   7  -6   1   18.39    8.05
  -7   6  -1   21.88    9.51
   7  -6   2   -4.14    8.20
  -7   6  -2    4.17   10.34
   7  -6   3   32.90    7.52
  -7   6  -3   43.51    8.76
   7  -6   4    5.60    8.80
  -7   6  -4    0.83    8.31
   7  -6   5   10.79    8.35
  -7   6  -5   15.61   11.17
   7  -6   6    3.38    9.70
  -7   6  -6    7.37   10.15
   7  -6   7   30.01    9.48
  -7   6  -7   33.02   10.98
   7  -6   8    7.45    6.99
  -7   6  -8    6.69    8.12
   7  -6   9   -1.96    6.99
  -7   6  -9    0.98    8.20
   7  -6  10   -8.65    7.48
  -7   6 -10    1.50    5.45
   7  -6  11   31.47    7.71
  -7   6 -11   -2.67    6.73
   7  -6  12   -2.26    8.99
   7  -6  13   -5.41    8.31
  -7   5  17    1.62    6.51
   7  -5 -16    9.93    4.59
  -7   5  16   -1.02    4.51
   7  -5 -15    2.41    6.58
  -7   5  15   -3.12    7.52
   7  -5 -14    8.91    6.39
  -7   5  14   -2.22   12.82
   7  -5 -13   18.39   10.19
  -7   5  13   28.20    7.78
   7  -5 -12    8.39    8.95
  -7   5  12    8.20    8.72
   7  -5 -11   35.87    8.50
  -7   5  11   33.77    8.20
   7  -5 -10    3.57    9.55
  -7   5  10    4.89    8.57
   7  -5  -9  127.51   17.45
  -7   5   9  129.28   10.75
   7  -5  -8   12.86    7.48
  -7   5   8   15.57   10.38
   7  -5  -7   35.46    8.35
  -7   5   7   51.55   10.15
   7  -5  -6   11.73    6.28
  -7   5   6   10.57    8.01
   7  -5  -5   43.73    8.27
  -7   5   5   58.13    9.96
   7  -5  -4    0.11    7.11
  -7   5   4   -2.86    7.75
   7  -5  -3   17.82    7.33
  -7   5   3   22.30    8.01
   7  -5  -2    5.26    6.73
  -7   5   2    0.56    7.52
   7  -5  -1   86.18    8.12
  -7   5   1  113.41   10.38
   7  -5   0   23.54    7.03
  -7   5   0   24.44    8.50
   7  -5   1    3.65    7.48
  -7   5  -1    2.97   10.87
   7  -5   2    1.73    7.82
  -7   5  -2   -0.19    8.76
   7  -5   3   47.57   11.88
  -7   5  -3   39.75   12.78
   7  -5   4   30.19    8.84
  -7   5  -4   23.58   12.07
   7  -5   5    6.66    8.65
  -7   5  -5    8.72    9.63
   7  -5   6   -3.01   10.00
  -7   5  -6   -8.20   17.49
   7  -5   7   40.31   10.42
  -7   5  -7   60.84   10.34
   7  -5   8   14.06    9.51
  -7   5  -8   14.18    9.18
   7  -5   9   48.51    9.78
  -7   5  -9   55.46    9.29
   7  -5  10   15.00   10.53
  -7   5 -10   19.33   10.94
   7  -5  11   24.25    8.20
  -7   5 -11   30.76    9.96
   7  -5  12  -11.81   12.33
  -7   5 -12   -4.51    9.51
   7  -5  13    5.11   10.60
  -7   5 -13   -1.24    5.68
   7  -5  14   -4.59    6.66
  -7   5 -14   -2.59    5.30
   7  -4 -18    0.64    5.23
  -7   4  18   -3.01    8.20
   7  -4 -17    6.09    8.20
  -7   4  17   25.83   12.45
   7  -4 -16   -2.44    6.28
  -7   4  16    0.68    8.69
   7  -4 -15    6.13   11.02
  -7   4  15    8.31   13.39
   7  -4 -14   17.07    7.93
   7  -4 -13   10.19    8.08
  -7   4  13    9.78    8.16
   7  -4 -12   -2.11    8.27
  -7   4  12   -6.66    9.74
   7  -4 -11   45.54    8.95
  -7   4  11   46.70   10.23
   7  -4 -10   11.62    8.54
  -7   4  10    5.34   10.19
   7  -4  -9   50.09   10.08
  -7   4   9   42.45    9.66
   7  -4  -8   14.48    7.63
  -7   4   8   28.13    8.95
   7  -4  -7   33.17    6.96
  -7   4   7   27.19    9.18
   7  -4  -6   12.33    6.99
  -7   4   6   10.45    8.01
   7  -4  -5   10.72    9.36
  -7   4   5    8.27    8.31
   7  -4  -4    8.35    6.02
  -7   4   4    8.39    7.60
   7  -4  -3   34.48    6.13
  -7   4   3   43.39    7.33
   7  -4  -2    1.62    5.98
  -7   4   2    5.72    6.51
   7  -4  -1  122.85    9.25
  -7   4   1  164.89   10.87
   7  -4   0    3.91    5.75
  -7   4   0    8.39    7.41
   7  -4   1   51.44    7.26
  -7   4  -1   72.05    8.65
   7  -4   2    1.05    6.32
  -7   4  -2    4.47    6.47
   7  -4   3  135.33    9.74
  -7   4  -3  129.05    9.81
   7  -4   4    4.89    7.52
  -7   4  -4    0.04    7.75
   7  -4   5  267.20   15.61
  -7   4  -5  260.25   14.85
   7  -4   6   19.67    9.06
  -7   4  -6   32.68    8.84
   7  -4   7   55.88   10.19
  -7   4  -7   65.05    9.36
   7  -4   8    3.16    9.29
  -7   4  -8   -1.28    9.40
   7  -4   9   34.86    9.51
  -7   4  -9   21.21    9.70
   7  -4  10   -3.76   10.60
  -7   4 -10   10.15   11.21
   7  -4  11   22.22    9.48
  -7   4 -11    0.15   10.75
   7  -4  12    9.40   11.51
  -7   4 -12   12.56   12.15
   7  -4  13    4.81    8.95
  -7   4 -13    3.72    8.72
   7  -4  14   -0.41    8.05
  -7   4 -14    2.86    3.95
   7  -4  15   -1.24   12.75
   7  -4  16   -5.04    9.10
  -7   4 -16   -5.79   10.68
  -7   3  17   -1.24   10.75
  -7   3  16   -3.38    6.39
   7  -3 -15   21.13    5.79
  -7   3  15   19.97   11.81
   7  -3 -14    0.11    7.60
  -7   3  14    1.09    7.97
   7  -3 -13   -5.00    7.52
  -7   3  13    5.15    7.78
   7  -3 -12   14.40    7.75
  -7   3  12    1.92   10.15
   7  -3 -11   -5.04   15.34
  -7   3  11   26.70    9.59
   7  -3 -10   27.34   10.68
   7  -3  -9   -0.86    7.41
  -7   3   9   24.33    8.87
   7  -3  -8   11.24    7.93
  -7   3   8    0.41    8.39
   7  -3  -7   24.86    6.96
  -7   3   7   30.76    9.10
   7  -3  -6    1.43    6.43
  -7   3   6   -9.21    6.69
   7  -3  -5   79.42    7.63
  -7   3   5   86.30    8.87
   7  -3  -4   20.08    6.66
  -7   3   4   28.35    7.03
   7  -3  -3    1.02    5.64
  -7   3   3   -2.48    6.02
   7  -3  -2    8.99    5.23
  -7   3   2    9.29    5.98
   7  -3  -1   76.48    7.33
  -7   3   1   70.62    8.12
   7  -3   0   31.47    5.64
  -7   3   0   33.24    6.43
   7  -3   1  127.21    9.59
  -7   3  -1  150.26    9.74
   7  -3   2    4.21    6.47
  -7   3  -2   -0.75    6.47
   7  -3   3  350.94   17.33
  -7   3  -3  389.45   16.21
   7  -3   4    0.00    6.24
  -7   3  -4   -1.39    6.81
   7  -3   5   47.57    8.50
  -7   3  -5   58.74    8.39
   7  -3   6    3.46    7.63
  -7   3  -6    6.77    7.90
   7  -3   7  138.94   12.26
  -7   3  -7  145.45   11.69
   7  -3   8   -2.90    9.21
  -7   3  -8    5.87    9.18
   7  -3   9   -1.05    9.66
  -7   3  -9   -8.95    9.74
   7  -3  10   -3.91    9.93
  -7   3 -10   -1.65    9.44
   7  -3  11   16.73   10.12
  -7   3 -11   25.23   11.58
   7  -3  12    1.73   10.60
  -7   3 -12   -0.98   10.57
   7  -3  13    4.63    8.42
  -7   3 -13   10.34    9.10
   7  -3  14   11.17    8.23
  -7   3 -14    4.74    9.48
   7  -3  15    3.01    8.80
  -7   3 -15   -0.64    9.51
   7  -3  16   -0.56    5.72
  -7   3 -16   -2.56    5.90
   7  -3  17    5.30    9.85
  -7   3 -17   -0.64    9.14
   7  -2 -19   -1.65    5.11
  -7   2  19   -0.64    4.32
   7  -2 -18   -2.56    5.72
  -7   2  18    0.71    7.45
   7  -2 -17    1.17    4.51
  -7   2  17    3.95    9.33
   7  -2 -16   -1.47    6.05
  -7   2  16    4.14    9.44
   7  -2 -15   -0.83    7.63
  -7   2  15   18.01    9.21
   7  -2 -14    2.22    8.69
  -7   2  14    5.53    9.14
   7  -2 -13    7.90    8.42
  -7   2  13    5.45    9.55
   7  -2 -12   -6.13    8.31
  -7   2  12    1.96    8.99
   7  -2 -11    0.71    9.29
  -7   2  11    4.93    9.55
   7  -2 -10    3.95    6.92
  -7   2  10    4.93    8.42
   7  -2  -9  153.00    8.39
  -7   2   9  163.95   12.00
   7  -2  -8   -0.98    6.92
  -7   2   8    4.96    6.92
   7  -2  -7   27.90    6.24
  -7   2   7   14.25    8.31
   7  -2  -6    8.46    8.65
  -7   2   6   25.61   13.05
   7  -2  -5   14.82    6.81
  -7   2   5   25.42    7.90
   7  -2  -4    7.82    5.49
  -7   2   4   29.52    6.84
   7  -2  -3  107.39    7.90
  -7   2   3  119.99    9.14
   7  -2  -2   80.43    7.14
  -7   2   2   65.17    7.78
   7  -2  -1  391.40   17.67
  -7   2   1  421.15   18.50
   7  -2   0  219.15   11.43
  -7   2   0  234.41   17.11
   7  -2   1   -5.11    5.08
  -7   2  -1    0.04    5.34
   7  -2   2   78.55    7.75
  -7   2  -2   84.27    7.67
   7  -2   3   -1.80    5.30
  -7   2  -3    0.64    5.41
   7  -2   4    4.36    5.98
  -7   2  -4    2.11    6.47
   7  -2   5  112.06   10.45
  -7   2  -5  124.92    9.85
   7  -2   6   -2.18    6.99
  -7   2  -6   -6.88    7.18
   7  -2   7  278.18   15.61
  -7   2  -7  274.72   14.18
   7  -2   8    9.21    8.76
  -7   2  -8    2.74    8.95
   7  -2   9   -3.16    8.31
  -7   2  -9   -0.30    8.12
   7  -2  10   20.83    8.84
  -7   2 -10   14.10   12.78
   7  -2  11    2.97    9.36
  -7   2 -11    8.50   10.08
   7  -2  12    3.53   11.13
  -7   2 -12    7.71   11.02
   7  -2  13   57.23   12.60
  -7   2 -13   45.05   12.26
   7  -2  14    5.11   10.79
  -7   2 -14   -2.03    8.54
   7  -2  15   39.29   10.34
  -7   2 -15   14.18    9.10
   7  -2  16    0.86   11.84
  -7   2 -16   -1.13    6.13
  -7   2 -17   -0.08    6.24
  -7   2 -18    3.46    8.50
   7  -1 -18   -3.08    6.92
  -7   1  18   -2.74    5.79
   7  -1 -17    4.44    7.75
  -7   1  17    1.99    7.22
   7  -1 -16    4.93    9.85
  -7   1  16    5.00   10.15
   7  -1 -15    5.68    9.21
  -7   1  15   -0.15    9.66
   7  -1 -14    3.61    8.23
  -7   1  14    5.98   10.60
   7  -1 -13   16.09    9.48
  -7   1  13   20.04   10.08
   7  -1 -12   -1.20    7.90
  -7   1  12   -0.98   10.38
   7  -1 -11   45.80    8.57
  -7   1  11   26.43    8.84
   7  -1 -10   -1.50    6.84
  -7   1  10    9.55    8.84
   7  -1  -9  107.92   10.72
  -7   1   9   89.64   12.86
   7  -1  -8   50.31    8.01
  -7   1   8   53.62    8.12
   7  -1  -7   11.21    6.47
  -7   1   7   17.07    7.45
   7  -1  -6  118.60    7.67
  -7   1   6  113.18    8.35
   7  -1  -5   69.00    6.51
  -7   1   5   75.92    7.48
   7  -1  -4  204.56   11.39
  -7   1   4  181.85   10.12
   7  -1  -3  262.01   12.03
   7  -1  -2   29.37    6.09
  -7   1   2   13.35    6.28
   7  -1  -1  372.68   23.35
  -7   1   0   51.21    8.80
   7  -1   1   13.61    5.15
  -7   1  -1   46.03    5.87
   7  -1   2   30.27    5.53
  -7   1  -2   24.82    5.60
   7  -1   3    2.37    5.49
  -7   1  -3   10.19    5.87
   7  -1   4  203.47   12.26
  -7   1  -4  208.09   11.28
   7  -1   5  291.38   17.00
  -7   1  -5  327.22   16.39
   7  -1   6   37.38   11.06
  -7   1  -6   38.17    7.75
   7  -1   7  173.65   11.73
  -7   1  -7  173.72   11.39
   7  -1   8   -2.56    6.81
  -7   1  -8    4.21    6.77
   7  -1   9   -4.78    6.96
  -7   1  -9    5.60    7.03
   7  -1  10   23.73    8.72
  -7   1 -10   22.75    9.40
   7  -1  11   28.43    9.48
  -7   1 -11   15.79    9.21
   7  -1  12    2.56   10.42
  -7   1 -12   17.79   11.47
   7  -1  13   39.22   10.42
  -7   1 -13   45.50    9.66
   7  -1  14    4.47   11.06
  -7   1 -14   -2.14   11.36
   7  -1  15   29.07   15.42
  -7   1 -15   33.09   14.78
   7  -1  16    6.24   13.72
  -7   1 -16    2.03   12.75
   7  -1  17   -6.54   21.81
  -7   1 -17    4.21   11.92
   7  -1  18    3.20    5.90
  -7   1 -18    0.71    2.97
   7  -1  19   -1.05   10.45
  -7   0  19  -10.08   12.26
   7   0 -18   -5.45    5.72
  -7   0  18   -0.41   12.78
   7   0 -17    2.78    6.81
  -7   0  17   32.56   11.09
   7   0 -16   13.27    7.75
  -7   0  16    6.54    9.78
   7   0 -15    4.74    9.10
  -7   0  15   -3.99   10.23
   7   0 -14   -6.43    8.12
  -7   0  14    2.82    9.85
   7   0 -13   45.61    9.21
  -7   0  13   41.40   10.30
   7   0 -12   43.21    7.90
  -7   0  12   27.83   10.38
   7   0 -11   50.91    8.84
  -7   0  11   32.56    9.85
   7   0 -10    2.59    6.62
  -7   0  10    1.88    7.45
   7   0  -9   32.60    6.43
  -7   0   9   25.64    7.93
   7   0  -8   84.00    8.39
  -7   0   8   77.91    9.44
   7   0  -7   19.18    6.88
  -7   0   7   23.50    7.11
   7   0  -6   12.03    5.79
  -7   0   6   13.80    6.02
   7   0  -5   -0.23    5.08
  -7   0   5    9.21    6.66
   7   0  -4  152.25   10.12
  -7   0   4  171.84   10.57
   7   0  -3   51.10    5.60
  -7   0   3   41.81    6.20
   7   0  -2  180.79   11.77
  -7   0   2  187.90   11.88
   7   0  -1  234.19   13.42
  -7   0   1  278.26   14.29
   7   0   0   -1.73    4.29
  -7   0   0   -1.92    5.04
   7   0   1   77.80    6.77
  -7   0  -1   92.28    7.67
   7   0   2  151.35    9.85
   7   0   3    4.36    4.17
  -7   0  -3   -0.90    7.56
  -7   0  -4  232.72   18.43
  -7   0  -5  159.55    9.18
   7   0   6    0.60    4.93
  -7   0  -6    1.73    5.26
   7   0   7  238.59   14.06
  -7   0  -7  234.83   12.97
   7   0   8   30.35    7.14
  -7   0  -8   35.99    7.63
   7   0   9   -5.11    7.14
  -7   0  -9    1.28    6.81
   7   0  10   61.74    9.89
  -7   0 -10   76.03    9.70
   7   0  11    5.00    8.16
  -7   0 -11    8.87    7.90
   7   0  12   19.03   10.04
  -7   0 -12   10.42    9.81
   7   0  13   19.70    8.87
  -7   0 -13    5.94   10.27
   7   0  14   12.41    9.78
  -7   0 -14    0.00   10.23
   7   0  15   14.36   11.77
  -7   0 -15   13.88   11.66
   7   0  16    0.68   12.37
  -7   0 -16   -4.78   11.77
   7   0  17    5.72   11.06
  -7   0 -17   -0.86   11.24
   7   0  18   -4.36    6.39
  -7   0 -18    4.32   11.24
   7   0  19   18.46    6.43
  -7   0 -19   -2.74    9.29
   7   0  20    0.08    5.94
  -7   0 -20    5.68    8.54
  -7  -1  19    0.34    7.33
   7   1 -18    2.59    9.36
  -7  -1  18    4.25   11.58
   7   1 -17   10.79   10.53
  -7  -1  17   26.81   10.57
   7   1 -16    4.74    9.14
  -7  -1  16   17.64   13.65
   7   1 -15   58.32    8.95
  -7  -1  15   78.18   12.67
   7   1 -14   -0.53    8.84
  -7  -1  14    0.45   11.84
   7   1 -13   49.18    9.02
  -7  -1  13   36.32   10.83
   7   1 -12   15.98    7.56
  -7  -1  12    4.17    9.29
   7   1 -11  137.10    9.33
  -7  -1  11  120.67   12.18
   7   1 -10    4.14    9.74
  -7  -1  10   12.15    8.76
   7   1  -9  109.65   14.06
  -7  -1   9   98.44   10.57
   7   1  -8  177.00    9.29
  -7  -1   8  156.09   10.94
   7   1  -7  118.30    7.97
  -7  -1   7  142.78   11.02
   7   1  -6  127.96    8.12
  -7  -1   6  119.05    8.39
   7   1  -5   27.45    5.72
  -7  -1   5   27.98    5.90
   7   1  -4    9.66    4.47
  -7  -1   4    7.90    5.49
   7   1  -3   16.28    4.36
  -7  -1   3    8.42    4.85
   7   1  -2   55.58    6.43
  -7  -1   2   53.70    6.32
   7   1  -1  583.67   21.85
  -7  -1   1  584.79   21.51
   7   1   0   40.54    4.96
  -7  -1   0   47.45    5.57
   7   1   1  404.90   19.93
  -7  -1  -1  437.13   20.31
   7   1   2    1.43    3.99
  -7  -1  -2    0.41    4.66
   7   1   3   93.71    6.62
  -7  -1  -3  100.32    8.20
   7   1   4  110.18    7.71
  -7  -1  -4  126.23    8.65
   7   1   5   35.76    5.75
  -7  -1  -5   34.22    5.68
   7   1   6   14.18    5.68
  -7  -1  -6   11.58    5.75
   7   1   7  162.10   11.39
   7   1   9   12.60    9.51
  -7  -1  -9    6.96    7.07
   7   1  10   -9.02    7.11
  -7  -1 -10    6.17    7.37
   7   1  11   -0.56    8.01
  -7  -1 -11   -0.98    7.93
   7   1  12   11.54    9.18
  -7  -1 -12   -2.11    8.84
   7   1  13   12.97    8.76
  -7  -1 -13    6.77    9.44
   7   1  14   24.48   10.94
  -7  -1 -14   31.55   10.15
   7   1  15   18.12   13.65
  -7  -1 -15   20.83   12.78
   7   1  16   -7.37   11.28
  -7  -1 -16    6.77   11.39
   7   1  17   13.01   13.27
  -7  -1 -17   14.03   12.48
   7   1  18    1.05   10.00
  -7  -1 -18    6.32   10.15
   7   1  19    5.38    8.95
  -7  -1 -19   15.04    7.71
   7   1  20    4.25   14.85
  -7  -1 -20    5.68    6.28
  -7  -2  19    1.09    9.89
  -7  -2  18    5.00   11.17
   7   2 -17    4.93    3.05
  -7  -2  17   33.77   10.64
   7   2 -16   12.00   11.73
  -7  -2  16   -1.80   13.01
   7   2 -15    1.62    9.48
  -7  -2  15   18.80   11.47
   7   2 -14   -1.13    9.55
  -7  -2  14   -2.82   12.22
   7   2 -13   22.22    9.18
  -7  -2  13   12.56   12.56
   7   2 -12   19.78    7.29
  -7  -2  12   29.93    9.74
   7   2 -11   21.66    7.52
  -7  -2  11   20.12    9.40
   7   2 -10    1.88    6.62
  -7  -2  10    2.74    7.63
   7   2  -9   57.95    7.63
  -7  -2   9   36.66   11.96
   7   2  -8   41.44    6.32
  -7  -2   8   43.77    7.07
   7   2  -7   35.38    7.63
  -7  -2   7   44.71    7.29
   7   2  -6   31.62    6.02
  -7  -2   6   29.18    7.48
   7   2  -5  473.23   19.59
  -7  -2   5  508.31   19.93
   7   2  -4   26.13    4.93
  -7  -2   4   28.62    5.60
   7   2  -3   96.68    6.81
  -7  -2   3   86.56    6.81
   7   2  -2    1.69    3.69
  -7  -2   2   -2.11    4.44
   7   2  -1 1119.31   40.16
  -7  -2   1 1122.59   36.59
   7   2   0  111.00    7.41
  -7  -2   0  127.77    7.90
   7   2   1  134.17    9.02
  -7  -2  -1  130.71    8.05
   7   2   2   -0.94    3.80
  -7  -2  -2    1.28    4.29
   7   2   3 1143.98   35.65
  -7  -2  -3 1103.22   34.44
   7   2   4   34.22    5.68
  -7  -2  -4   28.58    5.08
   7   2   5  130.93    8.23
  -7  -2  -5  138.08    8.35
   7   2   6  383.43   16.24
  -7  -2  -6  389.26   15.91
   7   2   7  111.57    7.63
  -7  -2  -7  100.51    7.86
   7   2   8    1.54    4.89
  -7  -2  -8   -0.04    5.04
   7   2   9  100.96    8.69
  -7  -2  -9  111.04    8.23
   7   2  10  202.38   11.28
  -7  -2 -10  175.83    9.96
   7   2  11  125.40   10.83
   7   2  12   93.37    9.78
  -7  -2 -12   79.23   12.86
  -7  -2 -13  111.27   14.29
   7   2  14   36.36    9.51
  -7  -2 -14   20.76    9.25
   7   2  15   15.12   10.53
  -7  -2 -15   25.68    9.70
   7   2  16    8.72   11.73
  -7  -2 -16    2.74   12.00
   7   2  17   37.64   14.66
  -7  -2 -17   41.02   12.45
   7   2  18   -6.73   12.26
  -7  -2 -18   -4.02   11.24
   7   2  19   15.83   12.94
  -7  -2 -19   20.64   12.75
   7   2  20    3.50   11.13
  -7  -2 -20    3.12    8.08
  -7  -2 -21   22.82    6.99
  -7  -3  20    7.14    8.57
  -7  -3  19    0.71   12.07
   7   3 -18   -9.18   11.06
  -7  -3  18   -0.94   11.51
   7   3 -16    2.48   12.00
  -7  -3  16   15.00   16.39
   7   3 -15    8.12   11.09
  -7  -3  15   19.82   14.36
   7   3 -14   10.15   11.58
  -7  -3  14   16.70   13.84
   7   3 -13   23.31   10.19
  -7  -3  13   28.84   12.94
   7   3 -12    9.02    8.72
  -7  -3  12   13.57    9.55
   7   3 -11   10.53    7.52
  -7  -3  11   15.30    9.25
   7   3 -10   -3.91    7.82
  -7  -3  10    7.41    9.29
   7   3  -9   31.89    7.71
  -7  -3   9   21.32    8.65
   7   3  -8    3.99    6.05
  -7  -3   8    4.74    6.17
   7   3  -7  161.16    9.63
  -7  -3   7  134.39    8.84
   7   3  -6  195.65   10.49
  -7  -3   6  180.87   11.02
   7   3  -5  810.97   29.03
  -7  -3   5  805.48   27.71
   7   3  -4    8.61    3.53
  -7  -3   4    8.35    4.78
   7   3  -3  162.48    9.18
  -7  -3   3  154.10    8.84
   7   3  -2  582.50   24.37
  -7  -3   2  560.92   22.37
   7   3  -1  299.88   15.08
  -7  -3   1  291.53   13.72
   7   3   0  190.80   10.98
  -7  -3   0  195.27   13.76
   7   3   1 1726.75   54.82
  -7  -3  -1 1547.16   47.53
   7   3   2   79.49    5.94
  -7  -3  -2   76.86    6.28
   7   3   3  495.07   16.96
  -7  -3  -3  484.66   17.33
   7   3   4   15.27    3.99
  -7  -3  -4   16.24    3.87
   7   3   5  371.29   14.70
  -7  -3  -5  363.05   14.59
   7   3   6  206.02   10.19
  -7  -3  -6  214.41    9.59
   7   3   7  417.12   15.38
  -7  -3  -7  415.88   15.87
   7   3   8   47.49    6.32
  -7  -3  -8   45.99    5.98
   7   3   9  100.89    7.60
  -7  -3  -9  106.30    7.22
   7   3  10   -2.48    6.32
  -7  -3 -10   10.45    6.58
   7   3  11  229.38   11.69
  -7  -3 -11  230.73   10.87
   7   3  12   36.85    7.22
  -7  -3 -12   36.32    7.07
   7   3  13  120.63    9.81
  -7  -3 -13  116.79   10.27
   7   3  14   10.53    8.46
  -7  -3 -14    8.39    7.71
   7   3  15  143.19   16.66
   7   3  16   -5.75   13.05
  -7  -3 -16   10.27   12.37
   7   3  17   49.56   22.64
   7   3  18   18.20   24.22
  -7  -3 -18    4.06   13.50
   7   3  19    5.34   13.01
  -7  -3 -19    7.86   13.88
   7   3  20   16.24   13.72
  -7  -3 -20   -0.45    9.74
   7   3  21   30.04   11.51
  -7  -3 -21   -3.53    5.41
  -7  -4  19    3.05    9.74
   7   4 -18   -2.18    2.90
  -7  -4  18   20.72   10.83
   7   4 -17    2.33   14.33
  -7  -4  17    0.00    8.35
   7   4 -16   13.99   20.87
  -7  -4  16    7.60   13.42
   7   4 -15   -6.77    9.14
  -7  -4  15   -2.03   17.49
   7   4 -14    9.89    9.81
  -7  -4  14  -10.90   13.42
   7   4 -13   26.92   10.75
  -7  -4  13   20.94   13.16
   7   4 -12   -4.02    9.48
  -7  -4  12   -2.52   10.23
   7   4 -11   79.45    8.80
  -7  -4  11   72.84   15.57
   7   4 -10    9.74    7.07
  -7  -4  10    6.47    9.36
   7   4  -9    1.28    6.05
  -7  -4   9    2.86    7.71
   7   4  -8   16.88    6.77
  -7  -4   8    4.25    6.77
   7   4  -7  154.58    9.55
  -7  -4   7  145.00   10.27
   7   4  -6   39.29    5.64
  -7  -4   6   31.55    6.81
   7   4  -5  852.00   30.31
  -7  -4   5  794.39   28.80
   7   4  -4  114.24    8.50
  -7  -4   4  106.94    8.61
   7   4  -3  790.48   29.56
  -7  -4   3  773.94   27.98
   7   4  -2  101.38    7.33
  -7  -4   2  101.11    7.63
   7   4  -1  906.15   30.27
  -7  -4   1  837.60   27.83
   7   4   0  150.00    8.95
  -7  -4   0  161.54    8.91
   7   4   1  606.68   22.52
  -7  -4  -1  575.24   21.66
   7   4   2    4.85    3.38
  -7  -4  -2    9.21    3.50
   7   4   3 1162.41   33.39
  -7  -4  -3 1154.40   35.16
   7   4   4  292.21   13.50
  -7  -4  -4  291.42   12.56
   7   4   5   12.97    3.53
  -7  -4  -5    3.91    3.65
   7   4   6  163.12    9.48
  -7  -4  -6  158.53    8.61
   7   4   7   23.61    5.19
  -7  -4  -7   23.84    5.23
   7   4   8   16.24    5.53
  -7  -4  -8   12.26    5.08
   7   4   9  422.46   14.44
  -7  -4  -9  403.55   15.45
   7   4  10    3.05    5.45
  -7  -4 -10    1.39    5.19
   7   4  11  429.91   16.73
  -7  -4 -11  434.84   16.24
   7   4  12  347.86   14.93
  -7  -4 -12  326.80   13.91
   7   4  13  129.39   10.68
  -7  -4 -13  128.83    9.63
   7   4  14    2.41   11.73
  -7  -4 -14    2.52    8.20
   7   4  15   57.91   12.33
  -7  -4 -15   59.49    9.44
   7   4  16    0.23    9.96
  -7  -4 -16   -3.20    9.21
   7   4  17  139.54   14.14
  -7  -4 -17  149.77   12.78
   7   4  18   16.09   15.27
  -7  -4 -18   -4.78   14.14
   7   4  19   39.56   13.42
  -7  -4 -19   32.79   13.76
   7   4  20    0.41   10.38
  -7  -4 -20    2.44   10.57
   7   4  21   18.58   10.00
  -7  -4 -21    1.99   16.21
  -7  -5  19    5.04    7.52
  -7  -5  18   -1.69   13.35
  -7  -5  17    0.94    6.73
  -7  -5  16   -5.79   12.18
   7   5 -15  -12.82   22.04
  -7  -5  15    5.87   12.86
   7   5 -14  -12.15   21.43
  -7  -5  14   -0.26   14.93
   7   5 -13  135.37   10.72
  -7  -5  13  169.21   13.84
   7   5 -12   11.66    8.87
  -7  -5  12   12.11   11.77
   7   5 -11   31.17    9.14
  -7  -5  11   23.73   10.60
   7   5 -10   28.84    7.37
  -7  -5  10   40.12   13.35
   7   5  -9   28.99    7.45
  -7  -5   9   44.63    8.61
   7   5  -8   -2.33    6.32
  -7  -5   8    0.19    6.92
   7   5  -7  514.03   18.05
  -7  -5   7  495.45   21.10
   7   5  -6    7.52    5.60
  -7  -5   6    1.05    6.39
   7   5  -5 1341.73   39.29
  -7  -5   5 1309.40   39.90
   7   5  -4  140.41    9.33
  -7  -5   4  117.13    8.91
   7   5  -3  189.33    9.25
  -7  -5   3  181.47   10.00
   7   5  -2    1.84    4.06
  -7  -5   2    7.71    4.74
   7   5  -1   37.45    4.81
  -7  -5   1   44.48    5.15
   7   5   0   45.54    5.49
  -7  -5   0   51.18    5.87
   7   5   1 1635.26   49.11
  -7  -5  -1 1591.64   48.39
   7   5   2   41.81    4.21
  -7  -5  -2   39.37    4.47
   7   5   3 1432.36   39.41
  -7  -5  -3 1408.18   40.46
   7   5   4   68.32    5.23
  -7  -5  -4   75.81    5.30
   7   5   5  216.14   10.04
  -7  -5  -5  224.37    9.78
   7   5   6   -0.23    4.59
  -7  -5  -6    2.37    4.51
   7   5   7  299.17   11.62
  -7  -5  -7  287.58   10.90
   7   5   8  262.24   12.15
  -7  -5  -8  250.06   12.48
   7   5   9  317.93   13.54
  -7  -5  -9  315.45   13.31
   7   5  10    7.97    5.45
  -7  -5 -10   10.87    4.96
   7   5  11 1221.97   34.41
  -7  -5 -11 1214.71   34.59
   7   5  12   14.14    7.11
  -7  -5 -12   17.60    6.62
   7   5  13   12.71    9.63
  -7  -5 -13    7.07    7.07
   7   5  14   -2.71    7.60
  -7  -5 -14   -4.36    6.99
   7   5  15  284.73   15.23
  -7  -5 -15  302.85   14.70
   7   5  16   18.95   12.60
  -7  -5 -16   11.77   10.87
   7   5  17   48.32   11.39
  -7  -5 -17   56.25   10.53
   7   5  18    4.40   12.78
  -7  -5 -18   10.45   11.43
   7   5  19   26.43   14.33
  -7  -5 -19   32.19   12.03
   7   5  20    3.80   15.30
  -7  -5 -20    2.63   13.54
   7   5  21   18.80   11.06
  -7  -5 -21    3.08    9.18
   7   5  22    0.79    7.60
  -7  -5 -22   -2.78    6.17
   7   6 -18   -1.50    4.14
  -7  -6  18    3.65    4.96
   7   6 -17    0.30    5.38
  -7  -6  17    0.53    8.84
   7   6 -16   18.95   14.85
  -7  -6  16    2.52   10.57
   7   6 -15   17.71   16.21
  -7  -6  15   15.76   12.26
   7   6 -14   -0.34   18.46
  -7  -6  14    2.41   13.84
   7   6 -13   93.89   19.21
  -7  -6  13   92.92   15.04
   7   6 -12   38.50   17.75
  -7  -6  12   32.60   14.06
   7   6 -11   34.37    9.63
  -7  -6  11   54.49   11.81
   7   6 -10   14.36    8.35
  -7  -6  10   11.36   10.15
   7   6  -9   23.46    6.96
  -7  -6   9   34.11    7.97
   7   6  -8   15.23    6.47
  -7  -6   8   18.05    7.67
   7   6  -7  281.61   13.39
  -7  -6   7  266.60   14.29
   7   6  -6    5.87    5.41
  -7  -6   6   -5.11    5.60
   7   6  -5  396.33   14.85
  -7  -6   5  392.61   15.42
   7   6  -4   54.41    5.90
  -7  -6   4   54.94    6.32
   7   6  -3   45.99    5.34
  -7  -6   3   59.04    5.87
   7   6  -2  358.43   14.44
  -7  -6   2  384.22   15.72
   7   6  -1  142.33    8.50
  -7  -6   1  134.13    8.39
   7   6   0   13.12    3.84
  -7  -6   0   14.06    4.14
   7   6   1  313.94   13.09
  -7  -6  -1  300.07   13.84
   7   6   2    1.47    3.35
  -7  -6  -2    5.68    3.50
   7   6   3 1024.14   29.10
  -7  -6  -3 1015.08   30.83
   7   6   4   40.61    4.40
  -7  -6  -4   42.72    4.74
   7   6   5  106.75    6.81
  -7  -6  -5  105.32    7.37
   7   6   6  541.66   19.18
  -7  -6  -6  567.23   20.91
   7   6   7  499.78   19.55
  -7  -6  -7  502.86   19.63
   7   6   8   -0.56    4.63
  -7  -6  -8    9.33    4.66
   7   6   9  346.43   13.09
  -7  -6  -9  350.12   13.31
   7   6  10  126.34    8.08
  -7  -6 -10  135.52    7.93
   7   6  11  161.92    9.10
  -7  -6 -11  144.13    9.06
   7   6  12   35.31    7.71
  -7  -6 -12   42.75    7.07
   7   6  13   14.33    7.52
  -7  -6 -13    2.97    6.47
   7   6  14   49.33   10.30
  -7  -6 -14   49.97    9.21
   7   6  15   26.85   11.21
  -7  -6 -15   26.62    9.25
   7   6  16   -1.35   10.79
  -7  -6 -16    8.76    9.59
   7   6  17  152.55   12.94
  -7  -6 -17  153.49   12.48
   7   6  18   74.45   12.86
  -7  -6 -18   77.87   12.63
   7   6  19   17.64   13.05
  -7  -6 -19   13.91   13.16
   7   6  20    6.39   16.51
  -7  -6 -20    3.31   15.64
   7   6  21   16.62   11.96
  -7  -6 -21   13.65   12.03
   7   6  22   15.15    9.02
   7   7 -17    2.07    8.65
   7   7 -15    0.53    9.21
  -7  -7  15   -2.33    8.46
   7   7 -14    9.78   15.38
  -7  -7  14    1.88   13.54
   7   7 -13   30.91   12.03
  -7  -7  13   35.35   14.82
   7   7 -12   -1.73    8.99
  -7  -7  12    8.01   11.81
   7   7 -11   47.83   13.09
  -7  -7  11   50.16   11.92
   7   7 -10   -0.64    9.06
  -7  -7  10    2.86   11.13
   7   7  -9   18.84    7.33
  -7  -7   9   13.54    8.72
   7   7  -8   33.77    7.26
  -7  -7   8   35.72    7.56
   7   7  -7   -4.89    5.83
  -7  -7   7   -0.34    6.99
   7   7  -6   21.85    5.79
  -7  -7   6   18.12    6.32
   7   7  -5  239.79   10.30
  -7  -7   5  231.18   11.69
   7   7  -4  101.04    6.09
  -7  -7   4  109.01    7.52
   7   7  -3  324.62   11.88
  -7  -7   3  340.34   13.76
   7   7  -2    7.52    5.11
  -7  -7   2   13.88    3.91
   7   7  -1  301.38   11.36
  -7  -7   1  304.99   11.92
   7   7   0    1.02    3.12
  -7  -7   0    0.11    3.46
   7   7   1   27.34    3.72
  -7  -7  -1   22.37    4.14
   7   7   2  263.37   10.75
  -7  -7  -2  249.19   11.06
   7   7   3  198.17    9.10
  -7  -7  -3  200.91    9.96
   7   7   4   76.93    5.72
  -7  -7  -4   73.44    8.27
   7   7   5   48.77    4.44
  -7  -7  -5   48.13    4.51
   7   7   6   90.06    6.24
  -7  -7  -6   92.01    6.77
   7   7   7  301.72   12.63
  -7  -7  -7  307.51   12.56
   7   7   8   40.12    4.70
  -7  -7  -8   33.84    4.51
   7   7   9  433.86   20.79
  -7  -7  -9  393.74   14.70
   7   7  10   -0.98    5.34
  -7  -7 -10    4.96    4.78
   7   7  11   30.27    6.96
  -7  -7 -11   30.87    6.09
   7   7  12   58.17    7.82
  -7  -7 -12   65.77    7.29
   7   7  13   12.90    8.27
  -7  -7 -13    6.13    6.77
   7   7  14   -6.28    9.18
  -7  -7 -14   -2.29    7.82
   7   7  15  217.49   12.45
  -7  -7 -15  227.16   12.75
   7   7  16    4.29    9.89
  -7  -7 -16   13.35    8.39
   7   7  17   63.29   10.90
  -7  -7 -17   57.57    9.66
   7   7  18   -0.11   11.09
  -7  -7 -18    7.37   10.53
   7   7  19   75.77   14.25
  -7  -7 -19  101.87   12.48
   7   7  20  -14.14   23.16
  -7  -7 -20    3.65   12.41
   7   7  21   25.31   10.38
  -7  -7 -21    0.56    5.75
   7   7  22   -6.24   15.30
  -7  -7 -22    1.05   12.03
   7   8 -16   -1.80   10.23
   7   8 -15   -7.37   10.04
   7   8 -14    0.45    8.20
   7   8 -13    9.29    6.96
  -7  -8  13   -3.50    7.82
   7   8 -12    6.84    9.70
  -7  -8  12    6.28   12.48
   7   8 -11   63.44   13.16
  -7  -8  11   49.79   15.00
   7   8 -10   28.95    8.50
  -7  -8  10   20.34    9.93
   7   8  -9   88.10    8.50
  -7  -8   9   80.51    9.81
   7   8  -8   35.01    7.45
  -7  -8   8   29.03    8.91
   7   8  -7   62.23    9.85
  -7  -8   7   80.54    7.86
   7   8  -6   20.15    5.30
  -7  -8   6   13.80    6.32
   7   8  -5  545.88   15.87
  -7  -8   5  549.75   16.62
   7   8  -4    5.64    3.80
  -7  -8   4    3.08    4.40
   7   8  -3   94.27    4.96
  -7  -8   3   82.42    4.81
   7   8  -2  448.49   12.63
  -7  -8   2  461.12   14.10
   7   8  -1  238.17    8.65
  -7  -8   1  242.72    9.40
   7   8   0  210.84    7.67
  -7  -8   0  191.25    7.97
   7   8   1   27.15    3.20
  -7  -8  -1   20.23    4.14
   7   8   2   60.80    4.02
  -7  -8  -2   65.47    4.47
   7   8   3  632.59   18.95
  -7  -8  -3  634.99   19.52
   7   8   4  108.56    7.75
  -7  -8  -4  108.86    6.24
   7   8   5   11.96    3.50
  -7  -8  -5   14.89    3.23
   7   8   6  381.93   20.49
  -7  -8  -6  392.42   15.45
   7   8   7  297.59   11.92
  -7  -8  -7  284.95   12.18
   7   8   8  181.96    9.02
  -7  -8  -8  155.37    8.50
   7   8   9  533.99   18.12
  -7  -8  -9  543.02   18.80
   7   8  10   58.28    6.43
  -7  -8 -10   58.13    5.90
   7   8  11  317.14   13.69
  -7  -8 -11  294.77   13.39
   7   8  12    8.23    6.96
  -7  -8 -12   15.57    6.73
   7   8  13  134.73   10.00
[truncated: 230,651 more chars]
