# Supplementary material for: Crystal structure of bis­(1,3-bis­{[(1H-pyrrol-2-yl)methyl­idene]amino-κN}propan-2-olato-κO)manganese(III) nitrate methanol monosolvate
Source: Acta Crystallogr Sect E Struct Rep Online. 2014 Sep 17;70(Pt 10):210–2. doi: 10.1107/S1600536814020406 (PMC4257179; doi:10.1107/S1600536814020406)
Supplement: Supplementary file 2 [file e-70-00210-Isup2.hkl]

#
# h,k,l, Fc-squared, Fo-squared, sigma(Fo-squared), status flag
#
data_I
_shelx_title ' pyrrole-Mn Complex, space group: P-1'
_shelx_refln_list_code          4
_shelx_F_calc_maximum      123.95
_exptl_crystal_F_000       664.00
_reflns_d_resolution_high  0.7186

loop_
 _space_group_symop_operation_xyz
 'x, y, z'
 '-x, -y, -z'

_cell_length_a    10.5160
_cell_length_b    10.8870
_cell_length_c    14.9810
_cell_angle_alpha  76.052
_cell_angle_beta   82.515
_cell_angle_gamma  61.218

_shelx_F_squared_multiplier     1.000

loop_
 _refln_index_h
 _refln_index_k
 _refln_index_l
 _refln_F_squared_calc
 _refln_F_squared_meas
 _refln_F_squared_sigma
 _refln_observed_status
   1   0   0       1056.82        820.62        34.40 o
   2   0   0       4981.84       4807.15       141.42 o
   3   0   0       2313.02       2650.51        62.76 o
   4   0   0       7575.63       7586.43       166.80 o
   5   0   0        365.98        292.93        11.21 o
   6   0   0        485.72        503.15        16.00 o
   7   0   0          0.19         -2.52         4.52 o
   8   0   0        188.56        211.77         9.88 o
   9   0   0         53.07         62.08         6.52 o
  10   0   0          5.51          5.64         6.26 o
  11   0   0         10.67          5.77         7.09 o
  12   0   0         16.20          5.35         7.69 o
 -12   1   0          9.25         -2.63         6.88 o
 -11   1   0         19.30         11.83        13.83 o
 -10   1   0         55.02         80.88        15.57 o
  -9   1   0          3.03          6.30        12.24 o
  -8   1   0         52.83         54.46         8.48 o
  -7   1   0        111.28         70.96        12.19 o
  -6   1   0          1.97         -0.20         4.53 o
  -5   1   0         19.45          9.99         4.18 o
  -4   1   0       1048.40       1116.46        26.00 o
  -3   1   0       3151.37       3097.44        62.41 o
  -2   1   0       7695.83       7757.57       136.45 o
  -1   1   0         11.63         12.21         1.43 o
   1   1   0         14.74          4.16         0.51 o
   2   1   0       6427.08       6607.33       111.54 o
   3   1   0       7546.38       7444.72       128.38 o
   4   1   0       4576.88       5440.12       100.81 o
   5   1   0         54.81         33.29         3.90 o
   6   1   0       1757.47       1782.93        60.45 o
   7   1   0         62.11         60.77         5.13 o
   8   1   0        498.87        558.92        23.89 o
   9   1   0         21.59         27.27         6.01 o
  10   1   0         25.57         20.09         6.23 o
  11   1   0          1.83          3.67         7.53 o
  12   1   0         52.49         76.11         9.07 o
  13   1   0          7.44          9.31         6.80 o
 -11   2   0          1.79          2.16         7.94 o
 -10   2   0         16.58         29.03         7.65 o
  -9   2   0          5.30          7.37         6.73 o
  -8   2   0         51.34         55.95         9.90 o
  -7   2   0        351.12        310.90        13.19 o
  -6   2   0        216.02        207.06        11.21 o
  -5   2   0        316.97        357.57        12.30 o
  -4   2   0       2534.88       2719.48        80.92 o
  -3   2   0        153.86        122.90         8.97 o
  -2   2   0       2180.78       2099.53        45.40 o
  -1   2   0        251.66        323.45         9.30 o
   0   2   0        420.95        534.80        14.66 o
   3   2   0        261.03        309.93         8.40 o
   4   2   0       4334.10       4274.66        81.00 o
   5   2   0        133.27         74.62         4.29 o
   6   2   0       3409.58       3516.27       114.14 o
   7   2   0        172.54        165.60        11.63 o
   8   2   0        357.37        368.47        13.20 o
   9   2   0         18.89         27.00         5.37 o
  10   2   0        438.49        535.53        48.77 o
  11   2   0          1.64         -5.11         6.88 o
  12   2   0         23.48         27.34         8.58 o
  13   2   0          4.95         13.63         8.22 o
 -11   3   0          2.23          8.23         6.82 o
 -10   3   0          6.88         16.65         8.84 o
  -9   3   0          0.67          6.97         6.96 o
  -8   3   0        199.18        189.56        42.61 o
  -7   3   0         47.87         44.69         5.87 o
  -6   3   0        628.35        656.40        26.26 o
  -5   3   0        137.35        114.51         6.95 o
  -4   3   0        214.65        221.55        10.17 o
  -3   3   0        421.26        559.59        20.35 o
  -2   3   0       1944.44       1877.44        56.02 o
  -1   3   0        832.77        817.92        42.57 o
   0   3   0        955.40       1091.74        22.88 o
   1   3   0        165.42         55.46         2.90 o
   2   3   0        736.87        840.65        14.65 o
   3   3   0       1732.50       1891.75        36.11 o
   4   3   0        819.69        563.87        19.79 o
   5   3   0         17.72         42.53         3.38 o
   6   3   0        319.61        348.21        18.48 o
   7   3   0        259.90        267.15        11.91 o
   8   3   0        360.13        383.37        14.11 o
   9   3   0         13.34          5.84         5.03 o
  10   3   0        246.57        259.13        32.19 o
  11   3   0          0.00         -3.14        13.28 o
  12   3   0          6.67          3.38         7.28 o
  13   3   0          3.81          2.92         7.97 o
 -10   4   0         24.08         39.77         8.70 o
  -9   4   0          7.75         14.70         9.24 o
  -8   4   0         36.09         45.91        11.04 o
  -7   4   0          4.59          8.13         6.29 o
  -6   4   0        165.76        194.08        17.20 o
  -5   4   0         64.55         78.82         5.96 o
  -4   4   0        906.33        899.77        20.63 o
  -3   4   0          9.80         13.57         4.11 o
  -2   4   0       1804.33       2106.55        44.05 o
  -1   4   0         32.47         37.48         6.28 o
   0   4   0       3218.12       2926.95        83.97 o
   1   4   0         29.57         37.01         2.68 o
   3   4   0        310.63        168.80         3.90 o
   4   4   0       2223.83       1682.71        37.23 o
   5   4   0       2625.57       2868.39        97.33 o
   6   4   0        641.56        769.97        24.86 o
   7   4   0        219.43        216.38         8.76 o
   8   4   0        128.05        128.34         8.04 o
   9   4   0        639.40        703.57        20.39 o
  10   4   0         20.65         21.64         7.89 o
  11   4   0         33.95         40.71         7.08 o
  12   4   0         88.80        113.74        11.85 o
  13   4   0          7.42         13.26         8.85 o
  14   4   0        102.43        202.22        10.72 o
  -9   5   0          0.13         -3.23         7.90 o
  -8   5   0         15.58         33.35         8.88 o
  -7   5   0         44.42         33.14         7.50 o
  -6   5   0        112.44         78.89         9.61 o
  -5   5   0         34.68         29.96         6.57 o
  -4   5   0        187.47        206.02         8.88 o
  -3   5   0        222.64        249.03        11.05 o
  -2   5   0        645.59        647.94        20.86 o
  -1   5   0          0.73          5.77         3.41 o
   0   5   0         97.58        108.40         5.12 o
   1   5   0          5.03          0.00         1.69 o
   2   5   0       4030.69       3954.28        86.01 o
   4   5   0       2466.65       2500.82        43.39 o
   5   5   0        594.32        546.35        14.86 o
   6   5   0        577.12        544.76        21.07 o
   7   5   0         64.70         66.97         5.56 o
   8   5   0         76.85         83.76         6.41 o
   9   5   0        183.21        202.89         9.60 o
  10   5   0        221.99        296.66        11.09 o
  11   5   0         39.62         46.39         7.35 o
  12   5   0         14.88         15.32         7.32 o
  13   5   0         13.97         27.06         9.65 o
  14   5   0         20.44         42.55        10.26 o
  -8   6   0         33.67         51.41        10.81 o
  -7   6   0         10.80          5.26        11.09 o
  -6   6   0         87.20        106.43         8.68 o
  -5   6   0          4.47          3.08         6.33 o
  -4   6   0          4.02          4.91         5.79 o
  -3   6   0        328.21        318.93        10.85 o
  -2   6   0        809.78        871.67        45.29 o
  -1   6   0          6.29          2.20         3.42 o
   0   6   0        534.02        646.65        42.31 o
   1   6   0        769.85        781.08        18.69 o
   2   6   0       1833.85       2039.89        33.73 o
   5   6   0        188.12        189.98         5.89 o
   6   6   0        724.33        696.46        17.27 o
   7   6   0         33.28         18.80         3.90 o
   8   6   0        936.10        973.36        39.98 o
   9   6   0          3.25          7.19         5.78 o
  10   6   0        124.48        132.26         8.16 o
  11   6   0         33.29         32.38         7.96 o
  12   6   0         28.40         39.88         7.80 o
  13   6   0         16.54         26.24         8.94 o
  14   6   0         22.03         34.35        10.45 o
  -8   7   0         37.93         66.03         7.38 o
  -7   7   0          6.43          7.93         8.10 o
  -6   7   0         50.91         45.82         8.81 o
  -5   7   0         41.19         31.97         7.99 o
  -4   7   0         61.44         77.39         7.77 o
  -3   7   0          0.71          0.85         5.76 o
  -2   7   0        164.05        141.27         9.98 o
  -1   7   0          0.14          4.60         5.53 o
   0   7   0        145.58        154.65        12.20 o
   1   7   0        171.93        211.06         7.25 o
   2   7   0         71.36         71.01         2.69 o
   6   7   0        701.71        913.75        18.75 o
   7   7   0          1.01          0.81         3.21 o
   8   7   0        592.84        738.37        18.51 o
   9   7   0          1.20         -2.60         5.58 o
  10   7   0          7.77          3.79         5.28 o
  11   7   0          8.97         -1.64        10.23 o
  12   7   0        217.87        236.90        10.92 o
  13   7   0         18.48         21.36         9.52 o
  14   7   0          0.10          7.39        15.02 o
  -7   8   0          0.13          0.21         9.32 o
  -6   8   0          9.64         10.98         8.77 o
  -5   8   0         22.41         10.35         8.08 o
  -4   8   0         24.30         33.34         8.83 o
  -3   8   0         60.63         64.45         8.58 o
  -2   8   0        304.81        319.48        13.68 o
  -1   8   0         30.44         29.10         6.19 o
   0   8   0        225.92        243.84        10.72 o
   1   8   0          4.99          0.14         3.52 o
   2   8   0        435.19        456.29        27.72 o
   7   8   0        298.83        280.06        13.59 o
   8   8   0         55.79         58.82         7.94 o
   9   8   0         16.58         11.53         5.98 o
  10   8   0        215.43        220.18        12.95 o
  11   8   0         10.22          9.88         7.33 o
  12   8   0         61.37         77.04         9.61 o
  13   8   0          3.27          1.21         9.40 o
  14   8   0         46.52         70.44        15.88 o
  -5   9   0          1.73          4.07         9.13 o
  -4   9   0          2.27          0.44         9.30 o
  -3   9   0         19.44         21.69         8.78 o
  -2   9   0         65.53         53.57         8.82 o
  -1   9   0         24.24         15.91         6.83 o
   0   9   0        229.67        227.27        10.22 o
   1   9   0         10.81          9.82         4.21 o
   2   9   0         61.23         48.28         3.18 o
   8   9   0        163.38        189.62         6.35 o
   9   9   0          1.82          9.89         4.65 o
  10   9   0         84.40        131.23         9.26 o
  11   9   0         64.19         53.41         7.74 o
  12   9   0         16.98         12.79         9.69 o
  13   9   0          1.76         12.69        10.39 o
  14   9   0         11.12          7.54         8.05 o
  -4  10   0         10.73         12.54        23.36 o
  -3  10   0          3.04          6.86        11.36 o
  -2  10   0         16.86         26.01         9.85 o
  -1  10   0          0.07          1.74         8.89 o
   0  10   0          8.48         11.02         7.46 o
   1  10   0         24.11         21.29         5.64 o
   2  10   0        366.71        417.07        21.10 o
   9  10   0        178.24        224.01         6.20 o
  10  10   0         30.36         26.29         5.06 o
  11  10   0          0.96         -2.53         7.28 o
  12  10   0         43.25         51.99         9.72 o
  13  10   0          0.52        -12.07        11.08 o
  14  10   0          0.11         15.74        18.12 o
  -3  11   0          5.20          8.73         7.20 o
  -2  11   0          9.20          0.56         9.46 o
  -1  11   0          1.08         -6.74         9.94 o
   0  11   0         26.14         32.38        10.22 o
   1  11   0          0.10          6.04         6.68 o
   2  11   0          6.30          7.60         6.40 o
  11  11   0          1.18          3.09         6.81 o
  12  11   0         14.39         19.26        14.61 o
  13  11   0          0.01          1.53        10.66 o
  -1  12   0         13.29          3.53         8.18 o
   0  12   0          8.36          0.32         7.57 o
   1  12   0         21.13         20.67         7.97 o
   2  12   0         22.90         22.49         5.92 o
  12  12   0         12.03          2.86         6.40 o
   1  13   0          6.52         14.15        11.43 o
   2  13   0         60.51         48.29        10.47 o
  -1 -13   1        127.96        143.25        12.24 o
 -12 -12   1          5.91          4.75         4.88 o
  -2 -12   1         12.26          8.29         4.69 o
  -1 -12   1         13.94         15.98         9.04 o
   0 -12   1          0.25         -0.83        11.00 o
   1 -12   1         38.17         20.39         9.91 o
 -13 -11   1         36.80          0.98        10.06 o
 -12 -11   1         28.43         19.86         7.93 o
 -11 -11   1         99.34         97.44         7.76 o
  -2 -11   1         29.68         18.92         4.48 o
  -1 -11   1          1.04         -1.39         6.79 o
   0 -11   1          0.06         -6.87         7.93 o
   1 -11   1         15.41          7.69         9.79 o
   2 -11   1          8.08         14.77        11.80 o
   3 -11   1          4.64          4.75        13.66 o
 -13 -10   1          4.64          8.22        10.18 o
 -12 -10   1          9.64         11.82        12.06 o
 -11 -10   1        157.69        170.98        10.44 o
 -10 -10   1         46.29         41.20         6.70 o
  -9 -10   1         91.93         99.76         4.36 o
  -2 -10   1         28.91         24.59         3.63 o
  -1 -10   1        110.72        108.00         6.91 o
   0 -10   1         10.74         12.14         7.59 o
   1 -10   1          1.19         -3.66         8.72 o
   2 -10   1          0.29         -0.58        10.57 o
   3 -10   1         24.71         30.62        12.69 o
   4 -10   1         23.75         23.42        17.50 o
 -14  -9   1         37.04         23.61        10.36 o
 -13  -9   1         13.53         16.29        10.11 o
 -12  -9   1         27.96         37.92        10.54 o
 -11  -9   1         87.92         57.74         8.11 o
 -10  -9   1         28.13         47.04         6.22 o
  -9  -9   1        412.37        438.62        23.09 o
  -8  -9   1        195.83        185.40         6.01 o
  -2  -9   1          5.79          7.09         2.93 o
  -1  -9   1         59.98         61.67         6.77 o
   0  -9   1         27.70         23.14         5.71 o
   1  -9   1        108.78        114.65         9.04 o
   2  -9   1         26.98         33.31         8.56 o
   3  -9   1         38.20         37.62         9.58 o
   4  -9   1          4.04         -2.15         9.04 o
   5  -9   1         21.60         13.66         7.82 o
 -14  -8   1          0.12          5.37         9.18 o
 -13  -8   1         27.70          9.57         9.16 o
 -12  -8   1         33.00         31.09         9.38 o
 -11  -8   1        234.41        297.07        11.42 o
 -10  -8   1          1.14         -5.57         6.23 o
  -9  -8   1         35.58         37.72         5.83 o
  -8  -8   1        493.60        499.91        13.36 o
  -7  -8   1        298.84        333.30         8.83 o
  -2  -8   1         69.92         62.92         2.98 o
  -1  -8   1        157.84        159.36         6.75 o
   0  -8   1        124.80        105.36         7.16 o
   1  -8   1         20.52         28.87         6.35 o
   2  -8   1         11.15         18.97         6.57 o
   3  -8   1        182.58        171.08        10.83 o
   4  -8   1          0.34          3.20         8.31 o
   5  -8   1         88.79         94.02        12.07 o
   6  -8   1          2.19          0.74         8.59 o
 -14  -7   1          3.60         13.24        14.50 o
 -13  -7   1         66.29         68.59        12.00 o
 -12  -7   1          1.03          5.34        11.51 o
 -11  -7   1         42.59         55.82        14.97 o
 -10  -7   1        182.93        182.06         9.79 o
  -9  -7   1         30.70         30.77         5.71 o
  -8  -7   1        623.61        723.83        21.97 o
  -7  -7   1        363.28        420.66        11.41 o
  -6  -7   1        464.23        508.65        12.00 o
  -2  -7   1       1203.05       1499.95        26.27 o
  -1  -7   1        257.36        323.08         8.83 o
   0  -7   1          1.68         -1.76         3.44 o
   1  -7   1        735.28        809.96        22.33 o
   2  -7   1        103.38         94.89         7.02 o
   3  -7   1        108.96        110.76        11.65 o
   4  -7   1         21.52         30.08         7.23 o
   5  -7   1         93.99         80.06        14.35 o
   6  -7   1         18.43         27.84         8.80 o
   7  -7   1         35.13         42.06        10.10 o
 -14  -6   1         21.27         20.98        12.91 o
 -13  -6   1          2.47          1.19         9.71 o
 -12  -6   1         23.24         28.58         8.33 o
 -11  -6   1          5.10         11.18         7.83 o
 -10  -6   1         23.38         29.61         5.89 o
  -9  -6   1         96.79        101.31         6.82 o
  -8  -6   1          3.93          3.52         4.44 o
  -7  -6   1        140.96        191.69         8.28 o
  -6  -6   1        353.95        418.27        13.81 o
  -5  -6   1        720.71        641.65        13.59 o
  -2  -6   1         66.20         85.46         2.50 o
  -1  -6   1       1617.27       1557.07        30.00 o
   0  -6   1          4.86          5.37         3.00 o
   1  -6   1        575.13        643.64        19.57 o
   2  -6   1         62.55         67.29         5.56 o
   3  -6   1        170.52        164.63         8.21 o
   4  -6   1          5.86          8.39         6.03 o
   5  -6   1          0.22         -1.47         6.53 o
   6  -6   1         25.94         21.71         7.25 o
   7  -6   1         33.78         27.69         8.51 o
   8  -6   1          0.40          0.29         9.32 o
 -14  -5   1          0.11          5.69         8.75 o
 -13  -5   1          5.34         10.64         9.62 o
 -12  -5   1         36.84         31.45        12.94 o
 -11  -5   1          9.68         17.74         8.65 o
 -10  -5   1          1.56          0.03         6.04 o
  -9  -5   1        250.12        190.61         8.91 o
  -8  -5   1         14.69         11.03         7.45 o
  -7  -5   1         80.01         56.85         4.87 o
  -6  -5   1         39.87         23.45         3.14 o
  -5  -5   1        106.95        110.10         4.99 o
  -4  -5   1         60.38         55.75         2.38 o
  -2  -5   1        225.16        118.94         2.79 o
  -1  -5   1       1100.14       1227.77        23.77 o
   0  -5   1        134.27        215.50         7.04 o
   1  -5   1        205.85        212.46         9.14 o
   2  -5   1        512.33        552.72        20.72 o
   3  -5   1        506.69        441.54        14.95 o
   4  -5   1         35.61         38.95         5.94 o
   5  -5   1        181.46        182.73        13.79 o
   6  -5   1          1.29          7.98         6.28 o
   7  -5   1          2.09          4.67         8.53 o
   8  -5   1          1.89          3.93         7.93 o
   9  -5   1          5.82         12.71         8.81 o
 -14  -4   1          8.69         18.84         8.38 o
 -13  -4   1         15.93          9.89        16.51 o
 -12  -4   1          0.24          5.08         7.37 o
 -11  -4   1          2.54          4.13         6.68 o
 -10  -4   1        168.53        205.12         9.91 o
  -9  -4   1         15.98         16.01         4.83 o
  -8  -4   1          7.73          9.90         3.97 o
  -7  -4   1       1103.18       1214.32        47.82 o
  -6  -4   1       1076.42       1082.35        54.11 o
  -5  -4   1          2.91          1.22         2.33 o
  -4  -4   1          4.31         12.73         1.77 o
  -3  -4   1       1135.36       1055.32        34.43 o
  -1  -4   1        323.89        324.61         7.48 o
   0  -4   1        675.85        700.60        16.96 o
   1  -4   1        169.64        359.90        10.91 o
   2  -4   1        890.89        935.04        23.66 o
   3  -4   1        406.13        419.34        14.13 o
   4  -4   1         34.02         28.01         4.41 o
   5  -4   1          0.99         -0.64         4.70 o
   6  -4   1          0.08         -0.09         5.84 o
   7  -4   1         93.82         85.45        14.28 o
   8  -4   1          5.97          8.57         6.46 o
   9  -4   1          0.17         -3.60         8.25 o
  10  -4   1         15.44         11.13         7.32 o
 -13  -3   1          1.24         -9.41        11.00 o
 -12  -3   1          9.99          6.23        11.43 o
 -11  -3   1        237.78        267.35        13.19 o
 -10  -3   1         40.82         41.04         5.93 o
  -9  -3   1        527.06        603.71        43.37 o
  -8  -3   1         36.11         42.07         9.51 o
  -7  -3   1        394.80        410.14        14.09 o
  -6  -3   1        600.97        677.25        19.26 o
  -5  -3   1       4003.52       4271.20        83.46 o
  -4  -3   1        412.10        399.28        11.12 o
  -3  -3   1          9.28          4.98         1.45 o
  -2  -3   1        430.70        366.80         7.24 o
  -1  -3   1        315.80        277.37         5.77 o
   0  -3   1       1419.44       1039.74        22.70 o
   1  -3   1        201.35         94.91         5.22 o
   2  -3   1          6.54         19.08         2.61 o
   3  -3   1         33.90         26.90         7.73 o
   4  -3   1        523.23        503.50        16.95 o
   5  -3   1          2.73         -5.03         4.66 o
   6  -3   1          0.06          0.09         4.96 o
   7  -3   1        201.39        193.40        15.98 o
   8  -3   1          1.72          8.03         6.49 o
   9  -3   1         28.53         32.80        11.56 o
  10  -3   1          3.61         -3.39         8.20 o
  11  -3   1          1.26          9.14         6.09 o
 -13  -2   1         20.16         36.00        12.26 o
 -12  -2   1          0.29          9.83        11.52 o
 -11  -2   1        101.73        131.02        20.55 o
 -10  -2   1          1.68         -1.09         5.72 o
  -9  -2   1        470.87        520.16        32.01 o
  -8  -2   1        151.71        115.96         6.96 o
  -7  -2   1       1457.70       1567.78        37.82 o
  -6  -2   1       2037.77       2005.65        85.41 o
  -5  -2   1       8975.23      11093.28       463.64 o
  -4  -2   1       1530.12       1891.94        37.20 o
  -3  -2   1       4154.29       3996.96        85.89 o
  -2  -2   1        703.23        646.60        14.20 o
  -1  -2   1        127.00         60.16         2.33 o
   0  -2   1          7.64         16.03         1.75 o
   1  -2   1       1018.06       1338.13        27.62 o
   2  -2   1        190.08        202.33         7.10 o
   3  -2   1       2380.53       2500.05        63.73 o
   4  -2   1       2335.88       2580.31        56.43 o
   5  -2   1          3.16          0.23         4.61 o
   6  -2   1          5.47          6.92         4.47 o
   7  -2   1          0.62         -3.60         5.10 o
   8  -2   1         29.45         39.60         7.56 o
   9  -2   1         62.05         48.12         7.50 o
  10  -2   1         10.75          3.08         7.38 o
  11  -2   1          6.19          9.14         8.00 o
 -13  -1   1         17.94         15.58         7.17 o
 -12  -1   1         34.54         45.18        21.69 o
 -11  -1   1         13.34         11.42         8.61 o
 -10  -1   1          1.41         -5.81         5.93 o
  -9  -1   1        431.20        458.88        17.38 o
  -8  -1   1          0.84         -0.42         4.59 o
  -7  -1   1        816.80        813.37        21.34 o
  -6  -1   1         52.69         52.49         7.99 o
  -5  -1   1       3589.16       3773.39       132.09 o
  -4  -1   1       2404.35       2356.13        98.41 o
  -3  -1   1       5311.88       5668.67       101.50 o
  -1  -1   1       7113.12       6408.77       209.33 o
   0  -1   1       1713.53       1189.16        37.02 o
   1  -1   1       7322.30       7126.53       247.52 o
   2  -1   1       8053.18       7577.45       133.31 o
   3  -1   1       3221.04       3169.36        60.46 o
   4  -1   1         67.58         67.89         4.34 o
   5  -1   1         75.12         66.53         5.01 o
   6  -1   1        259.25        255.03        10.57 o
   7  -1   1         54.32         50.13        22.46 o
   8  -1   1         24.81         20.63        15.68 o
   9  -1   1         40.67         52.73         7.82 o
  10  -1   1          4.41         13.96        14.64 o
  11  -1   1         32.99         66.81        21.62 o
  12  -1   1          0.09          3.98         8.03 o
 -12   0   1         23.96         30.86         8.95 o
 -11   0   1         33.21         54.36        18.41 o
 -10   0   1          3.73         12.93         6.70 o
  -9   0   1        176.94        193.16        32.86 o
  -8   0   1         74.23         58.63         6.69 o
  -7   0   1        350.53        356.31        30.58 o
  -6   0   1        473.61        461.98        15.05 o
  -5   0   1         91.48        128.57        13.76 o
  -4   0   1        805.39        767.96        19.80 o
  -3   0   1       1775.08       1526.74        31.63 o
  -2   0   1       5463.13       4973.60       132.74 o
  -1   0   1       4551.73       4089.81       100.09 o
   1   0   1       3958.86       3590.67       123.93 o
   3   0   1         34.38         47.20         5.74 o
   4   0   1        233.70        181.61        13.73 o
   5   0   1        230.46        277.62        15.35 o
   6   0   1        119.93        122.09        15.81 o
   7   0   1        116.30        117.45        10.03 o
   8   0   1        344.34        375.87        12.63 o
   9   0   1        237.06        273.77        13.53 o
  10   0   1          0.60         -4.84         6.88 o
  11   0   1         29.67         37.67         7.50 o
  12   0   1          3.63          7.18         8.86 o
 -12   1   1          2.35         -1.06         6.21 o
 -11   1   1         20.26         34.37         8.03 o
 -10   1   1          0.73         -3.38         8.43 o
  -9   1   1          1.11          7.61         6.13 o
  -8   1   1         22.34          6.72        13.13 o
  -7   1   1        515.62        517.64        32.43 o
  -6   1   1         16.15          4.99         5.63 o
  -5   1   1        190.05        122.58        92.93 o
  -4   1   1         70.69         43.90         4.74 o
  -3   1   1       4521.90       4917.24       212.52 o
  -1   1   1         26.91         11.43         2.99 o
   0   1   1        678.99        485.88         9.85 o
   1   1   1       2930.60       2239.57        38.07 o
   2   1   1       2418.87       2235.36        40.52 o
   3   1   1       1631.30       1535.40        30.79 o
   4   1   1          3.31          2.02         2.45 o
   5   1   1        425.60        365.40        12.68 o
   6   1   1         95.13        104.23         6.67 o
   7   1   1        605.49        585.79        22.41 o
   8   1   1         14.64          6.59         8.38 o
   9   1   1        455.26        538.05        20.33 o
  10   1   1          2.16          2.93         8.07 o
  11   1   1         23.56         23.59         6.96 o
  12   1   1         27.91         47.96        18.82 o
  13   1   1          9.69         25.49         9.53 o
 -11   2   1          1.29         10.59         7.56 o
 -10   2   1          4.51          5.50         8.02 o
  -9   2   1         80.53         96.77         7.90 o
  -8   2   1          0.11          3.77         6.20 o
  -7   2   1        534.90        564.06        20.66 o
  -6   2   1         13.70         11.73         4.70 o
  -5   2   1       1117.58       1018.56        28.23 o
  -4   2   1         64.29         64.66         4.72 o
  -3   2   1       1389.78       1460.98        55.03 o
  -2   2   1         18.36         22.19         2.97 o
  -1   2   1        103.62         71.74         3.63 o
   0   2   1       3129.53       3301.94        59.11 o
   1   2   1       3061.16       3069.43        50.94 o
   2   2   1       2635.86       2584.90        44.18 o
   4   2   1         29.04          7.86         2.24 o
   5   2   1       2248.72       2498.11        50.80 o
   6   2   1        471.67        481.30        14.56 o
   7   2   1        198.84        183.42         8.33 o
   8   2   1        133.81        134.58         7.06 o
   9   2   1        287.00        286.31        12.22 o
  10   2   1         38.75         37.10         6.36 o
  11   2   1        101.27        112.24        20.99 o
  12   2   1          4.08          5.83         8.04 o
  13   2   1          8.35         16.35         9.21 o
 -11   3   1          2.68         12.19         9.53 o
 -10   3   1          6.31          3.56         7.40 o
  -9   3   1        126.58        154.07        10.71 o
  -8   3   1          6.55         11.34         6.55 o
  -7   3   1         95.85        102.48         7.54 o
  -6   3   1         92.82        104.67         7.42 o
  -5   3   1        166.83        144.24         7.33 o
  -4   3   1         23.57         27.82         4.08 o
  -3   3   1       1867.23       1689.39        98.91 o
  -2   3   1         24.33         24.19         3.30 o
  -1   3   1       7465.12       7549.20       138.80 o
   0   3   1       1300.19        931.98        31.25 o
   1   3   1       2955.14       2376.64        61.82 o
   2   3   1       4568.73       4189.98       105.88 o
   3   3   1       4451.30       3694.90        62.25 o
   4   3   1        384.33        315.02         7.98 o
   5   3   1       2877.34       3340.55        65.79 o
   6   3   1        774.50        991.49        23.82 o
   7   3   1       2191.04       2290.52       126.25 o
   8   3   1        100.77        107.87         6.65 o
   9   3   1        271.99        303.49        11.63 o
  10   3   1        101.83        114.36         7.24 o
  11   3   1        109.02        110.76        10.13 o
  12   3   1         50.06         52.38         8.05 o
  13   3   1          5.75         10.97         9.10 o
 -10   4   1          0.13         -5.11         7.62 o
  -9   4   1         37.51         54.00        11.85 o
  -8   4   1          4.53         10.39         7.25 o
  -7   4   1        210.64        199.02        29.14 o
  -6   4   1         15.68         22.16         5.96 o
  -5   4   1        282.41        314.77        11.61 o
  -4   4   1         52.38         46.12         5.66 o
  -3   4   1       1122.46       1080.89        30.86 o
  -2   4   1          8.89          2.37         2.81 o
  -1   4   1         73.16         90.75         5.47 o
   0   4   1        481.16        503.92        12.46 o
   1   4   1       3942.49       3903.13       202.15 o
   2   4   1          7.85          7.10         0.85 o
   3   4   1       1637.46       1851.51        32.43 o
   4   4   1       1173.33       1223.19        24.23 o
   5   4   1        892.14        736.05        18.32 o
   6   4   1        816.53        946.24        23.33 o
   7   4   1        675.07        821.98        21.87 o
   8   4   1         13.57         16.91         3.88 o
   9   4   1          3.53         10.45         5.10 o
  10   4   1        174.70        167.96         7.85 o
  11   4   1        120.76        138.31         8.51 o
  12   4   1          0.38          2.39         6.79 o
  13   4   1         29.10         42.75         9.54 o
  14   4   1          0.03         -2.54         8.00 o
  -9   5   1         10.08         17.88        11.28 o
  -8   5   1          7.22          8.20         7.15 o
  -7   5   1        107.93        136.23        18.86 o
  -6   5   1         51.24         49.54         7.67 o
  -5   5   1         94.64         80.75         9.01 o
  -4   5   1          0.02         -1.58         4.97 o
  -3   5   1        159.57        166.01         8.55 o
  -2   5   1        342.59        408.58        13.64 o
  -1   5   1       1032.50       1043.25        44.65 o
   0   5   1        112.48         85.79         4.69 o
   1   5   1       1559.44       1879.88        37.76 o
   2   5   1        643.76        536.53        11.02 o
   3   5   1       3902.84       3827.14        61.21 o
   4   5   1        131.67         79.57         4.12 o
   5   5   1        178.77        203.09         6.34 o
   6   5   1          8.77          4.17         2.70 o
   7   5   1       2244.35       2268.41        48.46 o
   8   5   1          0.36         -3.31         4.36 o
   9   5   1         85.87         75.68         6.06 o
  10   5   1         20.45         24.09         5.71 o
  11   5   1        156.92        211.01        10.61 o
  12   5   1         16.76         15.36         7.37 o
  13   5   1         41.68         46.89         8.92 o
  14   5   1         11.21         17.11         8.38 o
  -8   6   1          3.59          0.43         8.56 o
  -7   6   1         14.26         15.50        11.98 o
  -6   6   1          2.76         -5.28         7.59 o
  -5   6   1        337.43        352.76        13.68 o
  -4   6   1        106.66         95.88         7.22 o
  -3   6   1        395.99        354.97        17.59 o
  -2   6   1        245.51        233.64         8.85 o
  -1   6   1       1038.81       1136.04        90.40 o
   0   6   1       1568.57       1805.51       102.11 o
   1   6   1        948.01       1026.35        23.81 o
   2   6   1         37.28         23.90         1.82 o
   4   6   1         41.10         77.18         2.23 o
   5   6   1         58.81         45.99         2.51 o
   6   6   1          7.89          3.31         2.25 o
   7   6   1        396.71        427.00        13.20 o
   8   6   1          0.12          1.31         4.15 o
   9   6   1         52.60         43.41         5.25 o
  10   6   1          0.25          7.20         5.92 o
  11   6   1         18.99         25.83         7.03 o
  12   6   1         54.24         57.17         8.32 o
  13   6   1         27.91         21.49         8.66 o
  14   6   1         44.64         64.15        10.53 o
  -8   7   1         13.50         11.84         8.88 o
  -7   7   1         19.89         35.65        10.23 o
  -6   7   1          5.08          7.22         8.28 o
  -5   7   1         55.34         63.23         7.89 o
  -4   7   1        124.91        137.54         9.19 o
  -3   7   1        213.53        217.33        13.15 o
  -2   7   1          0.00          5.48         5.97 o
  -1   7   1        651.67        657.73        19.32 o
   0   7   1        311.73        361.00        24.71 o
   1   7   1        750.25        817.90        51.94 o
   2   7   1          1.73         -0.06         2.14 o
   5   7   1        504.93        404.77         7.89 o
   6   7   1         67.12         53.32         3.11 o
   7   7   1         45.21         35.13         3.83 o
   8   7   1         86.35         74.19         5.39 o
   9   7   1         79.08         79.34         7.24 o
  10   7   1         30.99         30.21         6.19 o
  11   7   1        189.73        255.80        12.90 o
  12   7   1          1.47          2.64         6.67 o
  13   7   1         55.40         69.40         9.16 o
  14   7   1         14.98         19.03         9.59 o
  -7   8   1         10.94          8.50         7.78 o
  -6   8   1         23.08         25.10        13.77 o
  -5   8   1         22.50         32.04         9.29 o
  -4   8   1          3.50         -4.00         9.49 o
  -3   8   1        200.05        191.79        16.83 o
  -2   8   1        144.15        143.95        25.33 o
  -1   8   1        313.22        259.54        11.92 o
   0   8   1          2.52         -5.36         5.46 o
   1   8   1        718.34        898.12        67.62 o
   2   8   1         17.80         10.85         4.22 o
   6   8   1        378.03        404.49        12.19 o
   7   8   1         29.99         34.65         4.79 o
   8   8   1         20.67         18.06         4.03 o
   9   8   1          2.44          0.64         5.45 o
  10   8   1        113.99         95.07        10.66 o
  11   8   1         54.95         46.92         7.37 o
  12   8   1          0.17          0.63         8.20 o
  13   8   1         76.53         85.82         9.05 o
  14   8   1          2.16          1.06        11.09 o
  -6   9   1          2.90         -3.46         7.62 o
  -5   9   1         20.35         14.28         9.54 o
  -4   9   1          0.04          0.32         9.42 o
  -3   9   1         56.66         64.79         9.44 o
  -2   9   1         23.36         25.09         7.33 o
  -1   9   1        211.65        229.39        21.76 o
   0   9   1        150.09        150.58         8.10 o
   1   9   1        172.23        187.67        11.26 o
   2   9   1         51.07         42.63         3.78 o
   8   9   1          4.04          2.74         3.15 o
   9   9   1         37.17         41.74         6.72 o
  10   9   1         90.33         96.01         7.71 o
  11   9   1         84.47         90.93         8.77 o
  12   9   1         16.05         17.84         9.19 o
  13   9   1         52.83         51.77        16.48 o
  14   9   1          0.74          1.50         9.93 o
  -4  10   1          2.77          3.23        10.27 o
  -3  10   1         56.71         50.16        17.04 o
  -2  10   1          1.34         -8.25        10.58 o
  -1  10   1        120.67        132.36        10.37 o
   0  10   1        100.20         96.03         8.92 o
   1  10   1         15.27         15.19         5.99 o
   2  10   1         42.41         51.73        12.56 o
   9  10   1        217.95        209.11         6.82 o
  10  10   1         13.18          4.80         5.34 o
  11  10   1        220.18        195.76        10.73 o
  12  10   1          8.69         11.58        11.70 o
  13  10   1          4.62         14.39        14.75 o
  14  10   1          6.42          0.94        10.32 o
  -3  11   1         22.18         27.45        10.36 o
  -2  11   1          0.79          5.95        11.06 o
  -1  11   1         48.72         30.69         9.89 o
   0  11   1         74.00         98.76        11.69 o
   1  11   1         60.99         87.59         8.32 o
   2  11   1         37.59         13.03         4.70 o
  10  11   1         51.95         72.35        11.02 o
  11  11   1        124.27        122.95         8.73 o
  12  11   1          8.00         14.38         8.45 o
  13  11   1         44.40         28.32        11.31 o
  -2  12   1          0.01         -1.30         9.26 o
  -1  12   1          3.92          8.46        10.78 o
   0  12   1         24.43          8.67        10.19 o
   1  12   1         27.63         16.30        10.26 o
   2  12   1         18.53         15.83         5.68 o
  12  12   1          5.55          5.91         7.21 o
  13  12   1         48.52         33.83        12.78 o
   0  13   1          0.00         -0.47         6.01 o
   1  13   1         78.11         67.01         7.53 o
   2  13   1          7.03         12.02         6.22 o
  -1 -13   2          0.24          4.89         8.87 o
  -2 -12   2          5.46          0.62         7.19 o
  -1 -12   2          0.41          9.33         8.44 o
   0 -12   2         33.70         74.20        14.43 o
   1 -12   2          2.44         12.41        18.05 o
 -13 -11   2          4.01          2.49        13.28 o
 -12 -11   2         18.46         12.90        12.44 o
 -11 -11   2         22.88         11.23         7.22 o
  -2 -11   2        136.24        132.41        11.00 o
  -1 -11   2          3.23          2.24         6.88 o
   0 -11   2        121.22        128.43        10.72 o
   1 -11   2          7.24          9.69        10.77 o
   2 -11   2          4.27         -7.63        12.10 o
   3 -11   2          5.06          2.10        10.36 o
 -13 -10   2         36.98         40.93        17.76 o
 -12 -10   2         26.48          6.70        11.93 o
 -11 -10   2          0.26         -0.21         8.65 o
 -10 -10   2        183.81        161.04         7.87 o
  -9 -10   2          1.44         -1.75         2.69 o
  -2 -10   2        382.54        355.69        22.75 o
  -1 -10   2          1.14         -2.67         5.49 o
   0 -10   2        119.28        129.01        10.34 o
   1 -10   2         26.88         13.50         7.98 o
   2 -10   2         63.44         36.67        10.38 o
   3 -10   2          5.76          4.15        11.95 o
   4 -10   2          0.10         -3.76        10.14 o
 -13  -9   2         15.52          9.10        10.58 o
 -12  -9   2         89.57         56.14        15.49 o
 -11  -9   2         40.62         24.99         8.62 o
 -10  -9   2        340.15        390.99        13.76 o
  -9  -9   2         42.13         35.63         6.35 o
  -8  -9   2        374.40        358.17         8.34 o
  -2  -9   2        239.45        243.04         7.22 o
  -1  -9   2          2.19          3.63         4.61 o
   0  -9   2        261.35        268.63        11.77 o
   1  -9   2          6.64         -3.47         7.01 o
   2  -9   2        138.56        137.55        10.60 o
   3  -9   2          5.64         11.15         9.20 o
   4  -9   2         25.05         19.36        11.03 o
   5  -9   2         23.68         14.95        17.55 o
 -14  -8   2         31.97         50.28        12.04 o
 -13  -8   2         26.06         38.50        22.24 o
 -12  -8   2         62.56         49.02         9.80 o
 -11  -8   2          0.94          1.07         7.93 o
 -10  -8   2        580.79        678.23        19.52 o
  -9  -8   2          2.23          3.43         5.93 o
  -8  -8   2        341.50        393.02        12.23 o
  -7  -8   2        564.23        630.91        13.07 o
  -2  -8   2        143.17        129.86         4.40 o
  -1  -8   2         35.37         38.44         3.81 o
   0  -8   2         25.25         24.61         5.18 o
   1  -8   2          5.08          3.71         5.20 o
   2  -8   2        114.93         87.01         7.84 o
   3  -8   2          2.14          7.71         7.72 o
   4  -8   2         60.37         50.28         9.90 o
   5  -8   2          0.25         -5.04         7.47 o
   6  -8   2         31.67         29.27        17.65 o
 -14  -7   2          1.29          0.16         7.08 o
 -13  -7   2          7.05          1.65         7.52 o
 -12  -7   2         65.72        103.68        16.18 o
 -11  -7   2          0.11          2.61         6.99 o
 -10  -7   2        271.24        261.43        17.78 o
  -9  -7   2         65.22         69.72        11.10 o
  -8  -7   2        771.05        855.27        21.81 o
  -7  -7   2         15.22         15.76         4.40 o
  -6  -7   2        698.76        717.66        14.90 o
  -2  -7   2        766.23        791.88        15.02 o
  -1  -7   2          6.27          3.59         2.84 o
   0  -7   2         71.43         71.12         4.87 o
   1  -7   2          5.22          4.17         4.32 o
   2  -7   2        137.03        153.98         7.95 o
   3  -7   2        180.86        181.06        10.46 o
   4  -7   2          0.68          0.86         7.31 o
   5  -7   2          2.15          4.33         7.65 o
   6  -7   2         30.04         32.54         8.54 o
   7  -7   2          1.61         -0.95        12.45 o
 -14  -6   2          0.12         10.06         9.11 o
 -13  -6   2         12.01          2.09         7.55 o
 -12  -6   2         13.97         14.52         8.04 o
 -11  -6   2          4.47         14.49         8.83 o
 -10  -6   2         73.79         60.24         6.71 o
  -9  -6   2        100.33        108.98         8.99 o
  -8  -6   2        154.39        159.43         7.79 o
  -7  -6   2        501.72        514.91        17.91 o
  -6  -6   2          4.24          3.86         2.90 o
  -5  -6   2        252.10        300.72         7.86 o
  -4  -6   2       1160.06       1184.90        38.02 o
  -2  -6   2       1441.97       1747.10        70.00 o
  -1  -6   2        204.06        204.17         6.17 o
   0  -6   2        820.02        897.27        21.26 o
   1  -6   2         61.53         74.07         5.20 o
   2  -6   2         43.38         41.90         5.16 o
   3  -6   2          4.10          7.38         5.09 o
   4  -6   2         32.41         23.63         5.76 o
   5  -6   2         42.14         40.63         6.83 o
   6  -6   2          0.15          2.76         7.49 o
   7  -6   2          3.21         -0.64         8.90 o
   8  -6   2         10.13         11.09         9.73 o
 -14  -5   2         41.07         27.50        14.80 o
 -13  -5   2          0.33         -4.65         7.75 o
 -12  -5   2        167.24        204.30        30.14 o
 -11  -5   2          1.62          4.32         6.78 o
 -10  -5   2         10.95          9.34         6.33 o
  -9  -5   2         80.52         85.47         7.97 o
  -8  -5   2         18.51         22.14        10.81 o
  -7  -5   2          3.26          6.30         4.27 o
  -6  -5   2         40.31         31.48         3.73 o
  -5  -5   2         80.65        131.23         5.29 o
  -4  -5   2       1015.16       1121.02        64.83 o
  -3  -5   2        322.73        254.45         5.34 o
  -2  -5   2        537.93        441.58         8.85 o
  -1  -5   2         91.21         80.18         3.08 o
   0  -5   2        564.10        641.19        15.37 o
   1  -5   2        152.00        172.57         7.30 o
   2  -5   2        432.05        459.55        15.27 o
   3  -5   2        722.45        693.65        19.06 o
   4  -5   2         78.92         84.91         6.60 o
   5  -5   2        407.81        404.75        16.01 o
   6  -5   2         53.29         62.05         8.76 o
   7  -5   2          2.62          1.14         8.08 o
   8  -5   2          9.59          1.67         8.06 o
   9  -5   2         11.26         23.41        14.58 o
 -14  -4   2         65.71        148.65        18.51 o
 -13  -4   2          5.73         -7.14        11.33 o
 -12  -4   2         24.30         15.55         7.44 o
 -11  -4   2        249.16        260.52        10.61 o
 -10  -4   2        349.09        436.90        13.90 o
  -9  -4   2         69.41         83.08         7.24 o
  -8  -4   2         91.94         64.31         5.16 o
  -7  -4   2        124.71        140.33         7.33 o
  -6  -4   2        383.31        404.31        15.04 o
  -5  -4   2          1.17          1.19         2.67 o
  -4  -4   2        800.46        928.28        20.78 o
  -3  -4   2        392.47        235.81         6.06 o
  -2  -4   2          1.27          2.88         1.11 o
  -1  -4   2         23.44         30.53         2.01 o
   0  -4   2        190.08        176.92         5.75 o
   1  -4   2        191.52        101.83         5.06 o
   2  -4   2        369.82        405.63        12.55 o
   3  -4   2         34.71         60.96         4.82 o
   4  -4   2        446.10        496.07        22.19 o
   5  -4   2        172.37        149.06         9.60 o
   6  -4   2        427.55        410.56        15.11 o
   7  -4   2          5.02          3.79         6.26 o
   8  -4   2         56.57         60.55         9.67 o
   9  -4   2          2.56          2.64         7.40 o
  10  -4   2         16.53         39.94         7.94 o
 -13  -3   2         20.33         26.06        11.69 o
 -12  -3   2         38.69         49.64         8.05 o
 -11  -3   2         96.48        101.25         7.78 o
 -10  -3   2        338.97        368.55        12.62 o
  -9  -3   2          0.15         10.75         5.04 o
  -8  -3   2       1133.53       1288.17        56.59 o
  -7  -3   2        672.57        794.28        22.92 o
  -6  -3   2       1313.51       1435.18        34.77 o
  -5  -3   2        149.90        136.00         6.91 o
  -4  -3   2        362.96        255.65         9.00 o
  -3  -3   2       1353.42       1077.35        22.31 o
  -2  -3   2        714.27        509.16        10.65 o
  -1  -3   2        342.17        181.56         4.45 o
   0  -3   2       1774.76       1251.11        24.96 o
   1  -3   2          6.04         20.72         2.56 o
   2  -3   2          5.58         10.28         2.68 o
   3  -3   2         54.52         70.31         4.27 o
   4  -3   2        877.16        843.48        37.32 o
   5  -3   2         90.08         91.15         6.41 o
   6  -3   2        612.46        638.53        18.97 o
   7  -3   2          4.73          2.40         6.34 o
   8  -3   2        156.32        146.52         8.78 o
   9  -3   2         44.79         58.56         9.17 o
  10  -3   2          9.76         11.02         7.99 o
  11  -3   2          0.12          0.90         7.76 o
 -13  -2   2          0.68         -4.67        10.05 o
 -12  -2   2         14.24         17.12         7.83 o
 -11  -2   2          8.66         13.12         7.21 o
 -10  -2   2        107.92        108.50        15.66 o
  -9  -2   2        249.78        294.60        11.62 o
  -8  -2   2        110.10        108.66         7.58 o
  -7  -2   2          0.21         -0.05         3.93 o
  -6  -2   2       1128.57       1060.36        27.82 o
  -5  -2   2         31.85         44.38         4.12 o
  -4  -2   2        382.96        528.19        14.74 o
  -3  -2   2        367.48        240.44         8.00 o
  -2  -2   2       1231.24       1088.17        24.18 o
  -1  -2   2       1159.45       1296.29        23.55 o
   0  -2   2        113.22         58.62         2.54 o
   1  -2   2       1355.61       1274.81        26.62 o
   2  -2   2        374.16        459.81        12.46 o
   3  -2   2       1215.90       1399.71        30.72 o
   4  -2   2       4869.02       5491.69       105.03 o
   5  -2   2        130.10        133.53        11.52 o
   6  -2   2         28.05         24.94         4.99 o
   7  -2   2        113.46        112.99         7.55 o
   8  -2   2        279.93        269.76        11.42 o
   9  -2   2         44.25         50.39         6.73 o
  10  -2   2         31.25         33.35         7.11 o
  11  -2   2         10.81         10.40         6.75 o
 -13  -1   2          2.64         -5.73         7.57 o
 -12  -1   2         34.03         41.58         8.50 o
 -11  -1   2          0.39         -6.18         7.57 o
 -10  -1   2        116.50        132.55         7.75 o
  -9  -1   2         90.57         95.28         7.14 o
  -8  -1   2         18.34         22.94         5.00 o
  -7  -1   2         57.59         75.69         6.24 o
  -6  -1   2        119.15        102.63         9.64 o
  -5  -1   2          3.14         -0.75         3.09 o
  -4  -1   2       1896.83       1629.20        68.49 o
  -3  -1   2        458.69        266.30         8.80 o
  -2  -1   2        252.79        438.65        11.91 o
  -1  -1   2       1563.49       1620.03        90.42 o
   0  -1   2       5078.15       4170.51       101.26 o
   2  -1   2      11104.94      11931.86       258.25 o
   3  -1   2         82.26         79.74         4.23 o
   4  -1   2        561.70        469.36        15.23 o
   5  -1   2         30.84         42.49         4.20 o
   6  -1   2          0.96          1.07         5.60 o
   7  -1   2         40.94         38.57         5.45 o
   8  -1   2          7.81          7.13         5.54 o
   9  -1   2         26.94         17.21        14.45 o
  10  -1   2         54.74         67.92        22.45 o
  11  -1   2          1.43          1.35        10.68 o
  12  -1   2          9.42         -4.74        20.88 o
 -12   0   2         17.14         36.01         8.82 o
 -11   0   2          0.27          3.36         7.00 o
 -10   0   2         57.55         62.61         7.33 o
  -9   0   2          5.93         14.67         6.22 o
  -8   0   2         56.44         56.77         7.47 o
  -7   0   2        244.48        255.72        11.60 o
  -6   0   2         12.39          5.04         4.50 o
  -5   0   2        403.32        509.35        16.79 o
  -4   0   2         32.26          9.21         3.21 o
  -3   0   2       1793.22       2189.60        46.73 o
  -2   0   2        397.06        368.51        10.86 o
  -1   0   2       2366.81       2494.65        60.87 o
   0   0   2       4836.99       4375.25        87.28 o
   1   0   2        176.65        138.56         7.66 o
   2   0   2        116.08         91.01         5.54 o
   3   0   2        509.23        441.28        23.17 o
   5   0   2        325.70        343.11        15.98 o
   6   0   2          4.90          9.11         5.59 o
   7   0   2        207.78        209.86        13.66 o
   8   0   2         48.94         35.88        10.60 o
   9   0   2         28.85         32.24         6.76 o
  10   0   2         61.09         53.65         9.77 o
  11   0   2         16.06         15.26         8.26 o
  12   0   2          0.16         -2.46         7.33 o
 -12   1   2         24.33         37.25         8.52 o
 -11   1   2          2.09         17.42         7.73 o
 -10   1   2         74.95        114.69        18.73 o
  -9   1   2         97.79         96.30        10.05 o
  -8   1   2        221.50        216.20        12.67 o
  -7   1   2         50.65         32.33        11.10 o
  -6   1   2        734.66        747.02        47.77 o
  -4   1   2       2604.85       2636.66       125.90 o
  -3   1   2        278.28        410.14        16.25 o
  -2   1   2         62.64         98.43         7.95 o
  -1   1   2        199.53         93.33         4.62 o
   1   1   2         19.51          9.92         1.21 o
   2   1   2        518.46        371.48         8.28 o
   3   1   2        541.44        482.19        11.75 o
   4   1   2       3393.11       3281.15        65.17 o
   5   1   2        271.49        332.28        10.24 o
   6   1   2        599.33        454.46        15.04 o
   7   1   2          0.09          1.33         4.20 o
   8   1   2        161.98        162.18         9.09 o
   9   1   2        146.40        150.42         8.55 o
  10   1   2         19.14         22.59         8.23 o
  11   1   2         14.25          7.95         6.45 o
  12   1   2         13.40         17.49         8.49 o
  13   1   2         15.77         18.50         9.73 o
 -11   2   2          2.92          5.76         9.53 o
 -10   2   2         24.34         30.74        10.31 o
  -9   2   2         45.78         49.68         7.23 o
  -8   2   2         97.14        101.90         9.77 o
  -7   2   2        118.74        102.88        10.57 o
  -6   2   2        668.78        691.72        17.82 o
  -5   2   2         88.22         56.80         8.83 o
  -4   2   2       1726.24       1779.02        46.43 o
  -3   2   2          7.92          9.06         3.31 o
  -2   2   2       1379.84       1471.02        31.93 o
  -1   2   2         98.89         89.25         3.59 o
   0   2   2        432.88        371.19         9.67 o
   1   2   2       4741.81       4470.92        75.96 o
   2   2   2       4316.77       4179.44       149.51 o
   3   2   2       1699.70       1622.47        31.33 o
   4   2   2       1069.13       1010.46        22.25 o
   5   2   2        651.16        577.60        15.02 o
   6   2   2        878.86        963.88        31.10 o
   7   2   2          2.34          0.14         3.94 o
   8   2   2        941.88       1046.96        25.42 o
   9   2   2         14.97         16.37         7.55 o
  10   2   2        347.72        411.78        12.73 o
  11   2   2         11.98         18.79         6.68 o
  12   2   2         12.66          9.56         7.36 o
  13   2   2          1.83          0.30         8.17 o
 -11   3   2          0.79          5.03         8.63 o
 -10   3   2         29.29         46.36         7.40 o
  -9   3   2          3.97         -4.83         8.32 o
  -8   3   2         66.57         70.31         7.24 o
  -7   3   2         12.15         12.64         5.45 o
  -6   3   2        532.05        563.55        16.81 o
  -5   3   2          1.18          3.28         6.27 o
  -4   3   2        322.03        378.62        14.06 o
  -3   3   2        376.15        392.70        14.19 o
  -2   3   2       5599.87       5875.31       312.52 o
  -1   3   2         18.17         10.54         2.68 o
   0   3   2          9.22          3.84         1.92 o
   2   3   2       7538.40       7479.17       121.63 o
   3   3   2        130.81        161.31         4.35 o
   4   3   2        402.59        302.92         8.87 o
   5   3   2         56.64         23.79         3.42 o
   6   3   2       2546.57       2706.95        53.49 o
   7   3   2         93.68        108.46         5.98 o
   8   3   2        830.52        946.85        21.98 o
   9   3   2        151.45        183.88         8.58 o
  10   3   2        613.50        780.74        22.78 o
  11   3   2          1.22          2.73         6.01 o
  12   3   2          0.46          0.49         6.66 o
  13   3   2          0.53         -1.29         8.96 o
 -10   4   2          0.08          6.52         8.45 o
  -9   4   2          3.91         -3.49         8.74 o
  -8   4   2         63.09         54.69         8.25 o
  -7   4   2          1.82          4.96         6.10 o
  -6   4   2         68.70         78.61        11.30 o
  -5   4   2         73.41         71.16         5.98 o
  -4   4   2         44.65         45.00         4.97 o
  -3   4   2          1.59          8.32         3.51 o
  -2   4   2        238.94        287.05         9.34 o
  -1   4   2        298.13        269.89         8.85 o
   0   4   2        546.33        705.75        17.28 o
   1   4   2       1379.45       1138.41        39.91 o
   2   4   2        101.59        133.72         4.76 o
   3   4   2       1958.98       2241.86        41.68 o
   4   4   2       2172.72       2676.44        48.22 o
   5   4   2        345.18        291.31         8.05 o
   6   4   2       3017.65       2958.48        55.64 o
   7   4   2          7.67          9.68         3.37 o
   8   4   2         54.10         51.95         4.84 o
   9   4   2         52.57         78.33         5.92 o
  10   4   2        365.77        396.03        13.64 o
  11   4   2         27.09         28.42         6.83 o
  12   4   2        126.25        165.03        20.55 o
  13   4   2          1.43          2.17         7.97 o
  14   4   2         46.25         89.33         9.87 o
  -9   5   2         11.91         22.59        13.86 o
  -8   5   2         19.34         30.07        11.82 o
  -7   5   2          2.96          4.21         6.94 o
  -6   5   2         34.16         41.99         9.04 o
  -5   5   2         77.40         83.75         7.25 o
  -4   5   2        320.28        322.55        12.38 o
  -3   5   2         91.47         77.71        11.38 o
  -2   5   2        167.34        184.30         8.30 o
  -1   5   2        872.55        978.41        75.40 o
   0   5   2        896.00        679.01        21.55 o
   1   5   2        407.41        356.22        10.02 o
   2   5   2        667.74        854.29        17.59 o
   3   5   2        184.46        180.78         5.11 o
   4   5   2       2637.70       2713.16        56.85 o
   5   5   2        119.89         63.45         3.32 o
   6   5   2         27.83         59.81         3.73 o
   7   5   2         46.97         56.38         4.25 o
   8   5   2        835.53        818.53        17.27 o
   9   5   2         86.30         85.44         6.38 o
  10   5   2         80.15         80.03         7.16 o
  11   5   2          0.25          3.84         6.32 o
  12   5   2        183.29        214.49        20.77 o
  13   5   2          0.29         -7.74         8.15 o
  14   5   2          7.34         14.11         8.62 o
  -8   6   2         17.41         27.34         9.09 o
  -7   6   2          1.44          0.51         8.69 o
  -6   6   2         63.42         57.13         7.92 o
  -5   6   2          3.28         12.10         6.27 o
  -4   6   2         64.82         65.20         7.40 o
  -3   6   2          0.74          1.24         5.30 o
  -2   6   2          1.44         -0.38         5.47 o
  -1   6   2        267.59        293.94        15.16 o
   0   6   2         54.01         43.61         8.10 o
   1   6   2        993.86       1100.31        40.62 o
   2   6   2        496.36        384.92         9.87 o
   3   6   2        400.83        417.19         8.33 o
   4   6   2        151.21        104.58         3.19 o
   5   6   2       1850.52       1791.39        34.05 o
   6   6   2       1046.50       1113.51        23.12 o
   7   6   2          1.23          4.89         3.35 o
   8   6   2       1613.18       1670.34        35.33 o
   9   6   2         14.73         13.12         4.72 o
  10   6   2        315.63        381.10        12.58 o
  11   6   2         82.73         67.29         7.52 o
  12   6   2         33.21         42.91         7.60 o
  13   6   2         12.51         17.13         9.01 o
  14   6   2         40.99         52.14         8.56 o
  -8   7   2         33.61         44.46        12.39 o
  -7   7   2          0.95          3.95         9.04 o
  -6   7   2        105.90        128.36        10.85 o
  -5   7   2         39.81         47.90         7.97 o
  -4   7   2          2.37          2.78         6.61 o
  -3   7   2         82.54         62.89        16.28 o
  -2   7   2        672.37        672.38        20.25 o
  -1   7   2         25.32         18.91         5.05 o
   0   7   2        295.22        263.95        15.34 o
   1   7   2          3.09          5.14         3.51 o
   2   7   2        227.29        195.06        12.52 o
   3   7   2        665.76        735.45        14.44 o
   4   7   2        628.55        707.21        13.07 o
   5   7   2        162.18        204.71         5.40 o
   6   7   2         79.25         65.41         3.52 o
   7   7   2        371.12        356.27        10.70 o
   8   7   2        861.91        974.17        25.10 o
   9   7   2         10.20          7.34         4.73 o
  10   7   2         19.97         24.50         5.60 o
  11   7   2         16.87         27.81         6.66 o
  12   7   2        182.12        235.48        11.86 o
  13   7   2          0.21          5.88         8.91 o
  14   7   2         41.30         40.57         9.87 o
  -7   8   2          0.62          1.69        12.23 o
  -6   8   2         22.71          8.74        11.88 o
  -5   8   2         18.10         26.25         9.33 o
  -4   8   2         86.41         85.83         8.84 o
  -3   8   2          0.59         -1.29         9.35 o
  -2   8   2         74.44         58.27         9.38 o
  -1   8   2         11.37         12.36         7.45 o
   0   8   2        253.88        248.99        15.64 o
   1   8   2        687.66        751.17        90.95 o
   2   8   2         35.04         41.38         3.52 o
   3   8   2        154.52        145.54         6.46 o
   6   8   2        635.26        712.69        14.38 o
   7   8   2         83.38         87.25         4.14 o
   8   8   2        178.88        199.87         8.16 o
   9   8   2          4.70          9.66         6.04 o
  10   8   2         34.63         55.94         6.51 o
  11   8   2          3.05          0.88         6.54 o
  12   8   2        259.01        283.39        13.06 o
  13   8   2          0.18         -1.33         9.10 o
  14   8   2         43.47         41.09        11.15 o
  -6   9   2         16.46         17.85        22.00 o
  -5   9   2         12.40         15.14        10.33 o
  -4   9   2         29.73         43.76        14.16 o
  -3   9   2          0.94         -3.40        11.65 o
  -2   9   2        253.00        265.58        12.94 o
  -1   9   2          1.50          4.53         7.82 o
   0   9   2        479.22        524.11        27.22 o
   1   9   2          0.08          0.62         5.41 o
   2   9   2         77.91         81.70        16.83 o
   3   9   2          0.27          8.28         3.55 o
   7   9   2        203.47        207.86         5.64 o
   8   9   2        324.42        310.46         9.42 o
   9   9   2          6.68         17.42         7.03 o
  10   9   2         26.19         18.56         6.72 o
  11   9   2         24.42         18.37         7.16 o
  12   9   2         32.47         36.10         7.95 o
  13   9   2         10.22          5.98         8.84 o
  14   9   2         37.26         32.42        10.12 o
  -4  10   2         17.28         18.87         8.54 o
  -3  10   2         12.81         20.30        10.01 o
  -2  10   2        105.79         99.72        27.92 o
  -1  10   2         20.41         18.91        10.31 o
   0  10   2         71.86         44.59        11.43 o
   1  10   2         44.88         40.35         6.40 o
   2  10   2        233.96        244.29        15.74 o
   3  10   2         15.98         17.55         3.14 o
   8  10   2        305.79        284.42         9.81 o
   9  10   2        224.27        263.35        10.45 o
  10  10   2        121.70        121.69         9.46 o
  11  10   2          0.21         -0.26         7.60 o
  12  10   2         72.07         77.03         9.14 o
  13  10   2          0.78         -1.14        11.87 o
  14  10   2         16.24         23.02         9.00 o
  -3  11   2          1.88          7.32        10.22 o
  -2  11   2         27.12         22.11        11.56 o
  -1  11   2          0.46         -1.19        10.86 o
   0  11   2          5.67         -1.85         9.48 o
   1  11   2         93.23        140.06        18.73 o
   2  11   2         14.30          5.53         5.58 o
   3  11   2         21.06         13.01         4.82 o
  10  11   2        108.30        119.31         6.82 o
  11  11   2         71.65         61.47         9.98 o
  12  11   2        163.16        128.76         9.96 o
  13  11   2         21.62         13.33         8.58 o
  -2  12   2          5.05          0.95        12.19 o
  -1  12   2         25.82          8.46        16.82 o
   0  12   2          9.66         -3.32        10.12 o
   1  12   2          6.86          1.77         9.04 o
   2  12   2          5.08          5.10         7.21 o
  11  12   2         44.60         43.52         4.88 o
  12  12   2         50.76         68.52         9.11 o
  13  12   2         19.25         22.86        13.24 o
   0  13   2         11.08          9.83         9.07 o
   1  13   2          1.66         -5.03         6.99 o
   2  13   2         23.55         29.33         8.28 o
  -1 -12   3         26.12         34.96         7.04 o
   0 -12   3          1.57          4.45        16.24 o
 -12 -11   3          5.41          2.30         7.60 o
 -11 -11   3         11.16          9.86         6.77 o
  -2 -11   3         49.74         43.44         5.11 o
  -1 -11   3         21.55         22.30         7.60 o
   0 -11   3         17.19         43.09         8.47 o
   1 -11   3         65.55         84.98        11.27 o
   2 -11   3          3.79          5.28        10.77 o
 -13 -10   3         68.18         71.09        16.15 o
 -12 -10   3         42.26         36.46        10.27 o
 -11 -10   3         51.28         44.86         8.30 o
 -10 -10   3          5.56          0.40         6.01 o
  -9 -10   3         25.73         12.63         3.58 o
  -2 -10   3        130.27        103.60         8.83 o
  -1 -10   3         63.73         54.67         7.45 o
   0 -10   3         45.05         26.71         7.41 o
   1 -10   3        118.73        149.11        10.84 o
   2 -10   3          0.40          0.51        12.53 o
   3 -10   3         16.51         15.82         9.89 o
   4 -10   3          0.16          8.42         9.31 o
 -13  -9   3         59.27         35.92        11.24 o
 -12  -9   3          0.00        -10.44        11.33 o
 -11  -9   3         34.87         38.31        10.98 o
 -10  -9   3         14.50         16.19         7.38 o
  -9  -9   3        261.80        356.59        13.03 o
  -8  -9   3          0.96          3.08         3.33 o
  -2  -9   3        203.75        183.62        15.56 o
  -1  -9   3        408.34        419.96        11.92 o
   0  -9   3         10.84         13.93         6.72 o
   1  -9   3          2.51          5.98         8.31 o
   2  -9   3         15.56         16.02         8.35 o
   3  -9   3         42.52         36.82        10.77 o
   4  -9   3          2.10          8.28        10.89 o
   5  -9   3         24.11          7.29         7.20 o
 -13  -8   3         21.67         10.93         9.72 o
 -12  -8   3          2.87          5.16        17.21 o
 -11  -8   3        127.43        108.46        21.75 o
 -10  -8   3          0.49          9.22         9.32 o
  -9  -8   3        200.24        240.06        15.68 o
  -8  -8   3        169.84        168.77        17.85 o
  -7  -8   3        131.83        122.73         8.21 o
  -2  -8   3         23.60         16.05         3.53 o
  -1  -8   3         14.44         20.21         3.61 o
   0  -8   3        351.83        408.05        11.31 o
   1  -8   3          0.47          1.13         7.73 o
   2  -8   3         50.36         31.87         6.90 o
   3  -8   3        104.76        100.10         9.41 o
   4  -8   3          0.05          3.55         7.61 o
   5  -8   3         20.68         33.74         9.01 o
   6  -8   3          4.43          3.76         9.15 o
 -14  -7   3          0.24         -5.68         8.93 o
 -13  -7   3         35.14         24.34        17.35 o
 -12  -7   3          4.31          3.17        10.70 o
 -11  -7   3         30.33         29.58         8.85 o
 -10  -7   3          0.32         -4.62         7.63 o
  -9  -7   3        102.94         88.38         7.87 o
  -8  -7   3        105.34        107.54         6.69 o
  -7  -7   3        380.32        460.07        12.48 o
  -6  -7   3        153.40        142.01         5.32 o
  -5  -7   3        247.30        307.26         6.36 o
  -3  -7   3        655.95        711.24        21.18 o
  -2  -7   3        153.97        178.58         5.31 o
  -1  -7   3        453.11        543.26        12.48 o
   0  -7   3        470.66        459.24        14.37 o
   1  -7   3        217.47        235.08         9.34 o
   2  -7   3        259.52        211.46        10.24 o
   3  -7   3          1.27          6.19         6.25 o
   4  -7   3         54.65         39.69         6.82 o
   5  -7   3          6.83          6.72         8.30 o
   6  -7   3          2.07         -0.67         5.49 o
   7  -7   3          3.43          8.59         7.59 o
 -14  -6   3          6.66          9.89        25.15 o
 -13  -6   3        113.00        111.43        49.10 o
 -12  -6   3          0.01          6.44        10.98 o
 -11  -6   3        132.86        135.44        16.23 o
 -10  -6   3         13.23          9.47         7.07 o
  -9  -6   3        112.66        118.22        10.68 o
  -8  -6   3          8.40         -1.31         7.00 o
  -7  -6   3         57.21         73.02         9.04 o
  -6  -6   3        670.57        824.98        32.56 o
  -5  -6   3         28.93         29.86         2.69 o
  -4  -6   3        170.51        217.95         5.53 o
  -3  -6   3        904.22       1012.72        18.71 o
  -2  -6   3        239.97        299.48         7.21 o
  -1  -6   3        977.31       1260.82        25.02 o
   0  -6   3         49.23         35.66         3.81 o
   1  -6   3        772.65        907.58        23.45 o
   2  -6   3         18.94         15.44         5.55 o
   3  -6   3         26.44         34.69         6.66 o
   4  -6   3          2.51         -0.76         6.14 o
   5  -6   3          0.49         -3.67         7.05 o
   6  -6   3         17.20          8.71         8.58 o
   7  -6   3         49.73         52.82         7.90 o
   8  -6   3          1.08          7.77        10.75 o
 -14  -5   3         18.84         20.22        10.08 o
 -13  -5   3         32.11         17.82        15.78 o
 -12  -5   3          8.67         20.53         8.78 o
 -11  -5   3        146.25        186.78        10.05 o
 -10  -5   3         43.41         31.17         7.02 o
  -9  -5   3          3.23          1.28         5.54 o
  -8  -5   3          6.07          6.87         6.09 o
  -7  -5   3        230.08        257.65         9.42 o
  -6  -5   3        243.79        346.29        11.77 o
  -5  -5   3       1057.77       1324.99        29.04 o
  -4  -5   3         45.06         77.24         3.34 o
  -3  -5   3       1573.91       2039.17        35.85 o
  -2  -5   3        212.19        170.64         4.43 o
  -1  -5   3        786.46        731.89        15.28 o
   0  -5   3        292.69        305.75         8.38 o
   1  -5   3        353.15        382.89        11.50 o
   2  -5   3        593.21        746.99        19.81 o
   3  -5   3        921.27        943.94        22.81 o
   4  -5   3         98.30         94.53         8.67 o
   5  -5   3         28.39         20.38         6.66 o
   6  -5   3         53.33         61.09         7.96 o
   7  -5   3         63.42         61.35        12.05 o
   8  -5   3          1.93          3.36         7.96 o
   9  -5   3         11.03          3.03         7.74 o
 -13  -4   3          1.52         -4.69         8.38 o
 -12  -4   3         50.38         52.70        16.22 o
 -11  -4   3         95.39         93.38         8.72 o
 -10  -4   3         17.22         25.93         6.80 o
  -9  -4   3        177.69        227.35        10.07 o
  -8  -4   3        258.70        292.08        21.38 o
  -7  -4   3        940.96       1089.24        28.31 o
  -6  -4   3        270.15        301.61        11.68 o
  -5  -4   3        237.75        246.93         8.69 o
  -4  -4   3        333.77        326.41         9.54 o
  -3  -4   3       2161.13       2253.50        40.19 o
  -2  -4   3        168.35        265.47         6.21 o
  -1  -4   3       2179.99       2222.94        37.71 o
   0  -4   3        678.94        946.78        31.75 o
   1  -4   3         30.05         28.14         2.94 o
   2  -4   3        924.97        852.04        20.94 o
   3  -4   3       1223.58       1327.88        29.63 o
   4  -4   3        711.40        787.24        46.83 o
   5  -4   3        149.75        180.54         9.23 o
   6  -4   3        233.47        205.57         9.64 o
   7  -4   3        187.94        183.35         9.58 o
   8  -4   3          1.64          4.11         7.62 o
   9  -4   3         79.97         85.25        25.05 o
  10  -4   3          3.14          6.40        14.11 o
 -13  -3   3          0.17         -9.60         7.71 o
 -12  -3   3          5.42         10.06         8.15 o
 -11  -3   3          3.91          8.48         6.92 o
 -10  -3   3         30.78         20.59         6.50 o
  -9  -3   3         57.86         50.93         7.09 o
  -8  -3   3        196.57        198.07         8.45 o
  -7  -3   3        184.31        219.40         8.83 o
  -6  -3   3          0.02          3.82         3.08 o
  -5  -3   3         14.47         22.64         6.70 o
  -4  -3   3        413.94        646.65        35.15 o
  -3  -3   3       1426.77       1664.90        33.77 o
  -2  -3   3        276.77        286.46         6.90 o
  -1  -3   3       1106.59       1281.65        23.35 o
   0  -3   3        241.92        220.32         5.38 o
   1  -3   3          6.85         23.91         2.59 o
   2  -3   3        100.05        180.41         6.86 o
   3  -3   3         36.37         21.98         3.41 o
   4  -3   3         11.97          6.90         3.87 o
   5  -3   3        765.46        779.57        26.63 o
   6  -3   3         88.42        102.88         7.76 o
   7  -3   3        463.13        516.98        26.73 o
   8  -3   3        233.30        228.48        15.43 o
   9  -3   3         21.59         23.19         8.89 o
  10  -3   3         18.88         26.99        23.80 o
 -13  -2   3         10.41         15.69         9.79 o
 -12  -2   3          0.79         12.89         9.10 o
 -11  -2   3         15.74         25.11         6.97 o
 -10  -2   3         78.82         78.48         8.86 o
  -9  -2   3         78.36         76.16        10.47 o
  -8  -2   3        471.48        447.51        16.39 o
  -7  -2   3        125.86        127.37         7.01 o
  -6  -2   3         48.55         36.98         4.36 o
  -5  -2   3        597.61        628.04        17.49 o
  -4  -2   3        526.87        400.08        11.75 o
  -3  -2   3          9.15         24.46         2.46 o
  -2  -2   3         29.20         28.30         2.14 o
  -1  -2   3         17.31          8.15         1.46 o
   0  -2   3        789.86        717.42        15.15 o
   1  -2   3       1552.26       1762.13        35.72 o
   2  -2   3          4.59         14.96         3.15 o
   3  -2   3       2302.66       2348.73        46.38 o
   4  -2   3        856.64       1002.37        23.58 o
   5  -2   3        374.06        431.80        13.46 o
   6  -2   3          0.28          2.01         4.97 o
   7  -2   3          1.82         -0.82         5.24 o
   8  -2   3         30.31         35.89         6.77 o
   9  -2   3          8.65         14.15         7.73 o
  10  -2   3         10.20          8.13         8.25 o
  11  -2   3         23.83         39.78        12.89 o
 -13  -1   3         36.97         53.97        10.57 o
 -12  -1   3          4.75         13.91         8.90 o
 -11  -1   3         54.73         76.74        15.76 o
 -10  -1   3         30.75         23.50         6.69 o
  -9  -1   3        107.55        107.13         7.32 o
  -8  -1   3        285.89        334.39        32.62 o
  -7  -1   3         20.39         17.98         5.44 o
  -6  -1   3          7.09          5.96         3.50 o
  -5  -1   3        730.29        784.49        32.19 o
  -4  -1   3        161.99        103.53         5.08 o
  -3  -1   3        329.44        334.90        10.82 o
  -2  -1   3        314.00        347.91        10.06 o
  -1  -1   3        949.96        792.18        22.67 o
   0  -1   3       2677.20       2066.35        43.36 o
   1  -1   3        264.70        295.81         7.49 o
   2  -1   3       1726.29       1839.12        36.87 o
   3  -1   3        417.66        458.50        12.34 o
   4  -1   3         64.92         47.65         3.72 o
   5  -1   3         22.72         30.59         4.38 o
   6  -1   3         18.19         18.92         5.68 o
   7  -1   3          2.53          8.52         5.55 o
   8  -1   3          6.14          4.23         5.18 o
   9  -1   3         44.54         32.90         6.51 o
  10  -1   3          0.15          4.47         7.14 o
  11  -1   3         13.93          7.07        15.96 o
  12  -1   3          1.86          6.23         7.24 o
 -12   0   3          0.03         -0.03         6.21 o
 -11   0   3         47.00         76.44         8.39 o
 -10   0   3         21.93         17.13         6.62 o
  -9   0   3        311.65        378.58        22.40 o
  -8   0   3         61.79         57.37         7.50 o
  -7   0   3         53.42         65.64         6.43 o
  -6   0   3        207.75        184.38         8.44 o
  -5   0   3        283.85        163.20         8.31 o
  -4   0   3         22.56         16.55         3.01 o
  -3   0   3       1970.26       2057.22        66.76 o
  -2   0   3        665.14        570.24        14.74 o
  -1   0   3      13781.24      11577.95       376.63 o
   0   0   3          3.65          9.37         1.47 o
   1   0   3       2011.13       1994.20        37.03 o
   2   0   3       1244.11       1274.32        41.61 o
   3   0   3        944.35        716.90        19.41 o
   4   0   3        179.51        129.35        98.20 o
   5   0   3       3033.34       3245.64       126.03 o
   7   0   3          0.50          3.45         5.06 o
   8   0   3         36.57         19.06        14.40 o
   9   0   3         90.96         77.00         9.95 o
  10   0   3         11.50         15.80         7.26 o
  11   0   3          4.47          6.97         7.83 o
  12   0   3          6.07          9.58         8.02 o
 -12   1   3          0.41         -1.43         5.53 o
 -11   1   3         49.28         63.27         8.37 o
 -10   1   3         17.90         23.10         8.80 o
  -9   1   3          0.46          2.69         6.22 o
  -8   1   3         76.34         80.14        14.79 o
  -7   1   3        347.65        363.55        16.69 o
  -6   1   3         12.13          7.94         8.93 o
  -5   1   3       1785.77       1844.26        70.91 o
  -4   1   3         11.07          0.62         7.40 o
  -2   1   3        224.34        246.69        12.22 o
  -1   1   3         12.25         15.96         3.07 o
   0   1   3       1262.94       1180.54        29.50 o
   1   1   3      10132.84       9301.61       303.78 o
   2   1   3       2060.82       1877.05        34.53 o
   3   1   3         46.69         35.68         2.58 o
   4   1   3       1450.88       1437.23        30.12 o
   5   1   3        237.89        286.89         9.54 o
   6   1   3        138.67        208.15         8.84 o
   7   1   3        136.44        133.65         7.14 o
   8   1   3         19.68         34.71         6.21 o
   9   1   3        219.50        240.53        10.32 o
  10   1   3          1.68         -0.50         6.53 o
  11   1   3        148.36        156.69        22.56 o
  12   1   3          1.14         -0.84         8.14 o
  13   1   3         17.76          8.91         7.66 o
 -11   2   3          0.99          2.60        17.96 o
 -10   2   3          0.32         -7.38        10.41 o
  -9   2   3          9.66          6.05         6.19 o
  -8   2   3          2.61         16.22         6.94 o
  -7   2   3        163.89        156.79         8.73 o
  -6   2   3         32.62         20.30         5.30 o
  -5   2   3        475.48        486.89        26.80 o
  -4   2   3         44.63         32.37         4.45 o
  -3   2   3       2805.14       2895.69       172.32 o
  -2   2   3          1.35         18.94         3.25 o
  -1   2   3       1772.87       1670.34        35.23 o
   0   2   3         40.81         41.19         3.17 o
   2   2   3         90.04         25.35         1.82 o
   3   2   3       2101.83       1800.75        33.73 o
   4   2   3          4.48          2.71         2.65 o
   5   2   3       2036.08       1801.23        37.89 o
   6   2   3        164.88        170.19         7.57 o
   7   2   3       1298.12       1569.05        34.60 o
   8   2   3          0.42          2.81         4.22 o
   9   2   3        343.91        363.72        11.95 o
  10   2   3         82.55        110.35         7.79 o
  11   2   3         82.09         82.47         9.25 o
  12   2   3          8.11          5.20         7.16 o
  13   2   3          6.54         10.89         7.85 o
 -11   3   3          0.11          2.96         6.92 o
 -10   3   3          3.58         14.76         8.88 o
  -9   3   3         57.71         76.54         8.09 o
  -8   3   3          6.36          7.39         6.75 o
  -7   3   3          2.05         -0.93         5.70 o
  -6   3   3        192.42        161.63        14.57 o
  -5   3   3        220.50        183.33        12.93 o
  -4   3   3          1.51          6.39         4.54 o
  -3   3   3        888.86       1075.88        44.52 o
  -2   3   3        165.60        102.81         9.78 o
  -1   3   3        891.50       1101.91        25.93 o
   0   3   3        122.14         62.19         3.49 o
   1   3   3       3596.75       4406.84        78.17 o
   2   3   3       1880.20       2094.32        38.67 o
   3   3   3         13.48         16.36         1.91 o
   4   3   3        430.76        318.23         8.64 o
   5   3   3       2103.55       2074.52        42.74 o
   6   3   3        494.25        388.68        10.95 o
   7   3   3        694.35        681.86        16.87 o
   8   3   3          5.61          7.69         4.36 o
   9   3   3          0.82         -3.84         6.33 o
  10   3   3         44.45         39.43         6.46 o
  11   3   3        103.78        129.49        13.42 o
  12   3   3         25.94         41.60         8.48 o
  13   3   3         16.47         21.17        11.30 o
 -10   4   3          5.58          2.73         7.11 o
  -9   4   3         30.84         52.44         9.51 o
  -8   4   3         15.68         20.06        10.99 o
  -7   4   3         44.17         53.54         6.51 o
  -6   4   3        203.13        206.50        15.98 o
  -5   4   3        309.20        319.70        12.89 o
  -4   4   3        367.45        354.42        12.97 o
  -3   4   3        135.96        109.64         6.82 o
  -2   4   3         61.06         59.43         4.77 o
  -1   4   3       2437.23       2722.18        54.87 o
   0   4   3        597.20        457.93        12.98 o
   1   4   3       1418.04       1361.39        28.00 o
   2   4   3        237.89        194.43         9.69 o
   4   4   3         34.54         39.14         3.78 o
   5   4   3       1910.31       2307.08        53.23 o
   6   4   3         51.60         22.16         3.13 o
   7   4   3       1639.49       1622.68        33.91 o
   8   4   3        117.66         96.49         6.04 o
   9   4   3        241.61        257.72         9.27 o
  10   4   3         60.10         69.52         6.70 o
  11   4   3        234.38        250.83         9.67 o
  12   4   3         13.92         18.18         7.32 o
  13   4   3         24.17         32.99         7.96 o
  14   4   3          3.20          9.90         8.71 o
  -9   5   3          7.18          7.21        10.17 o
  -8   5   3          1.53         -3.85        11.42 o
  -7   5   3         29.07         27.65         7.49 o
  -6   5   3          7.67         12.56         7.25 o
  -5   5   3        205.25        222.29        10.46 o
  -4   5   3        554.66        604.05        17.42 o
  -3   5   3        395.51        374.20        13.52 o
  -2   5   3        318.29        269.62        15.76 o
  -1   5   3          1.28          4.48         3.11 o
   0   5   3        768.58        940.20        61.72 o
   1   5   3       1959.14       1938.69        37.93 o
   2   5   3        190.89        197.32         8.55 o
   3   5   3       2400.90       2633.86        46.08 o
   4   5   3       1527.51       1448.89        28.19 o
   5   5   3        264.82        170.17         5.87 o
   6   5   3       1141.12       1219.74        27.22 o
   7   5   3       1694.27       1990.03        39.54 o
   8   5   3         33.52         40.80         5.21 o
   9   5   3        534.63        523.38        15.15 o
  10   5   3          3.03          9.34         5.06 o
  11   5   3        253.38        298.85        11.22 o
  12   5   3          9.64         12.69         7.00 o
  13   5   3         15.54         11.08         7.95 o
  14   5   3          9.25         13.26         9.64 o
  -8   6   3          2.62          1.34         8.47 o
  -7   6   3         81.20        100.45        20.24 o
  -6   6   3         51.62         69.47        13.80 o
  -5   6   3         67.33         71.32         9.27 o
  -4   6   3        233.49        232.14        10.56 o
  -3   6   3        206.24        246.72        11.03 o
  -2   6   3         26.19         20.23         5.11 o
  -1   6   3        345.63        294.24        20.09 o
   0   6   3        371.55        356.75        23.55 o
   1   6   3       1761.43       1993.88        40.90 o
   2   6   3        199.91        190.53         6.80 o
   3   6   3        827.61        770.35        16.34 o
   4   6   3         32.98         31.52         2.02 o
   5   6   3       4128.29       4540.92        77.02 o
   6   6   3         62.92         89.63         4.18 o
   7   6   3       1263.79       1424.04        29.55 o
   8   6   3         79.89         59.00         5.41 o
   9   6   3        890.84        888.52        28.20 o
  10   6   3        191.49        206.01         9.27 o
  11   6   3        319.69        386.29        13.51 o
  12   6   3          2.13          2.15         7.12 o
  13   6   3         79.72        104.05        11.30 o
  14   6   3          1.27          8.37        10.00 o
  -8   7   3          0.35          0.63         9.56 o
  -7   7   3         19.82         34.42        15.36 o
  -6   7   3          1.81          8.18         8.52 o
  -5   7   3         36.10         32.22         9.57 o
  -4   7   3          9.36          3.44         6.66 o
  -3   7   3         23.08         20.69         6.80 o
  -2   7   3         59.26         50.16         6.30 o
  -1   7   3         27.90         39.57         8.12 o
   0   7   3        689.70        661.88        41.21 o
   1   7   3        236.20        233.11        10.65 o
   2   7   3         45.97         51.27         3.34 o
   3   7   3       1001.25       1176.68        23.90 o
   4   7   3          4.23          6.09         1.77 o
   5   7   3        122.97        144.20         4.64 o
   6   7   3        177.71        190.82         6.11 o
   7   7   3        256.35        276.61         9.32 o
   8   7   3         10.96          8.19         3.51 o
   9   7   3        554.48        619.88        24.13 o
  10   7   3         12.39         13.57         5.93 o
  11   7   3        242.13        280.65        11.47 o
  12   7   3          0.36         -2.56         7.65 o
  13   7   3         64.85         52.38         8.72 o
  14   7   3         35.13         38.40        10.09 o
  -7   8   3         10.86         10.87        19.32 o
  -6   8   3          5.40         14.70        11.33 o
  -5   8   3         41.38         49.16        10.01 o
  -4   8   3         42.88         48.32        12.60 o
  -3   8   3         84.02        103.92         8.29 o
  -2   8   3          6.86          9.01         6.62 o
  -1   8   3        155.23        144.41         8.91 o
   0   8   3        218.18        195.15         8.63 o
   1   8   3       1283.35       1432.84        77.19 o
   2   8   3         36.64         17.19         3.66 o
   3   8   3        908.91       1005.92        35.54 o
   4   8   3         38.90         44.25         2.40 o
   5   8   3       1232.05       1301.53        24.70 o
   6   8   3         27.96         33.93         2.87 o
   7   8   3        810.31        881.77        18.92 o
   8   8   3         18.88         13.44         4.37 o
   9   8   3        222.71        220.08        11.21 o
  10   8   3         54.98         49.64         6.24 o
  11   8   3        148.86        177.64         9.26 o
  12   8   3         24.05         19.05         7.09 o
  13   8   3         31.58         34.58        14.27 o
  14   8   3         31.69         25.42         8.88 o
  -6   9   3          0.45          9.85        13.36 o
  -5   9   3         20.30         30.73        14.16 o
  -4   9   3         19.03         12.53         9.17 o
  -3   9   3         20.12         10.56         8.91 o
  -2   9   3          0.15          1.14         8.93 o
  -1   9   3        548.14        545.25        17.62 o
   0   9   3          3.02         -4.66         7.10 o
   1   9   3        170.05        140.83         7.56 o
   2   9   3         11.83          6.39         4.09 o
   3   9   3        193.86        189.00         6.36 o
   4   9   3        128.52        102.43         3.39 o
   5   9   3       1191.29       1199.65        54.68 o
   6   9   3          3.90          1.03         2.20 o
   7   9   3        321.50        340.10         8.27 o
   8   9   3         15.44         17.33         4.61 o
   9   9   3        712.04        784.91        47.89 o
  10   9   3        264.23        263.14        10.21 o
  11   9   3         16.57         12.63         7.03 o
  12   9   3         51.79         46.18         9.00 o
  13   9   3        138.80        131.86        10.43 o
  14   9   3          4.96          5.53         8.71 o
  -4  10   3          6.32          7.17        10.92 o
  -3  10   3         20.72         22.61        10.75 o
  -2  10   3         54.51         69.15        17.81 o
  -1  10   3        189.03        196.55        12.55 o
   0  10   3         29.06         23.96         9.08 o
   1  10   3        603.09        565.16        17.57 o
   2  10   3         24.18         14.61         5.30 o
   3  10   3        424.95        477.50        18.97 o
   4  10   3        766.76        768.53        19.42 o
   7  10   3       1780.96       1837.33        84.06 o
   8  10   3          6.70          6.90         3.57 o
   9  10   3        361.60        355.87        12.40 o
  10  10   3         56.95         64.04         7.21 o
  11  10   3        246.18        301.74        12.69 o
  12  10   3         23.03         30.41         8.58 o
  13  10   3         46.60         29.93        10.67 o
  14  10   3          9.75          0.64        10.53 o
  -3  11   3          9.72          6.71        10.96 o
  -2  11   3          0.89          1.66        13.88 o
  -1  11   3         95.66        120.84        14.59 o
   0  11   3          0.30         -5.31        11.00 o
   1  11   3          0.62          1.65         9.26 o
   2  11   3        169.47        154.66         8.18 o
   3  11   3        235.17        209.48        10.17 o
   9  11   3        341.09        356.01        22.45 o
  10  11   3          0.11         -9.16         6.14 o
  11  11   3        101.86        130.34        12.09 o
  12  11   3          1.68          4.39         7.40 o
  13  11   3         11.54         17.42         9.35 o
  -2  12   3          3.20          4.01        11.46 o
  -1  12   3          2.44          4.69        12.23 o
   0  12   3          6.82          2.26        10.50 o
   1  12   3         35.78         13.74        10.08 o
   2  12   3         12.80         17.27         7.93 o
   3  12   3        167.65        183.13        20.77 o
  11  12   3         11.27          3.07         6.58 o
  12  12   3          0.85         -3.83         8.29 o
  13  12   3         36.90         22.49        11.19 o
   0  13   3          3.13          8.42         9.36 o
   1  13   3        103.07         81.84        15.92 o
   2  13   3         15.99         24.38         7.86 o
   3  13   3          2.29          9.75         4.61 o
   2  14   3          0.23          0.01         8.87 o
  -2 -12   4         46.94         28.34         6.04 o
  -1 -12   4         11.96          9.11        14.94 o
   0 -12   4         60.52         61.03         9.11 o
 -12 -11   4          0.13         17.24        15.98 o
 -11 -11   4         12.36         10.18         6.03 o
  -2 -11   4         40.29         35.32         7.16 o
  -1 -11   4         17.83         20.47         7.54 o
   0 -11   4        101.21        115.42        10.50 o
   1 -11   4          0.94          6.82         9.82 o
   2 -11   4         59.50         67.96        12.63 o
 -13 -10   4          0.91          4.97         7.98 o
 -12 -10   4          0.56         10.93         8.99 o
 -11 -10   4         29.58          3.58         9.01 o
 -10 -10   4         43.34         56.01         6.89 o
  -9 -10   4         18.72         11.48         4.30 o
  -2 -10   4        306.15        274.52         8.25 o
  -1 -10   4          0.00          0.98         6.08 o
   0 -10   4        201.59        204.69        10.18 o
   1 -10   4          3.92         -0.85         9.00 o
   2 -10   4         81.93         96.97        11.90 o
   3 -10   4          8.54          1.31        14.02 o
 -13  -9   4          7.14         11.48        13.33 o
 -12  -9   4         32.51         22.85        13.91 o
 -11  -9   4         65.42        104.26        13.34 o
 -10  -9   4        176.36        144.10        29.05 o
  -9  -9   4        138.38        138.21         7.32 o
  -8  -9   4        245.76        304.73         7.92 o
  -3  -9   4         73.50         78.69         3.26 o
  -2  -9   4          0.44          5.80         3.81 o
  -1  -9   4        215.95        240.90         8.53 o
   0  -9   4         12.06         17.76         5.98 o
   1  -9   4          0.00         -6.09         8.28 o
   2  -9   4        147.73        163.58        11.13 o
   3  -9   4          2.07          9.84        11.74 o
   4  -9   4         27.32         12.93         8.34 o
   5  -9   4          0.23          2.44        11.24 o
 -13  -8   4          0.88         16.05        11.10 o
 -12  -8   4         20.44         23.39        10.29 o
 -11  -8   4          1.09          4.09        10.65 o
 -10  -8   4         75.66         63.82         9.58 o
  -9  -8   4        197.26        203.12        11.78 o
  -8  -8   4        531.38        631.48        16.47 o
  -7  -8   4          4.40          6.17         3.98 o
  -6  -8   4        192.98        191.09         5.05 o
  -3  -8   4          4.60          3.94         2.54 o
  -2  -8   4         36.33         31.48         3.44 o
  -1  -8   4        176.23        177.74         6.90 o
   0  -8   4        137.51        122.17         6.61 o
   1  -8   4          6.79         12.75         6.43 o
   2  -8   4        155.88        191.73        10.33 o
   3  -8   4         34.09         46.22         8.07 o
   4  -8   4         97.88         90.92        10.29 o
   5  -8   4          6.02          9.76         9.27 o
   6  -8   4         10.65          6.74         6.39 o
 -13  -7   4          0.39          0.20         8.99 o
 -12  -7   4         58.13         51.84        10.68 o
 -11  -7   4          0.15          7.15         7.38 o
 -10  -7   4         67.67         54.81        15.70 o
  -9  -7   4          2.09          0.59         7.80 o
  -8  -7   4        787.49        812.56        37.08 o
  -7  -7   4        126.24        144.60         6.56 o
  -6  -7   4        281.50        313.04         8.45 o
  -5  -7   4        313.67        366.77        16.57 o
  -4  -7   4          8.78         13.23         2.11 o
  -3  -7   4        622.01        703.46        16.67 o
  -2  -7   4        859.25        956.41        19.47 o
  -1  -7   4          1.43         -1.72         3.46 o
   0  -7   4        704.24        903.34        23.84 o
   1  -7   4         48.50         50.70         6.12 o
   2  -7   4          3.37         -4.86         6.54 o
   3  -7   4          0.68          0.23         5.97 o
   4  -7   4        124.01        143.55        10.76 o
   5  -7   4          5.08          5.53         8.83 o
   6  -7   4         36.89         52.76        10.31 o
   7  -7   4          1.48          5.67         5.51 o
 -13  -6   4          1.05          2.75         9.80 o
 -12  -6   4         59.98         68.38        10.66 o
 -11  -6   4         28.24         20.86         8.87 o
 -10  -6   4        133.85        149.32        10.43 o
  -9  -6   4          0.27         -5.13        12.00 o
  -8  -6   4         15.41         18.21         5.86 o
  -7  -6   4         86.82         75.73         5.98 o
  -6  -6   4        355.08        418.80        12.21 o
  -5  -6   4         34.21         24.55         3.24 o
  -4  -6   4       1177.51       1295.17        23.81 o
  -3  -6   4        208.21        193.68         5.52 o
  -2  -6   4       2595.15       2786.32        48.70 o
  -1  -6   4         53.80         69.01         3.67 o
   0  -6   4        760.44        828.76        18.09 o
   1  -6   4        147.22        154.70        12.95 o
   2  -6   4        738.86        908.80        21.65 o
   3  -6   4         65.20         64.55         6.59 o
   4  -6   4          8.76         10.72         6.69 o
   5  -6   4          3.02         -4.98         7.60 o
   6  -6   4         78.29         80.58        13.23 o
   7  -6   4          6.81          4.36         8.37 o
   8  -6   4          5.39          6.23         8.44 o
 -13  -5   4         13.68          0.81         7.79 o
 -12  -5   4         48.70         50.98         8.92 o
 -11  -5   4         21.29         29.41         8.04 o
 -10  -5   4          0.40         -2.82         7.62 o
  -9  -5   4         42.70         32.99         6.55 o
  -8  -5   4         52.42         57.63         6.64 o
  -7  -5   4        132.23        179.18        16.13 o
  -6  -5   4        731.61        851.53        20.06 o
  -5  -5   4        137.65        178.78         7.46 o
  -4  -5   4       1629.51       1608.54        31.00 o
  -3  -5   4        146.33        164.27         5.03 o
  -2  -5   4         45.63         53.11         2.75 o
  -1  -5   4         10.27          9.66         2.35 o
   0  -5   4       2327.87       2551.26        47.69 o
   1  -5   4        300.19        317.09        10.32 o
   2  -5   4        596.66        717.96        19.38 o
   3  -5   4        460.45        493.05        15.93 o
   4  -5   4        471.88        477.79        15.13 o
   5  -5   4         10.27          9.86         5.82 o
   6  -5   4         47.75         45.63         8.78 o
   7  -5   4         21.59         38.23         9.88 o
   8  -5   4         42.72         44.98         9.69 o
   9  -5   4          0.75          9.54         9.13 o
 -13  -4   4          4.88         -3.49        11.51 o
 -12  -4   4          6.51          4.49         8.85 o
 -11  -4   4          1.83          2.78         8.38 o
 -10  -4   4          8.89         15.66         6.39 o
  -9  -4   4          4.62         21.27        13.46 o
  -8  -4   4        131.52        186.79         8.67 o
  -7  -4   4        101.04        153.48         8.38 o
  -6  -4   4        268.99        329.50        10.84 o
  -5  -4   4        119.58        143.71         6.27 o
  -4  -4   4        330.26        338.08        16.66 o
  -3  -4   4        190.67        172.42         5.37 o
  -2  -4   4       2092.82       2013.15        37.03 o
  -1  -4   4         42.04         60.79         3.21 o
   0  -4   4       1639.82       1408.68        27.60 o
   1  -4   4       1554.73       1506.06        32.29 o
   2  -4   4        458.82        432.45        12.89 o
   3  -4   4        352.54        324.98        12.93 o
   4  -4   4        368.48        340.27        11.53 o
   5  -4   4          7.55          4.76         5.20 o
   6  -4   4        355.49        382.69        14.51 o
   7  -4   4          1.24          3.46         7.47 o
   8  -4   4        155.59        147.08        19.44 o
   9  -4   4          0.66         -3.01         7.97 o
  10  -4   4          0.38          0.56         8.20 o
 -13  -3   4          1.15         -5.02         7.48 o
 -12  -3   4         29.07         43.46         8.36 o
 -11  -3   4         27.56         26.24         7.71 o
 -10  -3   4         43.73         67.53        10.03 o
  -9  -3   4          5.43         17.13         5.89 o
  -8  -3   4          2.14          5.63         5.10 o
  -7  -3   4         10.35         11.77         3.93 o
  -6  -3   4       1040.85       1228.98        28.81 o
  -5  -3   4        246.90        328.95        10.88 o
  -4  -3   4         52.95         66.60         4.95 o
  -3  -3   4       1397.96       1376.82        29.26 o
  -2  -3   4        483.15        616.07        14.50 o
  -1  -3   4       1729.66       1506.63        29.88 o
   0  -3   4          7.67          4.02         1.95 o
   1  -3   4         48.65         22.85         2.86 o
   2  -3   4         27.73         25.09         3.14 o
   3  -3   4         97.89        120.62         6.34 o
   4  -3   4        259.28        286.91        11.68 o
   5  -3   4        122.09        128.51         9.44 o
   6  -3   4        769.96        740.63        22.31 o
   7  -3   4          0.71         -0.92         6.37 o
   8  -3   4         51.22         62.64        15.92 o
   9  -3   4         12.54         12.62         8.11 o
  10  -3   4          2.69          7.68         9.16 o
 -13  -2   4          6.65          3.18         7.82 o
 -12  -2   4          2.57         13.33         8.51 o
 -11  -2   4          8.89          2.46         7.49 o
 -10  -2   4         83.94         83.52         7.35 o
  -9  -2   4        116.81        130.69         7.95 o
  -8  -2   4          2.78          0.77         5.20 o
  -7  -2   4         34.57         37.78         5.13 o
  -6  -2   4        876.78        980.57        37.93 o
  -5  -2   4          8.56          1.39         3.06 o
  -4  -2   4          7.41         10.56         3.16 o
  -3  -2   4        666.29        780.59        19.18 o
  -2  -2   4        602.03        535.81        13.34 o
  -1  -2   4         14.88         40.53         3.07 o
   0  -2   4        353.10        272.01         6.62 o
   1  -2   4       1562.42       1758.15        56.77 o
   2  -2   4        345.62        305.73         8.66 o
   3  -2   4       1253.81       1410.04        32.70 o
   4  -2   4       1368.18       1310.68        28.17 o
   5  -2   4          0.57          3.68         3.90 o
   6  -2   4         57.46         30.52         5.62 o
   7  -2   4          0.79          4.54         6.08 o
   8  -2   4         62.58         52.87         6.92 o
   9  -2   4          2.90          3.31         6.74 o
  10  -2   4          8.33          1.51        12.03 o
  11  -2   4          0.86          5.72         8.00 o
 -12  -1   4         17.51         19.36         8.32 o
 -11  -1   4          0.03          3.48         7.94 o
 -10  -1   4         76.64        102.70         7.63 o
  -9  -1   4         47.05         67.82         9.27 o
  -8  -1   4         40.07         48.74         5.94 o
  -7  -1   4          4.59         12.28         4.80 o
  -6  -1   4         63.89         31.60         4.65 o
  -5  -1   4        554.75        759.71        23.31 o
  -4  -1   4        954.54       1088.13        30.21 o
  -3  -1   4        167.08         90.18         4.80 o
  -2  -1   4       2286.41       2626.51        65.45 o
  -1  -1   4       1522.21       1459.59        29.34 o
   0  -1   4       1642.15       1865.75        34.08 o
   1  -1   4        657.82        416.31        10.17 o
   2  -1   4         51.36         41.94         2.59 o
   3  -1   4       1630.19       1794.14        36.32 o
   4  -1   4        734.09        805.01        28.39 o
   5  -1   4        655.34        678.85        19.12 o
   6  -1   4          1.13          3.95         6.76 o
   7  -1   4        324.87        285.78        11.52 o
   8  -1   4         61.58         58.04         6.72 o
   9  -1   4         44.89         47.03         7.08 o
  10  -1   4          6.76          9.04         7.52 o
  11  -1   4          3.55         -0.67         7.80 o
  12  -1   4         10.98         10.93        14.09 o
 -12   0   4          5.88         13.10         9.12 o
 -11   0   4          0.51          5.51         7.44 o
 -10   0   4        138.25        169.55        20.79 o
  -9   0   4          3.24          4.48         6.30 o
  -8   0   4         46.33         49.45         5.94 o
  -7   0   4        231.46        224.94        13.58 o
  -6   0   4          1.88          4.05         4.05 o
  -5   0   4        314.79        329.02        11.55 o
  -4   0   4       3094.38       2834.15       144.14 o
  -3   0   4        981.38        786.56        22.91 o
  -2   0   4        221.96        209.31         7.39 o
  -1   0   4       2298.61       2070.90        39.30 o
   0   0   4       1643.61       1146.36        23.71 o
   1   0   4       1529.75       1233.62        24.90 o
   2   0   4         38.04         22.13         2.17 o
   3   0   4        562.57        603.42        13.63 o
   4   0   4        416.55        313.24        12.15 o
   5   0   4         24.36         36.15         5.68 o
   6   0   4        289.16        264.77       121.72 o
   7   0   4        328.87        322.90        25.57 o
   8   0   4          9.79         20.62        11.25 o
   9   0   4         10.73         16.96        13.77 o
  10   0   4        145.27        132.40        12.25 o
  11   0   4          2.54         -4.28         8.75 o
  12   0   4          2.79         -0.62         5.23 o
 -12   1   4          2.52          2.62        10.83 o
 -11   1   4          9.76         22.48         8.85 o
 -10   1   4          7.41         10.23         7.33 o
  -9   1   4         17.43         30.31         6.66 o
  -8   1   4         64.43         65.11        19.27 o
  -7   1   4        249.18        266.99        15.75 o
  -6   1   4        231.86        259.00         9.95 o
  -5   1   4        213.75        223.16        14.97 o
  -4   1   4         17.99          2.10         7.18 o
  -3   1   4         97.50         77.87         6.51 o
  -2   1   4       1970.09       1726.25        84.37 o
   0   1   4       2161.11       1832.10        75.67 o
   1   1   4       1875.03       1724.06        43.38 o
   2   1   4       2082.13       1736.29        64.64 o
   3   1   4       1209.91       1173.45        25.50 o
   4   1   4         15.63          8.11         2.33 o
   5   1   4       1234.14       1319.24        32.02 o
   6   1   4        389.34        393.66        11.85 o
   7   1   4        199.01        163.37        11.13 o
   8   1   4        137.82        160.26         8.74 o
   9   1   4         51.19         41.34         6.77 o
  10   1   4        241.61        234.64        19.36 o
  11   1   4          5.66          4.20         8.95 o
  12   1   4          7.72         18.17         8.46 o
  13   1   4          0.24          2.77         6.14 o
 -11   2   4          0.02         12.46        12.25 o
 -10   2   4          2.69          1.45        13.90 o
  -9   2   4          2.90         18.90        14.17 o
  -8   2   4        109.12         83.10        56.19 o
  -7   2   4         54.56         26.94        15.03 o
  -6   2   4        146.77        131.41        29.16 o
  -5   2   4         53.66         58.74         6.57 o
  -4   2   4       1032.58       1092.00        27.94 o
  -3   2   4       1804.99       1615.42        79.94 o
  -2   2   4        653.48        752.33        30.31 o
  -1   2   4         81.16         48.73         3.83 o
   0   2   4          4.29          5.04         2.01 o
   1   2   4      15363.97      16381.37       458.43 o
   2   2   4       3243.01       3253.42        57.39 o
   3   2   4         43.57         32.87         2.52 o
   4   2   4        203.27        183.05         5.62 o
   5   2   4        381.13        341.73        10.04 o
   6   2   4         28.58         12.24         3.78 o
   7   2   4         52.61         43.41         5.25 o
   8   2   4         81.39         83.53         6.19 o
   9   2   4         52.72         55.09         5.79 o
  10   2   4        120.43        138.88         9.35 o
  11   2   4          0.22          2.91         6.13 o
  12   2   4         17.18         16.23         9.97 o
  13   2   4          5.44         -3.16         7.52 o
 -10   3   4          7.13          5.23         9.73 o
  -9   3   4          0.97          6.61         7.25 o
  -8   3   4          0.45          0.27         6.25 o
  -7   3   4         54.60         34.22         6.70 o
  -6   3   4        270.46        282.36        13.09 o
  -5   3   4          0.00         -1.16         4.67 o
  -4   3   4        232.38        182.08         8.27 o
  -3   3   4        617.61        655.17        48.64 o
  -2   3   4        681.58        860.49        22.56 o
  -1   3   4         43.23         26.31         2.96 o
   0   3   4        927.10        801.75        17.93 o
   1   3   4       6146.57       6862.28       117.50 o
   2   3   4       1273.35       1339.03        29.62 o
   3   3   4       1114.04       1087.74        22.38 o
   4   3   4        956.68        946.25        19.50 o
   5   3   4        279.44        169.32         6.18 o
   6   3   4        691.83        776.09        20.26 o
   7   3   4         25.89         21.86         3.85 o
   8   3   4        603.93        603.90        16.63 o
   9   3   4        207.00        226.32         9.54 o
  10   3   4         45.54         41.34         7.76 o
  11   3   4          2.23          1.34         6.06 o
  12   3   4         12.51         16.85         7.12 o
  13   3   4         13.47         16.41         9.24 o
 -10   4   4          0.13          3.08         7.53 o
  -9   4   4          0.65         -0.12         8.45 o
  -8   4   4         43.51         58.98         7.52 o
  -7   4   4         13.10         11.59         6.54 o
  -6   4   4         28.21         29.47         6.30 o
  -5   4   4         12.40         10.27         5.16 o
  -4   4   4        101.60         91.26         6.15 o
  -3   4   4         33.99         32.15         4.73 o
  -2   4   4       2078.34       2187.09       133.16 o
  -1   4   4          8.55          0.88         3.07 o
   0   4   4       3701.95       4295.84        79.64 o
   1   4   4       1824.12       2567.30        50.65 o
   2   4   4       2889.86       2547.79        56.10 o
   3   4   4        104.47        136.60         4.55 o
   4   4   4       1095.39        919.68        20.01 o
   5   4   4         31.32         16.67         2.87 o
   6   4   4        381.98        404.91        11.50 o
   7   4   4        521.42        405.51        12.78 o
   8   4   4         39.01         37.62         4.53 o
   9   4   4          0.80          1.00         4.73 o
  10   4   4        112.41        126.16         8.34 o
  11   4   4          4.43          4.07         6.39 o
  12   4   4         27.87         26.93         7.65 o
  13   4   4          5.15          5.26         8.57 o
  14   4   4          2.90         -8.26         7.44 o
  -9   5   4          5.26         -2.94        10.21 o
  -8   5   4         12.21          2.42         9.69 o
  -7   5   4          0.31         -1.82         7.26 o
  -6   5   4          2.56         -1.83         6.00 o
  -5   5   4         17.52         10.93         6.35 o
  -4   5   4        115.45        104.51         7.06 o
  -3   5   4          9.00         -3.68         4.82 o
  -2   5   4        235.90        223.24         8.89 o
  -1   5   4        373.65        466.57        14.97 o
   0   5   4         97.63        109.43         5.73 o
   1   5   4        464.81        458.80        15.35 o
   2   5   4       2025.53       2226.89        43.78 o
   3   5   4         95.99        120.96         4.05 o
   4   5   4       3329.38       3674.68        65.28 o
   5   5   4       1431.85       1704.30        33.50 o
   6   5   4       3774.74       3866.65        83.28 o
   7   5   4         79.80        100.05         5.19 o
   8   5   4        273.33        293.61         8.94 o
   9   5   4         30.35         30.38         5.05 o
  10   5   4        149.25        143.87         7.70 o
  11   5   4          0.48         -4.38         6.64 o
  12   5   4        204.20        240.93        20.55 o
  13   5   4          5.08          7.25         8.06 o
  14   5   4          2.20          5.01         8.48 o
  -8   6   4          3.71          5.91         9.66 o
  -7   6   4         21.99         18.56        17.26 o
  -6   6   4         44.33         55.99         8.19 o
  -5   6   4          8.15          8.74         6.71 o
  -4   6   4        122.83        126.75        10.03 o
  -3   6   4        201.69        252.67        10.26 o
  -2   6   4          1.48          7.30         4.31 o
  -1   6   4        147.56        117.77         7.06 o
   0   6   4        999.47       1056.43        60.50 o
   1   6   4          8.54         16.65         5.91 o
   2   6   4        808.14       1015.58        30.61 o
   3   6   4         74.06         57.28         2.93 o
   4   6   4       2688.19       3069.87        55.68 o
   5   6   4        640.64        758.30        18.52 o
   6   6   4         52.72         44.71         3.42 o
   7   6   4         66.09         57.65         4.47 o
   8   6   4        747.41        754.83        21.50 o
   9   6   4         31.23         36.30         5.11 o
  10   6   4          5.09          6.04         5.93 o
  11   6   4         31.20         29.80         6.67 o
  12   6   4         22.27         24.69         7.09 o
  13   6   4         10.05          9.20         8.02 o
  14   6   4          0.82          4.44         7.42 o
  -8   7   4          9.25          5.23        11.09 o
  -7   7   4          8.14         13.01         9.49 o
  -6   7   4         60.76         52.61        15.94 o
  -5   7   4          0.52         -8.57         8.52 o
  -4   7   4         35.39         39.60         7.34 o
  -3   7   4        166.22        160.62         8.43 o
  -2   7   4        303.22        293.26        11.52 o
  -1   7   4          9.73          8.61         9.38 o
   0   7   4        224.84        240.51         9.88 o
   1   7   4         60.71         46.26         4.44 o
   2   7   4       3240.53       3644.27        68.90 o
   3   7   4         77.99         75.00         8.78 o
   4   7   4        198.25        251.95         6.92 o
   5   7   4          0.46          0.43         2.47 o
   6   7   4         15.61         16.05         2.58 o
   7   7   4         97.53        105.08         6.52 o
   8   7   4       1619.67       1789.45        37.68 o
   9   7   4        113.04        114.80         6.64 o
  10   7   4         34.12         31.62         5.30 o
  11   7   4         72.16         58.27         6.92 o
  12   7   4         41.15         45.81         7.89 o
  13   7   4         28.85         41.58        17.01 o
  14   7   4         26.12         13.43         8.63 o
  -7   8   4          0.77          9.60        11.09 o
  -6   8   4         48.67         55.10        14.61 o
  -5   8   4          1.78          5.67         8.62 o
  -4   8   4         86.94         71.56         8.25 o
  -3   8   4          0.74         -7.10         7.75 o
  -2   8   4        639.93        680.79        86.85 o
  -1   8   4        133.09        126.08        10.53 o
   0   8   4        508.26        488.43        30.16 o
   1   8   4        371.32        409.43        24.39 o
   2   8   4       1016.60       1087.25        26.97 o
   3   8   4          3.19          5.03         2.79 o
   4   8   4        405.39        359.51         8.84 o
   5   8   4          5.14          2.19         2.44 o
   6   8   4        302.94        374.01         9.37 o
   7   8   4        114.29        150.69         6.74 o
   8   8   4         60.08         52.23         4.84 o
   9   8   4         81.96         73.58         5.75 o
  10   8   4        180.80        172.90         8.62 o
  11   8   4         12.24          8.82         5.99 o
  12   8   4         67.31         67.17         8.69 o
  13   8   4         17.09         16.97         8.89 o
  14   8   4         42.67         39.68         8.22 o
  -6   9   4         13.38         19.91        12.87 o
  -5   9   4          0.21          3.45        10.57 o
  -4   9   4         68.04         56.06        10.22 o
  -3   9   4          0.03         11.46         8.71 o
  -2   9   4        259.29        277.87        14.63 o
  -1   9   4         10.52         11.55         7.14 o
   0   9   4        713.28        630.44        55.18 o
   1   9   4        264.54        254.03        10.15 o
   2   9   4       1206.57       1339.13        87.72 o
   3   9   4          2.13         -5.13         4.09 o
   4   9   4        167.70        156.48         5.04 o
   5   9   4         48.71         46.02         2.97 o
   6   9   4        102.02        109.48         4.53 o
   7   9   4         10.12         17.29         3.37 o
   8   9   4        257.56        296.28        18.66 o
   9   9   4         40.03         39.32         5.38 o
  10   9   4        150.02        165.40        13.28 o
  11   9   4         17.30         25.65         6.84 o
  12   9   4        151.52        156.62        10.14 o
  13   9   4          4.52          2.31         8.54 o
  14   9   4         65.22         85.12        18.78 o
  -4  10   4         28.30         22.80        19.06 o
  -3  10   4         18.53         14.03        13.72 o
  -2  10   4        162.93        165.57        29.70 o
  -1  10   4         20.23          3.19        20.37 o
   0  10   4        344.93        298.92        13.99 o
   1  10   4        152.34        174.16         8.62 o
   2  10   4        533.14        483.18        47.41 o
   3  10   4         86.42         82.07         4.90 o
   4  10   4          2.21          3.31         3.09 o
   5  10   4         57.11         63.21         4.36 o
   6  10   4         75.24         59.33         4.74 o
   7  10   4        372.53        399.35        17.32 o
   8  10   4        392.71        406.54        10.55 o
   9  10   4         10.99          5.62         5.30 o
  10  10   4          8.04          6.63         6.23 o
  11  10   4         47.99         43.22         7.34 o
  12  10   4         31.19         41.18         8.69 o
  13  10   4          6.32         10.71         8.42 o
  14  10   4         39.02         28.45         8.99 o
  -3  11   4         13.20          5.30        10.26 o
  -2  11   4         36.84         43.09        14.72 o
  -1  11   4         32.34         24.98        10.11 o
   0  11   4         11.35         12.35         9.88 o
   1  11   4         29.49         14.54         7.96 o
   2  11   4         24.18         25.43         6.58 o
   3  11   4          0.06          3.51         4.79 o
   4  11   4        882.15       1031.93        21.42 o
   8  11   4        145.90        142.17         7.35 o
   9  11   4         20.53         14.97         4.73 o
  10  11   4        105.86        106.85         7.87 o
  11  11   4         34.96         23.95         8.33 o
  12  11   4         22.75          9.30        10.39 o
  13  11   4          0.21         -0.11        10.10 o
  -2  12   4         18.77          0.91        12.11 o
  -1  12   4          2.72          0.59        14.91 o
   0  12   4         40.08         43.25        13.79 o
   1  12   4          0.19         -7.73        16.08 o
   2  12   4         72.03         45.81        10.77 o
   3  12   4         63.48         59.73         7.52 o
   4  12   4        112.59        111.50         5.14 o
  10  12   4         45.64         30.24         5.13 o
  11  12   4         32.72         20.71         7.38 o
  12  12   4         66.27         62.41        13.18 o
  13  12   4          2.02         -1.27        10.51 o
   0  13   4         87.39         84.18        28.38 o
   1  13   4          5.69         -3.06        12.97 o
   2  13   4         34.92         31.61         9.52 o
   3  13   4          2.24         -2.43         8.27 o
  12  13   4         40.93         20.76        14.35 o
   2  14   4        156.10        173.00        12.25 o
   3  14   4         17.06         14.51         5.54 o
  -1 -12   5         36.61         22.86         6.50 o
 -11 -11   5          0.47          2.12         7.85 o
  -2 -11   5         22.28         17.60         7.21 o
  -1 -11   5         77.34         58.80        11.83 o
   0 -11   5         15.94         20.51         8.69 o
   1 -11   5         54.29         62.87        20.15 o
 -12 -10   5          0.17         -8.04         9.08 o
 -11 -10   5         84.33         83.67        11.04 o
 -10 -10   5         18.60         16.22         9.33 o
  -9 -10   5          4.51         16.49         4.92 o
  -3 -10   5         97.34         78.78        11.20 o
  -2 -10   5          0.50         -1.72         5.17 o
  -1 -10   5        180.94        180.64         8.43 o
   0 -10   5          0.64          3.10         8.21 o
   1 -10   5         78.36        116.54        10.88 o
   2 -10   5          0.29          1.34        10.40 o
   3 -10   5         14.09          5.47        10.12 o
 -13  -9   5         82.15         71.47        37.89 o
 -12  -9   5          2.20         -2.78        14.00 o
 -11  -9   5         11.84         12.91         9.37 o
 -10  -9   5          0.27          2.84         7.81 o
  -9  -9   5        195.30        203.80         8.74 o
  -8  -9   5         10.04          7.45         8.13 o
  -7  -9   5        163.37        182.17         5.14 o
  -3  -9   5        103.31        103.00         8.58 o
  -2  -9   5        109.62         89.95         7.66 o
  -1  -9   5         68.10         53.22         5.54 o
   0  -9   5         51.26         56.77         7.44 o
   1  -9   5        138.99        162.59        10.63 o
   2  -9   5          3.99          8.54         8.80 o
   3  -9   5         74.83         80.52        10.97 o
   4  -9   5         30.60         44.54        11.92 o
 -13  -8   5          8.59         -7.45        15.10 o
 -12  -8   5          3.38         12.83        11.22 o
 -11  -8   5         62.42         64.14        10.52 o
 -10  -8   5         12.37          4.85        13.13 o
  -9  -8   5        271.91        289.62        12.10 o
  -8  -8   5         28.58         32.87         6.85 o
  -7  -8   5        688.68        761.09        15.95 o
  -6  -8   5         13.14         17.47         3.39 o
  -5  -8   5        909.46       1159.71        23.73 o
  -4  -8   5        203.65        216.82         7.37 o
  -3  -8   5        272.61        315.94         9.92 o
  -2  -8   5         45.10         51.92         4.07 o
  -1  -8   5        637.17        802.32        18.09 o
   0  -8   5         95.88        106.31         6.43 o
   1  -8   5        133.65        128.69         8.30 o
   2  -8   5         46.03         53.16         8.54 o
   3  -8   5        157.88        186.59        11.79 o
   4  -8   5          6.92         14.36         9.07 o
   5  -8   5          4.49          1.40         9.27 o
   6  -8   5          0.56         12.47         7.81 o
 -13  -7   5         60.36         81.88        13.69 o
 -12  -7   5          5.96          0.24         9.56 o
 -11  -7   5        184.41        183.67        13.73 o
 -10  -7   5          1.85         -4.80        15.00 o
  -9  -7   5        307.63        324.02        12.80 o
  -8  -7   5        180.00        163.12        18.34 o
  -7  -7   5        310.08        327.49        10.72 o
  -6  -7   5        102.55        103.89         5.08 o
  -5  -7   5         87.58         74.84         3.81 o
  -4  -7   5          0.41         -1.13         3.43 o
  -3  -7   5       1795.50       1998.28        34.79 o
  -2  -7   5         47.56         59.85         3.71 o
  -1  -7   5        425.51        438.57        11.62 o
   0  -7   5        218.60        244.44         9.70 o
   1  -7   5        427.52        497.32        14.18 o
   2  -7   5          0.08          0.95         5.96 o
   3  -7   5        193.02        202.92        12.23 o
   4  -7   5          0.52        -11.76         7.84 o
   5  -7   5          3.25          1.37        10.83 o
   6  -7   5          0.19          0.46        10.74 o
   7  -7   5          8.04         -4.90         7.46 o
 -13  -6   5         44.68         32.70        14.79 o
 -12  -6   5          6.69          7.84        16.17 o
 -11  -6   5        152.71        160.14        12.26 o
 -10  -6   5         10.71          9.20         8.75 o
  -9  -6   5        151.22        155.83        10.56 o
  -8  -6   5          6.50          8.45         6.97 o
  -7  -6   5        533.58        547.98        14.86 o
  -6  -6   5        151.98        178.72         7.70 o
  -5  -6   5        511.39        546.97        12.93 o
  -4  -6   5        847.26        908.36        17.97 o
  -3  -6   5       2537.57       2749.93        47.78 o
  -2  -6   5         92.73        125.93         4.49 o
  -1  -6   5        644.86        667.83        15.31 o
   0  -6   5         78.84        107.09         6.88 o
   1  -6   5       1351.28       1555.99        38.31 o
   2  -6   5         27.53         27.36         5.12 o
   3  -6   5        132.18        142.48         8.48 o
   4  -6   5         65.41         51.76         8.20 o
   5  -6   5         22.16         22.12         8.36 o
   6  -6   5          0.95          2.79         9.80 o
   7  -6   5         18.15         17.80         9.26 o
   8  -6   5          1.11          1.85         7.85 o
 -13  -5   5         27.00         28.33         9.24 o
 -12  -5   5          0.14          0.27         9.77 o
 -11  -5   5         76.32         85.54        15.34 o
 -10  -5   5         43.30         56.14        12.74 o
  -9  -5   5        149.19        131.85         9.46 o
  -8  -5   5         54.67         60.26        10.24 o
  -7  -5   5       1502.83       1852.08        39.10 o
  -6  -5   5        123.74        130.85         6.61 o
  -5  -5   5        519.17        629.17        15.50 o
  -4  -5   5       1257.66       1425.05        28.92 o
  -3  -5   5        862.89        888.23        18.95 o
  -2  -5   5        252.13        258.81         8.82 o
  -1  -5   5        690.71        793.23        18.06 o
   0  -5   5        352.41        366.27         9.80 o
   1  -5   5        767.33        752.26        17.26 o
   2  -5   5          0.22          0.28         4.42 o
   3  -5   5        221.58        273.31        11.06 o
   4  -5   5          0.02         -0.25         6.17 o
   5  -5   5        105.09         84.94        10.71 o
   6  -5   5          2.14          3.12         7.95 o
   7  -5   5         12.20         10.57         8.91 o
   8  -5   5         10.73          3.05         9.46 o
   9  -5   5         25.53         22.71        15.44 o
 -13  -4   5          0.22          1.03         8.46 o
 -12  -4   5          0.15         -5.46         8.66 o
 -11  -4   5        102.87        129.41         9.56 o
 -10  -4   5          9.73         17.44         8.04 o
  -9  -4   5        166.69        149.90         8.85 o
  -8  -4   5          3.95          3.37         5.36 o
  -7  -4   5       1014.56       1146.16        40.13 o
  -6  -4   5        167.65        193.51         8.57 o
  -5  -4   5       1305.81       1412.30        32.07 o
  -4  -4   5        696.34        982.50        29.21 o
  -3  -4   5       1493.97       1680.01        32.58 o
  -2  -4   5         31.03         62.95         4.07 o
  -1  -4   5        407.37        484.13        10.88 o
   0  -4   5        169.29        270.44        10.98 o
   1  -4   5          3.15         12.03         3.37 o
   2  -4   5          3.16          4.99         3.38 o
   3  -4   5        378.16        338.54        12.14 o
   4  -4   5         93.76         90.52         6.76 o
   5  -4   5         20.14         11.04         5.47 o
   6  -4   5         86.14         73.41         7.99 o
   7  -4   5        325.23        365.56        14.92 o
   8  -4   5         90.98         81.38         9.59 o
   9  -4   5         27.47         40.83        28.28 o
 -13  -3   5         13.92         17.80         8.04 o
 -12  -3   5          7.01          1.54         9.81 o
 -11  -3   5         41.65         42.28         8.17 o
 -10  -3   5          8.87         12.65         8.10 o
  -9  -3   5        377.91        446.99        16.82 o
  -8  -3   5         76.59         80.20        12.87 o
  -7  -3   5       1051.05       1126.12        27.93 o
  -6  -3   5          2.25         -3.18         4.66 o
  -5  -3   5       1054.53       1327.33        30.69 o
  -4  -3   5        133.53        165.00         6.66 o
  -3  -3   5       1445.52       1351.06        29.65 o
  -2  -3   5          0.55          4.16         2.35 o
  -1  -3   5       1968.40       1985.76        38.31 o
   0  -3   5        610.24        878.67        17.58 o
   1  -3   5        914.43        916.18        19.22 o
   2  -3   5         61.16         80.43         4.47 o
   3  -3   5        377.56        361.69        11.88 o
   4  -3   5          7.11          1.84         4.34 o
   5  -3   5        602.01        631.13        19.20 o
   6  -3   5        247.04        241.67        12.19 o
   7  -3   5         84.09         74.55         8.27 o
   8  -3   5          1.27         -2.40         8.07 o
   9  -3   5          2.71          4.04         8.69 o
  10  -3   5          1.99         -4.30         8.57 o
 -13  -2   5         34.70         54.39        15.16 o
 -12  -2   5          0.07          0.68         6.72 o
 -11  -2   5          5.18          5.19         7.63 o
 -10  -2   5         16.56          2.34         6.98 o
  -9  -2   5        395.01        390.70        13.75 o
  -8  -2   5         57.35         57.39        10.68 o
  -7  -2   5        580.89        682.44        24.37 o
  -6  -2   5         32.05         35.64         7.56 o
  -5  -2   5        455.23        437.22        15.23 o
  -4  -2   5        301.32        347.14        11.88 o
  -3  -2   5         24.04         31.67         3.11 o
  -2  -2   5        526.83        595.41        14.53 o
  -1  -2   5       5326.45       5631.70        97.90 o
   0  -2   5        830.47        882.37        18.49 o
   1  -2   5       3417.22       3695.69        64.37 o
   2  -2   5         28.12         18.36         3.31 o
   3  -2   5       2148.98       2625.88        68.21 o
   4  -2   5         64.22         59.79        10.49 o
   5  -2   5        426.53        391.35        12.86 o
   6  -2   5          1.52         -2.37         5.00 o
   7  -2   5        159.00        165.23         9.93 o
   8  -2   5         18.17         18.30         6.55 o
   9  -2   5          5.76         14.16         7.40 o
  10  -2   5          5.22         12.69         9.39 o
  11  -2   5         10.70          5.02         6.20 o
 -12  -1   5          4.55         -1.40         6.51 o
 -11  -1   5         32.98         42.34         8.98 o
 -10  -1   5         33.29         35.10         7.66 o
  -9  -1   5        204.38        247.28        29.24 o
  -8  -1   5         78.71         80.92         8.67 o
  -7  -1   5         32.14         38.38         5.69 o
  -6  -1   5         91.20         74.59         5.64 o
  -5  -1   5        176.20        157.70         8.07 o
  -4  -1   5         19.28         66.02         6.30 o
  -3  -1   5         10.41          1.42         4.14 o
  -2  -1   5        599.14        672.36        16.07 o
  -1  -1   5       2625.64       2335.81        43.62 o
   0  -1   5       2342.81       1920.76        35.52 o
   1  -1   5       9074.56       9735.05       160.13 o
   2  -1   5          0.76          7.86         2.85 o
   3  -1   5       1635.03       1549.38        33.21 o
   4  -1   5        162.17        172.66         7.41 o
   5  -1   5       2642.82       2893.34        56.88 o
   6  -1   5        139.97        169.52         8.24 o
   7  -1   5        440.31        431.68        24.87 o
   8  -1   5          8.01         10.17         7.59 o
   9  -1   5         10.53         10.14         8.18 o
  10  -1   5          3.64          7.27         7.49 o
  11  -1   5          1.66          4.43         8.71 o
 -12   0   5          0.11         10.59         7.98 o
 -11   0   5          6.11         15.74         7.89 o
 -10   0   5          0.00          0.17         8.02 o
  -9   0   5        119.17        139.04         8.63 o
  -8   0   5         36.44         33.73         6.41 o
  -7   0   5          1.72          5.34         6.54 o
  -6   0   5         83.01         75.80         5.87 o
  -5   0   5         56.00         55.10         5.35 o
  -4   0   5         27.73         70.98         8.80 o
  -3   0   5        519.81        459.35        13.77 o
  -2   0   5          2.07          5.19         2.72 o
  -1   0   5         18.07         54.94         3.52 o
   0   0   5        431.28        212.85         6.01 o
   1   0   5         13.10         24.45         2.36 o
   2   0   5        254.07        256.11         6.68 o
   3   0   5        600.59        610.55        14.23 o
   4   0   5        261.11        294.02         8.56 o
   5   0   5        936.41        887.91        21.89 o
   6   0   5         12.27          2.67         5.52 o
   7   0   5        194.27        221.19        12.73 o
   8   0   5         16.84         13.86         8.25 o
   9   0   5        271.71        273.84        25.44 o
  10   0   5          3.12         -4.74        16.04 o
  11   0   5          8.85         17.26        10.07 o
  12   0   5          7.56          4.53         7.01 o
 -11   1   5         23.84         34.99         7.51 o
 -10   1   5          0.48         12.25         7.66 o
  -9   1   5         37.87         44.60         6.81 o
  -8   1   5        186.03        187.68         9.15 o
  -7   1   5         96.29         99.96         6.80 o
  -6   1   5         46.58         53.13         5.41 o
  -5   1   5        609.92        557.03        16.34 o
  -4   1   5        117.75        117.83         6.12 o
  -3   1   5        450.49        600.92        19.95 o
  -2   1   5        392.23        470.36        15.60 o
  -1   1   5       1251.04        862.20        26.76 o
   0   1   5          2.58         10.47         4.94 o
   2   1   5         89.19         54.79         4.44 o
   3   1   5        365.39        250.79        10.41 o
   4   1   5         10.84         25.41         4.68 o
   5   1   5        408.20        333.61        14.52 o
   6   1   5         80.42         50.15         5.94 o
   7   1   5         67.08         48.49         5.60 o
   8   1   5         31.13         35.43         6.20 o
   9   1   5         74.61         72.18         7.14 o
  10   1   5         80.70         73.09         7.43 o
  11   1   5         81.30         82.01         7.96 o
  12   1   5          4.50          2.24         7.12 o
 -11   2   5          0.12          1.63         8.96 o
 -10   2   5          3.80         -1.61         9.67 o
  -9   2   5         10.08         29.46        15.96 o
  -8   2   5         11.65         22.24        13.38 o
  -7   2   5         20.68         27.58         7.34 o
  -6   2   5        455.04        382.87       253.18 o
  -5   2   5        872.93        878.77        32.78 o
  -4   2   5         24.23         22.89         4.57 o
  -3   2   5       1603.05       1513.76        35.62 o
  -2   2   5         13.27          5.09         3.02 o
  -1   2   5         66.43         76.72         4.01 o
   0   2   5          3.05          0.00         2.29 o
   1   2   5       5409.43       5334.17        93.13 o
   2   2   5        755.21       1142.54        23.55 o
   3   2   5         45.03         14.07         3.42 o
   4   2   5        553.20        544.35        12.75 o
   5   2   5         52.32         51.10         3.88 o
   6   2   5          3.42          2.93         3.67 o
   7   2   5        210.55        186.58         8.13 o
   8   2   5          0.07          5.76         4.79 o
   9   2   5          9.05          3.87         5.16 o
  10   2   5          4.97          1.81         6.31 o
  11   2   5         33.05         24.40         6.80 o
  12   2   5          2.71          5.49         9.13 o
  13   2   5          0.51          2.38         3.81 o
 -10   3   5          0.03          0.66         8.26 o
  -9   3   5         71.14         87.83        17.77 o
  -8   3   5         28.44         31.50         6.85 o
  -7   3   5        107.23        114.29         8.01 o
  -6   3   5         54.29         43.83         6.80 o
  -5   3   5        357.77        330.46        12.42 o
  -4   3   5         12.75          8.33         4.63 o
  -3   3   5       2282.03       2345.29       106.06 o
  -2   3   5        616.43        703.32        25.55 o
  -1   3   5       1585.73       1639.93        34.47 o
   0   3   5         28.60         25.28         2.94 o
   1   3   5       5184.44       4641.93       111.76 o
   2   3   5         74.86         17.53         3.39 o
   3   3   5        939.29        722.38        15.59 o
   4   3   5        292.84        317.07         8.71 o
   5   3   5        689.46        583.51        13.84 o
   6   3   5          0.13          2.01         3.59 o
   7   3   5        417.97        509.88        14.38 o
   8   3   5         39.31         53.98         5.41 o
   9   3   5          9.06         12.03         5.96 o
  10   3   5         25.73         32.27         7.48 o
  11   3   5          0.45         -1.14         7.66 o
  12   3   5         34.56         25.79         7.44 o
  13   3   5          1.49         -0.96         7.92 o
 -10   4   5          0.05          0.46         8.34 o
  -9   4   5         20.26         23.16        21.04 o
  -8   4   5          6.11          4.44         7.83 o
  -7   4   5         19.00         13.05         8.61 o
  -6   4   5         50.75         55.67         8.60 o
  -5   4   5         17.34         24.46         7.89 o
  -4   4   5        357.90        325.29        11.88 o
  -3   4   5       1019.62       1113.98        44.75 o
  -2   4   5        227.24        179.40         8.57 o
  -1   4   5        200.43        235.17         9.18 o
   0   4   5        289.26        255.40        10.57 o
   1   4   5         98.63         50.48         3.42 o
   2   4   5       2828.67       2870.16        53.96 o
   3   4   5        380.50        380.18         9.33 o
   4   4   5        362.46        512.20        12.19 o
   5   4   5        980.13        880.75        21.22 o
   6   4   5          4.68         13.12         3.04 o
   7   4   5          5.03         12.43         6.27 o
   8   4   5         32.66         37.19         5.50 o
   9   4   5        164.58        163.64         8.78 o
  10   4   5          3.42          3.26         6.50 o
  11   4   5         77.34         87.11         8.80 o
  12   4   5          0.25          5.89         6.79 o
  13   4   5          0.45         -1.17         7.98 o
  14   4   5          2.44         19.25         9.63 o
  -9   5   5          1.14          5.99         8.54 o
  -8   5   5          3.24         -4.07        11.40 o
  -7   5   5         57.78         70.11         9.97 o
  -6   5   5          0.05         -5.31         7.44 o
  -5   5   5        629.58        687.57        18.81 o
  -4   5   5          3.98          7.16         4.64 o
  -3   5   5        289.84        312.39        10.91 o
  -2   5   5         68.61         49.63         9.01 o
  -1   5   5        991.53       1125.48        26.70 o
   0   5   5        288.28        376.29        13.48 o
   1   5   5         50.28         75.65         4.43 o
   2   5   5       2517.84       2641.59        52.23 o
   3   5   5       1759.51       1921.43        36.92 o
   4   5   5          1.57          2.49         2.69 o
   5   5   5        143.46        149.57         5.59 o
   6   5   5         46.07         23.78         3.33 o
   7   5   5        335.39        305.94         9.72 o
   8   5   5         58.52         87.32         5.91 o
   9   5   5          7.42          2.30         5.12 o
  10   5   5          0.43         -1.12         5.53 o
  11   5   5         77.09         80.86         6.98 o
  12   5   5         95.93         93.71         8.97 o
  13   5   5          3.97         11.14         7.09 o
  14   5   5          1.05          8.69         9.55 o
  -8   6   5          1.03          8.83         8.40 o
  -7   6   5         64.16         93.00         9.53 o
  -6   6   5         22.40         25.25         7.58 o
  -5   6   5         31.90         34.51         7.74 o
  -4   6   5         29.72         26.38         5.94 o
  -3   6   5        111.00         84.14         6.97 o
  -2   6   5        404.62        417.43        45.47 o
  -1   6   5         10.79         18.36         5.10 o
   0   6   5         50.29         74.69         5.23 o
   1   6   5        350.03        365.99        12.79 o
   2   6   5        525.40        677.61        16.48 o
   3   6   5        435.60        483.31        14.03 o
   4   6   5       1174.63       1486.70        29.20 o
   5   6   5       1233.54       1264.59        26.39 o
   6   6   5        916.92        999.02        21.33 o
   7   6   5        133.95        147.05         6.93 o
   8   6   5        493.70        534.96        15.53 o
   9   6   5        264.50        254.07         9.33 o
  10   6   5        154.05        136.33         9.14 o
  11   6   5        149.23        174.79         8.72 o
  12   6   5         11.64          9.94         6.37 o
  13   6   5         50.78         45.75         8.59 o
  14   6   5          0.20         -1.30         8.28 o
  -7   7   5         21.57         26.31         8.72 o
  -6   7   5         32.52         30.31        11.32 o
  -5   7   5          4.95          1.46         7.53 o
  -4   7   5         33.56         35.51         7.64 o
  -3   7   5        381.86        398.30        15.71 o
  -2   7   5          3.40          3.83         5.39 o
  -1   7   5        135.72        129.26         6.87 o
   0   7   5          3.48          3.92         3.70 o
   1   7   5        615.47        691.89        40.36 o
   2   7   5        349.62        385.75        11.82 o
   3   7   5       1025.10       1097.44        28.59 o
   4   7   5         18.06          9.94         2.47 o
   5   7   5       1396.50       1620.90        31.95 o
   6   7   5         19.12         18.38         3.00 o
   7   7   5         70.47         67.13         4.38 o
   8   7   5        164.35        165.29         6.85 o
   9   7   5        464.18        475.35        12.55 o
  10   7   5         21.40         30.79         6.19 o
  11   7   5        209.56        223.68         9.79 o
  12   7   5          1.99          3.47         7.09 o
  13   7   5         77.63         82.82         8.63 o
  14   7   5          3.92          4.87         7.28 o
  -7   8   5          5.88         -3.68         8.40 o
  -6   8   5          2.96          9.82         6.82 o
  -5   8   5         81.68         82.36        10.30 o
  -4   8   5         42.49         53.75         8.82 o
  -3   8   5         19.97          8.81         8.22 o
  -2   8   5         87.75         83.84         7.29 o
  -1   8   5          4.39          3.20         5.67 o
   0   8   5         52.74         53.95         5.45 o
   1   8   5         32.81         19.26         4.50 o
   2   8   5        206.16        262.25        10.87 o
   3   8   5        133.26        189.74         7.48 o
   4   8   5         10.28          8.99         2.78 o
   5   8   5        138.40        156.56         5.83 o
   6   8   5       1046.77       1260.13        24.84 o
   7   8   5          7.40         18.97         3.29 o
   8   8   5        588.04        603.15        16.36 o
   9   8   5        579.25        689.60        17.65 o
  10   8   5         13.91         11.20         5.90 o
  11   8   5        548.70        552.59        15.92 o
  12   8   5         57.80         68.39         7.95 o
  13   8   5        150.95        145.79        11.23 o
  14   8   5          0.63          1.56         8.62 o
  -6   9   5          1.41          9.15        12.42 o
  -5   9   5         39.25         58.67        40.10 o
  -4   9   5         11.41         17.30        10.42 o
  -3   9   5          5.06         -0.84         9.28 o
  -2   9   5         24.57          8.95        10.11 o
  -1   9   5        416.77        409.57        15.02 o
   0   9   5         13.02          8.29         6.36 o
   1   9   5         56.53         51.29         5.92 o
   2   9   5        124.38        101.74         8.36 o
   3   9   5        239.57        223.05         8.12 o
   4   9   5         44.82         48.87         4.29 o
   5   9   5        101.80         86.45         4.30 o
   6   9   5        175.79        182.22         6.30 o
   7   9   5        639.96        692.56        16.26 o
   8   9   5        423.91        478.03        19.68 o
   9   9   5        359.78        376.49        13.39 o
  10   9   5        129.53        138.79         7.79 o
  11   9   5         39.37         30.32         7.53 o
  12   9   5          5.78          3.02         7.97 o
  13   9   5        101.72         81.40        11.37 o
  14   9   5          0.04         -5.04         9.10 o
  -4  10   5          2.25         11.25         9.75 o
  -3  10   5         12.20         -0.92        15.98 o
  -2  10   5         40.06         40.42        17.13 o
  -1  10   5        211.09        206.44        17.30 o
   0  10   5         20.87         31.60        10.33 o
   1  10   5          6.38          3.33         8.02 o
   2  10   5          2.74          4.31         6.39 o
   3  10   5         38.66         40.57         7.37 o
   4  10   5          2.37         -1.58         3.62 o
   5  10   5         64.94         68.61         4.00 o
   6  10   5        136.13        153.96         6.17 o
   7  10   5        120.46        142.51         5.86 o
   8  10   5        121.39        120.03         5.71 o
   9  10   5        188.11        184.24         7.81 o
  10  10   5         27.54         25.51         5.98 o
  11  10   5         32.13         21.22         6.56 o
  12  10   5          3.56          3.89         8.04 o
  13  10   5         29.37         29.92         9.53 o
  14  10   5          0.03          0.83        11.11 o
  -3  11   5         27.32         40.92        13.63 o
  -2  11   5          0.05          2.76        13.10 o
  -1  11   5          4.15         -4.74        12.32 o
   0  11   5          0.06         -1.64         9.84 o
   1  11   5         72.57         54.08         7.96 o
   2  11   5          0.42          4.11         7.46 o
   3  11   5        300.75        327.03        10.32 o
   4  11   5          0.48         -2.45         4.15 o
   5  11   5        305.39        275.45         7.57 o
   6  11   5        195.80        172.52        12.82 o
   7  11   5        104.77         99.94         5.72 o
   8  11   5          3.16          1.68         4.66 o
   9  11   5        181.40        183.40         7.61 o
  10  11   5         11.82         22.28         6.29 o
  11  11   5         36.95         37.19        10.15 o
  12  11   5          5.99          7.35         8.27 o
  13  11   5          1.16          2.73         9.18 o
  -2  12   5         24.29         25.39        18.59 o
  -1  12   5         51.62         46.52        19.01 o
   0  12   5          1.04         -2.05        11.63 o
   1  12   5         54.37         46.64        10.24 o
   2  12   5         88.83         75.62         9.80 o
   3  12   5        135.02        153.31         9.99 o
   4  12   5         41.49         46.96         6.41 o
   5  12   5         75.53         89.32         5.55 o
   8  12   5         18.45         21.62         6.30 o
   9  12   5        192.90        168.23         7.91 o
  10  12   5         35.62         28.95         6.26 o
  11  12   5         28.55         18.79         7.34 o
  12  12   5         16.50         17.36        13.48 o
  13  12   5         10.60        -11.71        10.92 o
   0  13   5         17.83          2.91        13.70 o
   1  13   5         76.39         48.44        17.45 o
   2  13   5         41.43         52.24        17.76 o
   3  13   5         96.23         89.81        18.34 o
   4  13   5         22.66         17.48         6.54 o
  11  13   5         11.21          8.94         5.76 o
  12  13   5         21.54         11.93        10.00 o
   2  14   5          1.47         -3.34        12.29 o
   3  14   5         50.63         33.76         7.99 o
  -2 -12   6         13.71         -1.72         8.96 o
  -1 -12   6          0.27          5.00        11.56 o
 -11 -11   6          1.89          3.22         8.98 o
  -2 -11   6         12.10         -0.08        12.13 o
  -1 -11   6          0.61          6.10         8.09 o
   0 -11   6         50.22         42.31        13.30 o
   1 -11   6          2.49         11.05         9.42 o
 -12 -10   6         39.08         34.98        10.73 o
 -11 -10   6          1.30         -2.19        10.57 o
 -10 -10   6         60.88         45.85         8.83 o
  -9 -10   6         78.60        113.46         6.77 o
  -3 -10   6          0.83          8.12         6.43 o
  -2 -10   6         70.51         77.93         8.52 o
  -1 -10   6          2.59         -3.93         7.51 o
   0 -10   6         15.23          8.97         7.90 o
   1 -10   6          1.25         -5.85        10.62 o
   2 -10   6          0.11          8.89        11.85 o
   3 -10   6          1.31         10.07        10.75 o
 -12  -9   6         41.60         36.97        13.11 o
 -11  -9   6         14.00          4.28        10.39 o
 -10  -9   6         95.07         76.94         9.78 o
  -9  -9   6         18.71         11.65         8.04 o
  -8  -9   6        239.70        256.25        36.20 o
  -7  -9   6          3.83         -3.06         4.51 o
  -6  -9   6        232.47        282.13         7.27 o
  -5  -9   6         23.76         18.12         3.36 o
  -4  -9   6        229.87        282.61        16.47 o
  -3  -9   6         67.87         68.25         7.22 o
  -2  -9   6         57.62         58.12         9.61 o
  -1  -9   6         54.12         38.11         7.29 o
   0  -9   6         24.85         26.63         7.36 o
   1  -9   6         14.64         11.00        10.47 o
   2  -9   6         45.89         70.23        10.51 o
   3  -9   6         13.76         13.53         9.67 o
   4  -9   6         25.92         20.38        10.56 o
 -13  -8   6          1.53          3.27        19.51 o
 -12  -8   6         90.41         47.73        33.52 o
 -11  -8   6          0.00          1.11        12.62 o
 -10  -8   6         32.54         42.54        11.64 o
  -9  -8   6         53.12         41.65         8.65 o
  -8  -8   6        197.14        205.09         9.46 o
  -7  -8   6         18.08         24.40         5.62 o
  -6  -8   6        328.13        332.02         8.77 o
  -5  -8   6         12.67         13.55         3.60 o
  -4  -8   6         79.66         73.19         4.20 o
  -3  -8   6        505.35        541.01        13.08 o
  -2  -8   6         91.39         93.25         6.32 o
  -1  -8   6         42.51         32.83         5.98 o
   0  -8   6         83.57        112.45         7.03 o
   1  -8   6          4.84         12.63         6.90 o
   2  -8   6         87.27        107.70         9.28 o
   3  -8   6          0.22         -5.33         9.63 o
   4  -8   6         11.21          4.23         9.68 o
   5  -8   6          5.63         -0.19        10.81 o
 -13  -7   6          0.45         -5.15        20.73 o
 -12  -7   6         53.71         75.83        19.07 o
 -11  -7   6         64.42         71.93        18.78 o
 -10  -7   6         11.05         17.38        11.10 o
  -9  -7   6         87.97        101.17        27.77 o
  -8  -7   6        165.30        217.64        24.02 o
  -7  -7   6          9.18         28.08         5.91 o
  -6  -7   6          8.13          6.80         4.34 o
  -5  -7   6         64.30         86.16         4.64 o
  -4  -7   6        499.86        515.29        11.80 o
  -3  -7   6          0.38         -0.89         3.19 o
  -2  -7   6        369.72        448.56        10.83 o
  -1  -7   6         46.04         53.52         5.58 o
   0  -7   6        585.86        663.50        16.41 o
   1  -7   6          0.00          0.65         5.12 o
   2  -7   6          4.59          7.57         6.83 o
   3  -7   6         17.13         30.22         7.53 o
   4  -7   6        103.81        122.36        10.44 o
   5  -7   6          1.76         -2.54         9.36 o
   6  -7   6          0.91          1.71         9.62 o
 -13  -6   6          0.68          1.91         8.73 o
 -12  -6   6         99.20        103.18        11.83 o
 -11  -6   6          1.67          5.75        11.74 o
 -10  -6   6        117.63        126.81        11.95 o
  -9  -6   6        170.83        170.03        11.61 o
  -8  -6   6          0.49          1.94         6.30 o
  -7  -6   6          0.88          0.66         7.60 o
  -6  -6   6         64.11         70.42         5.81 o
  -5  -6   6        185.11        154.14         6.09 o
  -4  -6   6         10.34          8.67         3.18 o
  -3  -6   6        285.82        264.27         7.12 o
  -2  -6   6        362.08        312.01         8.65 o
  -1  -6   6          2.62          5.79         3.28 o
   0  -6   6        182.42        223.74         7.81 o
   1  -6   6        413.67        423.64        12.60 o
   2  -6   6          0.39         -1.86         5.63 o
   3  -6   6          0.02         -0.38         7.45 o
   4  -6   6         89.03        118.55         9.41 o
   5  -6   6         18.85         35.31         9.35 o
   6  -6   6         19.10          5.82         8.63 o
   7  -6   6         10.87          7.38         9.71 o
 -13  -5   6          1.32          6.53         8.51 o
 -12  -5   6         79.89         95.20        27.89 o
 -11  -5   6          1.56          6.67        10.49 o
 -10  -5   6         68.90         70.93        10.71 o
  -9  -5   6         55.17         50.25        10.71 o
  -8  -5   6          0.59          9.18         6.73 o
  -7  -5   6          2.49          6.23         5.83 o
  -6  -5   6       1043.67       1335.00        32.43 o
  -5  -5   6          0.91          1.14         4.11 o
  -4  -5   6        246.25        247.67        11.48 o
  -3  -5   6        152.39        152.98         5.31 o
  -2  -5   6        698.87        774.65        17.22 o
  -1  -5   6        110.79        126.99         4.66 o
   0  -5   6         81.77         81.55         4.16 o
   1  -5   6        311.34        362.34        10.97 o
   2  -5   6       1403.36       1556.76        33.53 o
   3  -5   6          0.73          5.28         5.80 o
   4  -5   6         11.89         -0.15         6.57 o
   5  -5   6         39.64         39.10         8.27 o
   6  -5   6         22.27         17.07         7.80 o
   7  -5   6          1.29         -6.78        12.02 o
   8  -5   6         30.25         17.80         8.40 o
 -13  -4   6          4.63         -1.70         7.42 o
 -12  -4   6         49.83         49.49         9.85 o
 -11  -4   6         11.15         -0.18         8.90 o
 -10  -4   6        231.22        275.49        12.09 o
  -9  -4   6         17.68          9.97         7.02 o
  -8  -4   6        130.88        129.21        16.44 o
  -7  -4   6         41.66         50.61         6.02 o
  -6  -4   6       2130.98       2402.10        52.03 o
  -5  -4   6          7.32          4.92         3.85 o
  -4  -4   6       1351.30       1574.80        33.04 o
  -3  -4   6         44.70         70.29         4.07 o
  -2  -4   6        727.90        810.33        17.22 o
  -1  -4   6          6.78          3.49         2.58 o
   0  -4   6         72.55         71.59         3.72 o
   1  -4   6         44.75         54.63         4.90 o
   2  -4   6        225.36        253.87        12.07 o
   3  -4   6        131.72        113.12         6.50 o
   4  -4   6          7.03          4.68         5.21 o
   5  -4   6          0.89         -2.00         6.46 o
   6  -4   6         46.27         44.22         6.92 o
   7  -4   6         50.96         37.30         9.01 o
   8  -4   6        100.93         85.75        13.91 o
   9  -4   6          0.30          8.32         8.86 o
 -13  -3   6          1.52          1.51        15.36 o
 -12  -3   6         10.01         19.27         9.55 o
 -11  -3   6          0.02          1.39         8.44 o
 -10  -3   6         74.18         83.59         9.11 o
  -9  -3   6         22.28         12.88         7.71 o
  -8  -3   6        515.46        594.45        17.51 o
  -7  -3   6        233.39        261.96        10.54 o
  -6  -3   6       1080.76       1067.31        40.06 o
  -5  -3   6        100.19        103.43         6.51 o
  -4  -3   6       1655.38       1989.27        41.16 o
  -3  -3   6        134.52        133.32         6.08 o
  -2  -3   6       5258.85       5734.38       116.27 o
  -1  -3   6       1594.38       1868.53        34.48 o
   0  -3   6       2162.84       2266.25        40.61 o
   1  -3   6        179.31        183.09         6.32 o
   2  -3   6        308.88        267.89         8.13 o
   3  -3   6         55.34         54.99         4.75 o
   4  -3   6       1142.75       1207.82        26.80 o
   5  -3   6        243.25        219.45        10.09 o
   6  -3   6         29.34         18.35         6.56 o
   7  -3   6          5.35          7.04         7.60 o
   8  -3   6         21.53         14.38         7.63 o
   9  -3   6          6.53          5.92         9.58 o
  10  -3   6          7.28         -3.59         9.58 o
 -12  -2   6          0.48          6.75         9.12 o
 -11  -2   6          0.91         -0.45         7.55 o
 -10  -2   6        192.26        208.84        16.73 o
  -9  -2   6          3.25         -2.83         6.79 o
  -8  -2   6         44.07         46.80         6.36 o
  -7  -2   6         29.23         42.53         6.50 o
  -6  -2   6       1666.35       1995.51        43.23 o
  -5  -2   6        203.72        191.68        10.17 o
  -4  -2   6        350.82        248.76         9.19 o
  -3  -2   6        619.07        679.61        18.49 o
  -2  -2   6       1587.70       1814.44        37.35 o
  -1  -2   6        706.27        773.14        17.04 o
   0  -2   6       5560.98       5973.42       101.13 o
   1  -2   6         27.46         47.26         4.53 o
   2  -2   6       1706.28       1948.56        37.33 o
   3  -2   6         11.96         21.36         3.94 o
   4  -2   6        717.72        712.53        21.12 o
   5  -2   6          5.05         13.39         5.39 o
   6  -2   6         10.53         12.03         5.74 o
   7  -2   6          0.46         -6.23         6.94 o
   8  -2   6         48.85         70.05         8.41 o
   9  -2   6         16.97          8.07         8.66 o
  10  -2   6         11.04          7.32         8.97 o
  11  -2   6          6.82          1.72         8.17 o
 -12  -1   6         16.70         34.85        10.68 o
 -11  -1   6          0.05          6.09         8.48 o
 -10  -1   6         21.23         31.33         8.06 o
  -9  -1   6        122.76        123.10         8.27 o
  -8  -1   6         94.65         93.32         7.24 o
  -7  -1   6        181.90        171.63         8.09 o
  -6  -1   6        173.79        179.36         8.82 o
  -5  -1   6         61.13         43.29         4.78 o
  -4  -1   6        183.86        210.11         9.28 o
  -3  -1   6        309.01        264.50        10.10 o
  -2  -1   6       1833.76       1854.68        36.94 o
  -1  -1   6        410.13        466.11        11.73 o
   0  -1   6       1655.54       1979.29        38.05 o
   1  -1   6        596.42        611.74        13.90 o
   2  -1   6       1149.63       1056.29        20.14 o
   3  -1   6         79.44         86.27         4.49 o
   4  -1   6        218.01        204.06         7.08 o
   5  -1   6        112.95        114.07         6.46 o
   6  -1   6        195.13        219.38        10.76 o
   7  -1   6         42.57         52.52         8.79 o
   8  -1   6         65.52         61.84         8.55 o
   9  -1   6         11.83         12.07         7.97 o
  10  -1   6         44.28         44.55        14.50 o
  11  -1   6          6.80         15.87        15.91 o
 -12   0   6         17.24         20.32        14.04 o
 -11   0   6          2.87          9.30         9.79 o
 -10   0   6         56.34         67.48         8.45 o
  -9   0   6          5.14          6.22         7.68 o
  -8   0   6        400.73        421.55        12.17 o
  -7   0   6         16.45         17.86         5.78 o
  -6   0   6          2.29          0.05         4.74 o
  -5   0   6         18.04         10.36         7.89 o
  -4   0   6        697.87        742.22        19.55 o
  -3   0   6         29.25         65.36         4.86 o
  -2   0   6        808.82        903.85        20.87 o
  -1   0   6        780.76        650.63        19.17 o
   0   0   6       1863.14       1909.72        42.96 o
   1   0   6         27.22          4.29         2.42 o
   2   0   6         24.20         25.50         2.67 o
   3   0   6        266.95        200.40         6.40 o
   4   0   6        953.46        947.97        20.88 o
   5   0   6         25.69         22.71         4.84 o
   6   0   6         19.33          5.34         4.53 o
   7   0   6          5.14          1.59         4.98 o
   8   0   6        176.17        175.49        14.23 o
   9   0   6         38.91         33.90        13.64 o
  10   0   6         32.76         25.52         9.75 o
  11   0   6          6.03          5.68        17.24 o
  12   0   6         48.66          6.36        13.59 o
 -11   1   6         10.09         21.70         9.79 o
 -10   1   6         29.98         33.34         8.33 o
  -9   1   6         15.85         13.26         7.30 o
  -8   1   6        290.21        349.10        37.93 o
  -7   1   6        160.53        161.03         7.83 o
  -6   1   6        185.66        154.06         7.74 o
  -5   1   6          5.56          6.22         4.52 o
  -4   1   6        352.81        255.01        10.74 o
  -3   1   6        852.13        875.63        23.28 o
  -2   1   6        761.88        774.05        22.68 o
  -1   1   6        156.27        213.62         8.36 o
   0   1   6       2134.88       1688.06        37.95 o
   1   1   6        244.80        186.54       123.21 o
   2   1   6         21.10         87.97         6.57 o
   4   1   6          6.07          1.45         4.74 o
   5   1   6        336.73        341.67        13.73 o
   6   1   6        192.04        190.93        10.48 o
   7   1   6         27.48         17.85         5.60 o
   8   1   6         16.14         11.38         5.32 o
   9   1   6          0.04          5.13         6.02 o
  10   1   6        209.94        223.28         9.49 o
  11   1   6         29.38         29.07        10.47 o
  12   1   6         56.32         20.39         9.46 o
 -11   2   6          1.90         -0.20         7.72 o
 -10   2   6         41.91         46.69        10.03 o
  -9   2   6          7.40          2.12         7.43 o
  -8   2   6        197.00        164.45        11.17 o
  -7   2   6         13.55         21.18        11.88 o
  -5   2   6          0.02         -2.66         6.96 o
  -4   2   6        150.66        148.15        11.16 o
  -3   2   6         11.36          0.12         6.18 o
  -2   2   6        519.65        348.72        19.93 o
  -1   2   6         41.55         40.88         4.20 o
   0   2   6        215.91        209.80        10.62 o
   1   2   6         29.32         17.33         2.31 o
   2   2   6        940.92        639.16        14.15 o
   3   2   6       2155.29       2231.70        42.78 o
   4   2   6        635.26        600.90        14.54 o
   5   2   6         18.23         23.93         3.70 o
   6   2   6        519.92        575.73        15.63 o
   7   2   6        475.29        536.69        15.78 o
   8   2   6        361.96        346.84        12.25 o
   9   2   6         92.65         99.61         7.57 o
  10   2   6         68.62         86.82         8.74 o
  11   2   6         19.20          4.71         7.31 o
  12   2   6         12.69          5.03         8.65 o
  13   2   6          1.12         16.71        13.34 o
 -10   3   6         20.83         23.18        11.52 o
  -9   3   6         12.85         19.74         7.68 o
  -8   3   6         29.57         28.47         7.07 o
  -7   3   6          0.07         -5.24         7.37 o
  -6   3   6        159.29        153.71        11.88 o
  -5   3   6          3.72          1.81         5.16 o
  -4   3   6        194.63        183.38         8.15 o
  -3   3   6        673.01        692.52        17.22 o
  -2   3   6        207.40        187.04         9.21 o
  -1   3   6       1592.27       1782.01        38.71 o
   0   3   6       1333.45       1406.93        33.33 o
   1   3   6        112.60         37.21         3.07 o
   2   3   6         14.80         18.01         2.69 o
   3   3   6        562.38        605.32        14.84 o
   4   3   6        289.54        361.48         9.56 o
   5   3   6        156.80        131.80         5.57 o
   6   3   6        165.22        118.41         5.39 o
   7   3   6        295.44        292.12         9.69 o
   8   3   6         40.19         43.61         7.34 o
   9   3   6          0.00         -3.51         6.05 o
  10   3   6         23.27         19.64         6.69 o
  11   3   6         13.32         11.56         7.73 o
  12   3   6         65.73         64.17         8.88 o
  13   3   6          5.85         11.43        14.84 o
 -10   4   6          8.71         14.11        12.09 o
  -9   4   6          9.10          9.83         7.87 o
  -8   4   6         60.00         90.37        15.13 o
  -7   4   6         10.18         15.86         7.29 o
  -6   4   6        117.89        121.70         8.00 o
  -5   4   6         21.70         16.18         5.48 o
  -4   4   6        250.60        227.56        30.01 o
  -3   4   6         71.04         64.55         6.06 o
  -2   4   6        625.89        626.31        16.11 o
  -1   4   6         43.57         35.50         3.97 o
   0   4   6       1139.57        990.58        21.66 o
   1   4   6        679.53        934.52        22.51 o
   2   4   6        338.22        418.76        11.23 o
   3   4   6        513.31        468.80        11.65 o
   4   4   6        207.35        213.28         5.99 o
   5   4   6          0.11         -0.80         3.22 o
   6   4   6        188.31        171.39         6.58 o
   7   4   6        254.91        222.82         8.84 o
   8   4   6        669.63        689.80        17.55 o
   9   4   6          2.56         -0.35         4.95 o
  10   4   6          1.78         -2.82         8.64 o
  11   4   6          0.05          4.11         7.55 o
  12   4   6         71.62         87.60         8.76 o
  13   4   6         30.08         31.21        24.08 o
  -9   5   6          2.72          0.14         8.99 o
  -8   5   6         34.04         29.90         6.68 o
  -7   5   6         13.19         15.54         6.84 o
  -6   5   6         12.54          2.95         6.93 o
  -5   5   6         27.66         18.36         6.02 o
  -4   5   6        119.16        105.32        10.03 o
  -3   5   6          8.52          3.08         6.59 o
  -2   5   6        295.81        270.90        11.09 o
  -1   5   6        454.71        462.54        13.24 o
   0   5   6         34.49         42.56         4.29 o
   1   5   6        535.92        511.59        14.03 o
   2   5   6       2560.59       2592.29        52.14 o
   3   5   6        212.12        206.31         6.53 o
   4   5   6       1409.60       1562.33        30.69 o
   5   5   6          0.01          3.88         2.85 o
   6   5   6       1517.10       1550.51        33.13 o
   7   5   6          0.44          1.50         4.45 o
   8   5   6         51.79         56.16         5.28 o
   9   5   6          0.57          0.67         5.54 o
  10   5   6         11.86         10.09         6.20 o
  11   5   6        108.53        145.42         9.49 o
  12   5   6         92.90         91.60         9.95 o
  13   5   6          1.16          2.41         6.68 o
  14   5   6          7.34          6.80         6.79 o
  -8   6   6         54.89         74.28        10.79 o
  -7   6   6          2.05          7.53         7.57 o
  -6   6   6         12.35         14.22         7.60 o
  -5   6   6          6.91          6.56         7.01 o
  -4   6   6         71.34         72.62        10.06 o
  -3   6   6         51.19         52.05         6.01 o
  -2   6   6        363.36        317.67        11.60 o
  -1   6   6         41.86         29.27         4.69 o
   0   6   6        163.78        190.39         8.79 o
   1   6   6         82.64         90.57         5.75 o
   2   6   6       2276.14       2481.74        50.70 o
   3   6   6          6.28          0.70         2.74 o
   4   6   6       3698.45       4149.47        73.78 o
   5   6   6         35.72         38.02         4.45 o
   6   6   6       3125.57       3484.80        65.91 o
   7   6   6        724.94        770.12        19.66 o
   8   6   6        356.99        404.94        12.52 o
   9   6   6          2.19          1.47         5.00 o
  10   6   6        337.26        352.09        12.74 o
  11   6   6        122.23        106.20         8.66 o
  12   6   6         13.21         15.28         7.22 o
  13   6   6          0.87          1.43         6.94 o
  14   6   6         19.06         -3.62         7.96 o
  -7   7   6          5.09         11.97        13.02 o
  -6   7   6         30.54         40.59         9.34 o
  -5   7   6          5.42          8.63         8.29 o
  -4   7   6          1.15         -7.90         7.72 o
  -3   7   6         59.95         43.16        10.55 o
  -2   7   6         32.54         30.76         6.32 o
  -1   7   6         18.11         17.25         5.14 o
   0   7   6          1.27         -1.15         4.73 o
   1   7   6        159.33        135.03         6.97 o
   2   7   6        269.56        439.84        13.26 o
   3   7   6         34.14         57.84         4.82 o
   4   7   6        619.69        671.71        15.43 o
   5   7   6        303.36        297.68         8.89 o
   6   7   6         82.59         82.04         5.86 o
   7   7   6        125.58        126.07         6.36 o
   8   7   6       1091.27       1278.03        32.41 o
   9   7   6        279.12        260.61        17.81 o
  10   7   6         59.39         51.41         9.17 o
  11   7   6         13.70         13.25         6.41 o
  12   7   6        148.70        153.74        10.30 o
  13   7   6          0.77         -5.68         8.22 o
  14   7   6         49.38         42.14        12.81 o
  -6   8   6          7.08         10.18        12.11 o
  -5   8   6          7.25         10.62         8.93 o
  -4   8   6         32.07         40.70         8.95 o
  -3   8   6        159.47        170.26         9.82 o
  -2   8   6        149.37        149.84         9.16 o
  -1   8   6          0.25          2.25         6.25 o
   0   8   6          0.96          0.54         5.78 o
   1   8   6        438.33        452.27        14.03 o
   2   8   6       1248.70       1376.20        70.54 o
   3   8   6         30.46         29.34         3.73 o
   4   8   6        144.18        173.23         9.62 o
   5   8   6         31.29         35.29         3.63 o
   6   8   6        375.80        411.42        10.90 o
   7   8   6        474.59        539.69        17.13 o
   8   8   6          0.66          2.72         3.87 o
   9   8   6          7.79          7.43         5.54 o
  10   8   6        374.71        407.87        51.38 o
  11   8   6         65.79         69.14         7.82 o
  12   8   6        221.34        245.32        11.61 o
  13   8   6         16.43          9.30        10.09 o
  14   8   6         37.68         31.91         9.94 o
  -5   9   6          8.09         21.15        11.45 o
  -4   9   6         10.30          1.42        10.01 o
  -3   9   6         11.79         11.04         9.65 o
  -2   9   6        163.32        169.30        19.96 o
  -1   9   6         47.25         53.06         7.19 o
   0   9   6         44.18         48.32         7.19 o
   1   9   6        122.49        109.70         6.60 o
   2   9   6         47.89         43.62         4.94 o
   3   9   6         34.28         25.65         4.43 o
   4   9   6         26.39         23.18         3.92 o
   5   9   6        602.27        644.53        15.46 o
   6   9   6         27.30         21.12         3.66 o
   7   9   6        118.86        116.11         5.43 o
   8   9   6          2.38          7.40         4.29 o
   9   9   6        103.70         93.90         7.69 o
  10   9   6        159.95        140.94         8.68 o
  11   9   6        102.96         65.97         8.17 o
  12   9   6         45.50         55.05         9.03 o
  13   9   6          0.01         -2.96         8.05 o
  14   9   6         15.90          6.98         8.44 o
  -4  10   6         24.49         10.99         9.73 o
  -3  10   6         60.60         58.11        19.89 o
  -2  10   6         15.30         21.03         9.12 o
  -1  10   6         20.72         21.82        12.03 o
   0  10   6        103.19         92.07        19.87 o
   1  10   6          0.06         -1.25         6.28 o
   2  10   6        148.70        150.44        10.01 o
   3  10   6         27.50         17.75         5.78 o
   4  10   6        224.15        213.03        15.20 o
   5  10   6         55.79         58.49         4.32 o
   6  10   6       1013.03       1174.71        24.48 o
   7  10   6        126.41        179.13         7.42 o
   8  10   6        584.97        668.69        17.48 o
   9  10   6        130.47        116.96         6.72 o
  10  10   6         94.89         99.22         7.37 o
  11  10   6        278.72        276.78        12.04 o
  12  10   6         38.44         45.28        10.28 o
  13  10   6          3.18         -0.01         9.47 o
  14  10   6          0.55         -3.43        10.06 o
  -3  11   6          1.74          0.35         8.77 o
  -2  11   6          0.65          2.49        10.49 o
  -1  11   6         11.26          6.75         9.63 o
   0  11   6         30.97         20.84        29.60 o
   1  11   6         32.31         23.64         9.10 o
   2  11   6         19.47          7.05         7.33 o
   3  11   6         48.15         61.56         7.32 o
   4  11   6        290.33        286.60         9.50 o
   5  11   6          1.54          0.92         5.25 o
   6  11   6        111.57        101.48         5.62 o
   7  11   6          4.66         -0.84         4.12 o
   8  11   6        556.45        698.96        24.59 o
   9  11   6         15.07         13.16         5.14 o
  10  11   6         53.34         55.04         7.33 o
  11  11   6          6.06          3.14         8.80 o
  12  11   6        122.38        123.93         9.60 o
  13  11   6          1.78         13.37         8.51 o
  -2  12   6         16.24          9.91         8.83 o
  -1  12   6          1.34          0.57        12.50 o
   0  12   6         51.57         52.93        14.15 o
   1  12   6          4.66          3.27        10.58 o
   2  12   6          5.59         20.54         9.26 o
   3  12   6          3.88          5.28         8.75 o
   4  12   6        292.05        278.79        12.98 o
   5  12   6          3.90         -0.18         5.48 o
   6  12   6        340.36        238.32        19.19 o
   7  12   6         27.20         16.86         4.23 o
   8  12   6        268.74        277.26        17.52 o
   9  12   6          0.14          4.89         5.36 o
  10  12   6        432.40        461.70        38.08 o
  11  12   6          0.33         -6.38         9.13 o
  12  12   6        121.96        105.44        10.06 o
  13  12   6         11.62          1.99        13.05 o
   0  13   6         65.43         27.22        23.05 o
   1  13   6          0.00         -0.26        14.74 o
   2  13   6         62.45         24.98        13.57 o
   3  13   6          6.21          0.05        10.39 o
   4  13   6         65.72         55.61         7.13 o
   5  13   6         33.07         33.82         6.70 o
   9  13   6          4.81          5.00         9.64 o
  10  13   6         46.07         31.18         7.15 o
  11  13   6          4.62          3.62         9.28 o
  12  13   6         87.94         94.46        10.43 o
   2  14   6        105.26        113.46        17.66 o
   3  14   6          2.05         15.21        19.73 o
   4  14   6         38.59         40.07         9.17 o
 -10 -11   7         10.08         15.73         8.96 o
  -3 -11   7         81.68         74.86         6.01 o
  -2 -11   7         15.56         10.68         6.04 o
  -1 -11   7         12.34         11.89         8.01 o
   0 -11   7          2.02          1.37        11.41 o
 -11 -10   7         43.29         42.07         9.66 o
 -10 -10   7         34.46         51.09        32.97 o
  -9 -10   7         74.65         90.58        25.86 o
  -8 -10   7          8.14          2.06         7.94 o
  -4 -10   7          5.60          9.69         4.84 o
  -3 -10   7        109.51        112.99        12.16 o
  -2 -10   7          9.89         21.60         6.58 o
  -1 -10   7         39.10         24.63         9.47 o
   0 -10   7         20.49         36.56         9.03 o
   1 -10   7          1.03          4.03         9.77 o
   2 -10   7         11.63         13.96        11.14 o
 -12  -9   7          2.30         -3.05        12.31 o
 -11  -9   7          4.61         -2.24        16.51 o
 -10  -9   7          0.92         -7.57        11.94 o
  -9  -9   7         43.52         53.80         8.71 o
  -8  -9   7          9.56         12.57         7.43 o
  -7  -9   7        167.10        173.64         7.31 o
  -6  -9   7          7.09          5.42         4.67 o
  -5  -9   7        395.93        469.39        17.34 o
  -4  -9   7         76.29         87.91         5.28 o
  -3  -9   7         21.16         31.94         7.94 o
  -2  -9   7         68.04         69.28         5.76 o
  -1  -9   7         16.77         19.30         7.49 o
   0  -9   7          0.57          0.09         7.01 o
   1  -9   7         53.58         48.72         8.99 o
   2  -9   7          0.08         -3.83        14.66 o
   3  -9   7         16.39         17.03         9.77 o
   4  -9   7         16.08          7.71         7.91 o
 -12  -8   7          2.21         -5.43        12.37 o
 -11  -8   7          1.08         -1.26        10.33 o
 -10  -8   7         76.60         62.76        10.74 o
  -9  -8   7         37.80         28.62        10.38 o
  -8  -8   7         35.25         33.51         7.27 o
  -7  -8   7         88.78        103.21        12.68 o
  -6  -8   7         26.96         33.02         6.12 o
  -5  -8   7          9.65          7.86         4.08 o
  -4  -8   7         21.45         22.79         4.22 o
  -3  -8   7        175.19        197.60         6.87 o
  -2  -8   7          8.03          9.92         4.62 o
  -1  -8   7         61.78         77.23         5.87 o
   0  -8   7         16.57         19.93         8.25 o
   1  -8   7        334.43        354.37        13.11 o
   2  -8   7          1.72          1.73         7.55 o
   3  -8   7         57.82         62.17        15.11 o
   4  -8   7          0.27          1.99         9.53 o
   5  -8   7         10.76         18.48        20.94 o
 -12  -7   7          2.59          2.41        14.37 o
 -11  -7   7         48.05         52.11        12.69 o
 -10  -7   7          3.69          7.50        12.16 o
  -9  -7   7         34.55         35.76        10.04 o
  -8  -7   7         77.22         72.08         8.36 o
  -7  -7   7          0.38         -3.91         6.20 o
  -6  -7   7         47.01         54.49         5.88 o
  -5  -7   7         15.16         14.85         4.30 o
  -4  -7   7          5.93         10.08         3.73 o
  -3  -7   7        763.13        804.83        17.29 o
  -2  -7   7        119.88        129.43         6.30 o
  -1  -7   7         90.04        120.43         6.13 o
   0  -7   7        112.28        146.78         7.00 o
   1  -7   7         59.72         69.41         6.97 o
   2  -7   7          8.58          2.47         8.29 o
   3  -7   7        133.27        147.72        10.57 o
   4  -7   7          0.11         11.94        11.55 o
   5  -7   7         42.41         50.07        10.61 o
   6  -7   7          0.25          4.52         9.27 o
 -13  -6   7         44.24         79.97        12.39 o
 -12  -6   7          0.21          4.15        10.83 o
 -11  -6   7         91.82         83.90        12.21 o
 -10  -6   7          2.77         -1.18         8.71 o
  -9  -6   7          0.62         -2.92         9.64 o
  -8  -6   7          1.75          1.05         7.02 o
  -7  -6   7        345.30        381.21        13.55 o
  -6  -6   7          0.00          2.06         4.71 o
  -5  -6   7         30.68         21.67         5.36 o
  -4  -6   7        304.10        350.29         9.69 o
  -3  -6   7        447.61        512.33        12.22 o
  -2  -6   7         81.18        108.72         6.51 o
  -1  -6   7          1.77          7.76         3.43 o
   0  -6   7          2.49         -0.48         3.97 o
   1  -6   7        308.29        355.19        10.87 o
   2  -6   7         17.96         30.35         7.08 o
   3  -6   7        109.32        100.62         8.29 o
   4  -6   7         10.46          7.06         9.22 o
   5  -6   7         60.64         40.13         9.34 o
   6  -6   7          0.06          5.52        11.43 o
   7  -6   7         36.21         43.44         9.94 o
 -13  -5   7         20.68         15.63        14.66 o
 -12  -5   7          3.42          5.53        10.49 o
 -11  -5   7         41.71         39.44        11.36 o
 -10  -5   7          0.00         -4.88         7.95 o
  -9  -5   7        229.19        221.04        11.76 o
  -8  -5   7        131.73        129.89         9.59 o
  -7  -5   7        714.10        703.82        19.07 o
  -6  -5   7         70.90         76.63         6.35 o
  -5  -5   7        660.93        775.68        19.89 o
  -4  -5   7         62.22         41.86         9.71 o
  -3  -5   7        263.40        244.74        10.28 o
  -2  -5   7         18.67         16.14         3.32 o
  -1  -5   7         11.90         13.74         3.55 o
   0  -5   7         71.67         69.73         3.90 o
   1  -5   7         49.21         53.51         5.26 o
   2  -5   7         23.05         31.46         5.08 o
   3  -5   7          6.29          1.75         6.75 o
   4  -5   7          8.86          5.89         6.70 o
   5  -5   7         37.49         56.46        10.11 o
   6  -5   7          9.64         21.91        10.00 o
   7  -5   7         60.96         73.05        14.22 o
   8  -5   7          1.90          2.37        10.63 o
 -12  -4   7          3.04          0.35        10.19 o
 -11  -4   7         46.05         54.22         9.82 o
 -10  -4   7          4.44         10.33        10.53 o
  -9  -4   7         66.40         62.84        12.53 o
  -8  -4   7          4.22          2.68         7.15 o
  -7  -4   7        263.57        208.42         9.70 o
  -6  -4   7        162.51        148.57         8.79 o
  -5  -4   7       2014.15       2177.13        45.92 o
  -4  -4   7         11.93         16.48         3.56 o
  -3  -4   7        827.05        981.37        25.60 o
  -2  -4   7        100.93        102.75         5.42 o
  -1  -4   7        762.08        769.01        18.35 o
   0  -4   7        210.15        214.43         6.45 o
   1  -4   7          3.27         10.02         3.45 o
   2  -4   7         71.46         72.48         5.56 o
   3  -4   7        317.90        334.11        12.05 o
   4  -4   7          3.56          0.34         5.67 o
   5  -4   7        209.14        212.28        11.15 o
   6  -4   7         84.97        111.41        10.46 o
   7  -4   7        102.85         84.78         9.55 o
   8  -4   7          0.31         -3.08        10.77 o
   9  -4   7         26.05         31.39        11.97 o
 -12  -3   7          1.96          1.26         8.89 o
 -11  -3   7         14.65          9.93        11.77 o
 -10  -3   7         14.50         15.39         8.39 o
  -9  -3   7        112.75        107.26         9.80 o
  -8  -3   7          1.81         11.76         7.58 o
  -7  -3   7        202.68        204.97        18.56 o
  -6  -3   7          7.54          3.39         4.54 o
  -5  -3   7       1402.84       1461.69        34.38 o
  -4  -3   7        102.68        160.66         6.83 o
  -3  -3   7        392.31        330.04         9.72 o
  -2  -3   7        544.52        562.78        13.33 o
  -1  -3   7        267.15        284.40         8.32 o
   0  -3   7         36.05         32.47         3.11 o
   1  -3   7        472.72        471.55        12.49 o
   2  -3   7        374.73        390.19        11.38 o
   3  -3   7        715.46        831.42        19.80 o
   4  -3   7         10.47         17.17         5.17 o
   5  -3   7         13.07          5.43         5.61 o
   6  -3   7        108.09         97.59         8.21 o
   7  -3   7        172.23        197.38        11.73 o
   8  -3   7         12.70          9.86         7.98 o
   9  -3   7         20.08         17.80        11.17 o
  10  -3   7          0.15         -0.43         7.69 o
 -12  -2   7         18.99         25.66        14.14 o
 -11  -2   7         11.71         12.33         9.35 o
 -10  -2   7          9.18          6.57         8.67 o
  -9  -2   7         64.37         80.54         8.57 o
  -8  -2   7          1.59         -2.52         6.35 o
  -7  -2   7         56.34         56.51         7.30 o
  -6  -2   7         20.47         18.02         5.42 o
  -5  -2   7        526.80        566.60        16.62 o
  -4  -2   7         52.82         39.12         4.86 o
  -3  -2   7        237.53        396.69        11.16 o
  -2  -2   7        252.89        329.77         9.08 o
  -1  -2   7        972.61       1091.84        23.81 o
   0  -2   7          4.64          5.70         2.95 o
   1  -2   7       3060.66       3161.82        55.88 o
   2  -2   7       1142.81       1253.87        26.12 o
   3  -2   7        837.15        885.53        19.05 o
   4  -2   7          5.73         -0.56         4.55 o
   5  -2   7        355.71        294.07        11.86 o
   6  -2   7          9.60         15.66         5.69 o
   7  -2   7        366.10        383.29        14.56 o
   8  -2   7         11.91         15.24         9.41 o
   9  -2   7         60.12         68.89         8.49 o
  10  -2   7          0.27        -10.47         9.00 o
 -12  -1   7          4.04          2.27         6.62 o
 -11  -1   7          0.08          5.91         8.74 o
 -10  -1   7         10.03         16.08         8.09 o
  -9  -1   7         41.92         37.04        10.91 o
  -8  -1   7         55.08         52.74         7.35 o
  -7  -1   7        194.90        177.13        16.97 o
  -6  -1   7         74.03         61.94         7.19 o
  -5  -1   7        187.58        224.65         9.35 o
  -4  -1   7        177.22        164.32         8.21 o
  -3  -1   7        271.45        362.22        12.52 o
  -2  -1   7         68.87        107.24         5.23 o
  -1  -1   7       1139.25        948.78        20.39 o
   0  -1   7          3.03         19.61         3.08 o
   1  -1   7         67.25         84.24         4.12 o
   2  -1   7        116.98        128.38         5.20 o
   3  -1   7       1277.54       1293.41        26.37 o
   4  -1   7         68.58         69.19         6.59 o
   5  -1   7        771.04        718.73        19.15 o
   6  -1   7         30.81         40.83         6.20 o
   7  -1   7        259.10        240.84        11.33 o
   8  -1   7         26.74         27.33         7.97 o
   9  -1   7        127.99         92.46        15.29 o
  10  -1   7          0.66          5.85         8.00 o
  11  -1   7         27.80         18.32         8.08 o
 -11   0   7         11.95          8.24         8.88 o
 -10   0   7          2.30          6.69         8.23 o
  -9   0   7        134.09        164.65        12.12 o
  -8   0   7         62.64         54.34         8.04 o
  -7   0   7         29.34         29.65         6.85 o
  -6   0   7        105.01        101.05         6.83 o
  -5   0   7        820.52        815.28        19.58 o
  -4   0   7        567.99        533.30        16.65 o
  -3   0   7         88.09         60.50         5.30 o
  -2   0   7          6.48         25.85         3.98 o
  -1   0   7        836.45        906.88        20.04 o
   0   0   7       4412.09       4287.73        77.84 o
   1   0   7       3043.14       3028.97        53.88 o
   2   0   7        198.46        116.85         4.52 o
   3   0   7        143.04        128.96         4.95 o
   4   0   7         86.30         78.55         5.70 o
   5   0   7       1350.69       1364.13        27.02 o
   6   0   7          7.47          4.89         5.22 o
   7   0   7        378.74        328.28        13.23 o
   8   0   7         13.45         25.79         8.75 o
   9   0   7        357.21        363.42        18.10 o
  10   0   7          1.98         -6.51         7.82 o
  11   0   7         62.18         52.21        14.27 o
  12   0   7          1.49          3.94         6.66 o
 -11   1   7         16.72         35.85        21.48 o
 -10   1   7          0.07          8.43         8.35 o
  -9   1   7          2.42         -1.85         7.52 o
  -8   1   7         37.79         49.57         7.20 o
  -7   1   7         17.79         19.30         6.77 o
  -6   1   7          0.23         -4.10         5.38 o
  -5   1   7         14.96         11.61         7.99 o
  -4   1   7         71.05         89.27         5.88 o
  -3   1   7        855.46        861.95        24.11 o
  -2   1   7        789.65        775.88        19.31 o
  -1   1   7         81.56         74.87         4.10 o
   0   1   7         18.07         26.43         2.64 o
   1   1   7       1508.77       1114.48        27.11 o
   2   1   7        603.67        520.70        14.61 o
   3   1   7        251.47        210.77       129.84 o
   4   1   7         15.91          3.34         7.55 o
   6   1   7         11.17         14.79         6.56 o
   7   1   7        207.09        224.74        15.79 o
   8   1   7         55.02         53.55         9.53 o
   9   1   7        465.39        442.23        20.57 o
  10   1   7         22.67         24.15         8.32 o
  11   1   7         83.55         80.29         9.07 o
  12   1   7          0.24          2.75         8.71 o
 -11   2   7          1.28         -4.48         8.27 o
 -10   2   7          2.96         15.89         9.84 o
  -9   2   7         34.40         38.80        13.52 o
  -8   2   7          0.10          0.45         6.84 o
  -7   2   7         54.82         32.31         9.45 o
  -6   2   7         18.50         12.28         6.55 o
  -5   2   7         51.21         48.91        17.08 o
  -3   2   7        630.18        668.66        27.99 o
  -2   2   7        552.31        647.76        24.96 o
  -1   2   7         26.60          3.54         7.03 o
   0   2   7        296.67        379.28        12.25 o
   1   2   7        354.91        471.33        11.59 o
   2   2   7       1510.66       1597.91        37.34 o
   3   2   7        685.48        489.10        11.79 o
   4   2   7         26.97         15.89         3.02 o
   5   2   7        176.42        126.57         5.70 o
   6   2   7         63.84         61.11         4.97 o
   7   2   7        163.80        147.61         7.67 o
   8   2   7          2.29          1.34         6.07 o
   9   2   7         86.88         99.41         7.77 o
  10   2   7          0.00          0.70         6.87 o
  11   2   7         91.66         90.47         9.99 o
  12   2   7          1.48         10.05         9.90 o
  13   2   7         15.27         16.16         8.09 o
 -10   3   7          0.95         -1.39         7.77 o
  -9   3   7         20.00         35.06         8.91 o
  -8   3   7          2.25          2.58         8.01 o
  -7   3   7         44.56         37.87         7.66 o
  -6   3   7          5.38         11.62         7.13 o
  -5   3   7         40.50         39.13         6.03 o
  -4   3   7        247.40        247.62        10.92 o
  -3   3   7         79.84         68.54         8.67 o
  -2   3   7         58.75         46.23         4.84 o
  -1   3   7        803.11        993.67        22.38 o
   0   3   7        203.02        254.16         8.49 o
   1   3   7        622.07        705.12        17.67 o
   2   3   7        171.56        145.74         5.37 o
   3   3   7        529.55        470.88        12.03 o
   4   3   7         47.84         33.82         4.66 o
   5   3   7        143.37        153.06         6.62 o
   6   3   7         65.68         76.60         6.36 o
   7   3   7        633.82        579.02        15.35 o
   8   3   7         48.92         53.46         6.85 o
   9   3   7         43.82         54.06         8.62 o
  10   3   7         16.69         13.53         7.00 o
  11   3   7        165.50        148.73         9.14 o
  12   3   7          0.42         -0.84         8.48 o
  13   3   7          3.40          9.21         9.21 o
  -9   4   7          8.08         20.44         8.77 o
  -8   4   7          0.51          6.24         8.39 o
  -7   4   7         29.00         43.26         7.68 o
  -6   4   7         33.18         31.56         6.56 o
  -5   4   7        131.86        134.16        10.89 o
  -4   4   7        122.80        115.59         9.04 o
  -3   4   7        729.74        771.73        17.01 o
  -2   4   7        118.34        152.92         7.49 o
  -1   4   7       1412.94       1519.85        32.99 o
   0   4   7         36.51         31.34         3.54 o
   1   4   7        877.09        784.93        19.85 o
   2   4   7       4647.64       6066.72       144.71 o
   3   4   7        638.60        757.50        17.19 o
   4   4   7        326.41        414.67        10.86 o
   5   4   7        569.74        582.36        14.49 o
   6   4   7        182.76        215.60        10.74 o
   7   4   7         42.22         32.86         5.10 o
   8   4   7        157.01        136.13         7.95 o
   9   4   7        513.09        560.79        15.50 o
  10   4   7         25.85         19.00         7.27 o
  11   4   7          1.81          0.48         6.94 o
  12   4   7          2.00          6.50         8.98 o
  13   4   7         37.16         23.58        11.33 o
  -9   5   7          1.04          1.67         7.12 o
  -8   5   7          2.38          6.93         8.59 o
  -7   5   7         57.74         60.17        11.14 o
  -6   5   7         79.68         69.43        19.17 o
  -5   5   7         74.71         77.37        12.47 o
  -4   5   7         57.51         52.95         6.80 o
  -3   5   7         80.20         73.84        14.30 o
  -2   5   7        161.02        188.01         7.92 o
  -1   5   7          5.55          4.25         3.90 o
   0   5   7         54.14         55.88         4.54 o
   1   5   7        640.13        728.22        21.11 o
   2   5   7       2558.38       3135.90        61.13 o
   3   5   7        179.10        152.39         5.75 o
   4   5   7        772.42        863.49        18.51 o
   5   5   7       1871.53       2210.17        43.35 o
   6   5   7          0.10          3.28         3.46 o
   7   5   7        357.09        406.81        11.03 o
   8   5   7         58.15         51.38         6.17 o
   9   5   7        317.06        305.88        11.20 o
  10   5   7         11.49          8.56         6.43 o
  11   5   7        198.71        206.16        10.70 o
  12   5   7          9.89         -4.28         8.49 o
  13   5   7         31.23         28.10         8.95 o
  14   5   7          0.03          4.52         6.62 o
  -8   6   7          1.78          0.07         5.12 o
  -7   6   7         16.94         23.17         7.49 o
  -6   6   7          0.57         -2.73         8.39 o
  -5   6   7          0.17          2.72         6.88 o
  -4   6   7         24.33         28.41         8.73 o
  -3   6   7         39.20         47.35         5.97 o
  -2   6   7         34.94         32.64         5.96 o
  -1   6   7        945.57       1071.40        40.59 o
   0   6   7          8.99         17.53         4.27 o
   1   6   7        152.61        160.21         7.56 o
   2   6   7        298.53        321.87        11.12 o
   3   6   7         16.30         15.22         3.43 o
   4   6   7         18.01         21.09         3.11 o
   5   6   7       1154.82       1284.45        26.47 o
   6   6   7         10.16         11.33         3.20 o
   7   6   7        653.30        696.95        19.26 o
   8   6   7         89.79         72.79         8.10 o
   9   6   7         22.90         25.79         5.15 o
  10   6   7          3.55          3.35         5.86 o
  11   6   7         13.60         16.98         6.58 o
  12   6   7          9.41          2.64         8.57 o
  13   6   7         36.19         46.15         8.64 o
  14   6   7          6.75          3.82        11.20 o
  -7   7   7          0.71          3.62         7.91 o
  -6   7   7          1.12        -12.45        10.25 o
  -5   7   7          0.45         -3.82         8.62 o
  -4   7   7          3.55          6.25         7.73 o
  -3   7   7         43.99         45.85         7.24 o
  -2   7   7         64.23         78.79         7.26 o
  -1   7   7        107.91        101.32         6.57 o
   0   7   7         90.92         90.18         6.48 o
   1   7   7         46.26         44.58         5.00 o
   2   7   7         26.58         33.41         4.36 o
   3   7   7        176.81        230.01        10.06 o
   4   7   7          0.28          2.14         3.24 o
   5   7   7         48.19         57.13         3.85 o
   6   7   7          0.03          1.50         3.51 o
   7   7   7        408.07        422.89        12.36 o
   8   7   7        332.43        283.33        12.89 o
   9   7   7         32.96         19.58         5.45 o
  10   7   7        120.93        106.40         7.77 o
  11   7   7        104.67        102.87        10.16 o
  12   7   7          6.26          3.91         7.45 o
  13   7   7        168.27        177.29        10.85 o
  14   7   7          5.20          7.57         9.65 o
  -6   8   7          0.32          3.87         8.92 o
  -5   8   7          0.73          2.67        11.98 o
  -4   8   7         17.03         21.06         8.78 o
  -3   8   7         63.14         54.93         8.47 o
  -2   8   7          4.08          0.81         7.50 o
  -1   8   7         15.43         18.86         6.02 o
   0   8   7         49.64         44.28         7.32 o
   1   8   7        409.53        444.27        16.35 o
   2   8   7          2.46          6.48         4.11 o
   3   8   7       1440.20       1613.68        57.56 o
   4   8   7         12.90         15.02         3.67 o
   5   8   7         93.76        105.12         5.12 o
   6   8   7         16.20         13.69         3.50 o
   7   8   7        333.18        404.48        11.82 o
   8   8   7          4.57          7.77         4.20 o
   9   8   7        116.56        104.57         7.09 o
  10   8   7         65.98         52.61         6.73 o
  11   8   7         85.32         81.00         7.65 o
  12   8   7         12.84          1.31         7.76 o
  13   8   7          7.27          3.80         8.49 o
  14   8   7          2.00          1.68         6.95 o
  -5   9   7         19.64         22.94        15.44 o
  -4   9   7          0.63          2.58         9.21 o
  -3   9   7          1.51          2.29        11.78 o
  -2   9   7          8.02          0.09         8.43 o
  -1   9   7        488.85        451.70        25.26 o
   0   9   7         11.60         10.48         6.62 o
   1   9   7         88.86         80.18         8.52 o
   2   9   7         36.58         35.73         8.91 o
   3   9   7        391.57        437.12        14.93 o
   4   9   7        229.70        264.37         9.30 o
   5   9   7        128.78        130.27         9.33 o
   6   9   7         19.62         10.10         4.29 o
   7   9   7        400.74        479.48        13.51 o
   8   9   7         26.03         27.47         4.40 o
   9   9   7        519.50        573.78        16.13 o
  10   9   7         12.73         23.22         6.39 o
  11   9   7          6.34          4.23         7.16 o
  12   9   7         42.82         45.96         9.28 o
  13   9   7         51.43         39.29         9.02 o
  14   9   7          9.39          3.51        19.01 o
  -4  10   7         13.12         25.84        15.91 o
  -3  10   7         11.66         17.36        10.88 o
  -2  10   7          5.86         -5.49         9.50 o
  -1  10   7        152.41        117.67        11.07 o
   0  10   7        139.75        119.54         9.80 o
   1  10   7         10.76         22.70         6.60 o
   2  10   7         40.19         31.99         5.41 o
   3  10   7        236.22        231.56         9.16 o
   4  10   7         14.91         15.16         4.79 o
   5  10   7        121.78        134.55         6.35 o
   6  10   7        212.73        235.15         8.02 o
   7  10   7        903.19       1098.62        24.18 o
   8  10   7          3.34          7.80         4.71 o
   9  10   7         22.82         30.56         6.04 o
  10  10   7          7.15          7.60         5.98 o
  11  10   7        129.25        154.52        14.20 o
  12  10   7          9.71          8.29         8.43 o
  13  10   7         41.89         36.60         9.45 o
  14  10   7         13.02          2.02         8.04 o
  -3  11   7         15.98         80.41        18.34 o
  -2  11   7          0.15         -3.78        12.00 o
  -1  11   7          0.31         -6.17        12.72 o
   0  11   7         10.66          8.26        11.17 o
   1  11   7         27.22         25.47         9.33 o
   2  11   7          5.36          4.97         7.18 o
   3  11   7        165.94        164.26         8.84 o
   4  11   7         47.90         52.21         6.21 o
   5  11   7        133.21        130.98         6.88 o
   6  11   7         80.88         80.06         6.41 o
   7  11   7          2.52         10.78         7.39 o
   8  11   7          5.96          4.36         5.28 o
   9  11   7        485.20        586.76        15.91 o
  10  11   7        296.38        288.00        27.25 o
  11  11   7        165.35        168.17        11.66 o
  12  11   7         30.14         19.63         8.54 o
  13  11   7         79.66         63.85        10.48 o
  -1  12   7         23.36         24.86        21.72 o
   0  12   7          0.00          4.04         8.68 o
   1  12   7         97.01         89.48        16.01 o
   2  12   7          1.09          3.48         9.50 o
   3  12   7         32.19         12.30         8.85 o
   4  12   7          1.09         -6.46         9.97 o
   5  12   7         83.13         95.28         6.87 o
   6  12   7         71.11         65.93         5.95 o
   7  12   7          3.31          4.93         5.93 o
   8  12   7         19.08         23.18         6.60 o
   9  12   7         33.15         15.77         6.18 o
  10  12   7          2.92          1.70         6.64 o
  11  12   7          9.24          2.94         8.27 o
  12  12   7          2.16          1.34         9.79 o
  13  12   7         36.17         30.06        10.31 o
   0  13   7          7.45        -10.37        15.89 o
   1  13   7         23.10         12.86        10.71 o
   2  13   7          3.46         -2.85        11.06 o
   3  13   7         74.19         71.42        11.20 o
   4  13   7         55.76         52.97        20.42 o
   5  13   7        215.27        302.50        20.96 o
   6  13   7          8.32          9.64         7.44 o
   7  13   7         22.27         14.32         7.52 o
   8  13   7         13.84          0.62        12.19 o
   9  13   7         14.52         -4.74        15.32 o
  10  13   7          0.39         -2.92         7.11 o
  11  13   7          0.58          7.62         7.70 o
  12  13   7          9.52         14.26         8.02 o
   2  14   7          6.17        -12.34        26.45 o
   3  14   7        110.39         95.86        14.80 o
   4  14   7         13.63          7.35         8.91 o
   5  14   7        145.67        153.71        10.81 o
   6  14   7         69.93         63.39         9.79 o
  10  14   7         21.64         16.36        10.53 o
  11  14   7        131.63        127.74        33.81 o
  -3 -11   8          0.93         -1.01         9.06 o
  -2 -11   8         15.31          9.85         8.17 o
  -1 -11   8         13.49         12.38         8.22 o
 -10 -10   8         49.91         56.19        13.96 o
  -9 -10   8          0.29          5.33         8.12 o
  -8 -10   8         20.61         23.12         7.58 o
  -7 -10   8          1.49          1.41         6.43 o
  -6 -10   8        111.45        155.66         7.65 o
  -5 -10   8         11.43         12.76        14.22 o
  -4 -10   8        122.90        163.15        15.66 o
  -3 -10   8         35.24         37.27         7.53 o
  -2 -10   8         63.92         58.62        13.91 o
  -1 -10   8          2.77         -0.17         8.71 o
   0 -10   8         12.64         16.54        12.55 o
   1 -10   8         27.80         18.33        16.04 o
 -11  -9   8         18.51         32.94         9.86 o
 -10  -9   8          8.82          2.57        15.41 o
  -9  -9   8          0.55        -12.68         9.18 o
  -8  -9   8        140.72        154.19         9.21 o
  -7  -9   8          0.01         -3.92         6.66 o
  -6  -9   8         13.63         13.85         6.14 o
  -5  -9   8         27.14         23.00         5.82 o
  -4  -9   8         70.69         80.00         6.15 o
  -3  -9   8         30.32         39.74         7.51 o
  -2  -9   8          1.98         -0.12         7.13 o
  -1  -9   8         59.00         81.21         8.27 o
   0  -9   8         44.05         31.96        14.30 o
   1  -9   8          1.21          0.31         8.72 o
   2  -9   8         15.05          1.97         9.77 o
   3  -9   8         22.29          8.92         9.52 o
 -12  -8   8         31.06          7.84         9.81 o
 -11  -8   8         16.76         21.60        11.10 o
 -10  -8   8         25.79         29.62        10.87 o
  -9  -8   8          6.24         12.47         9.62 o
  -8  -8   8         46.32         55.92         8.78 o
  -7  -8   8         35.38         45.45         7.92 o
  -6  -8   8         64.09         78.43         6.41 o
  -5  -8   8        213.99        215.59        10.27 o
  -4  -8   8         37.99         46.32         5.32 o
  -3  -8   8         28.32         28.24         4.73 o
  -2  -8   8        128.55        147.00         7.06 o
  -1  -8   8          3.84          0.48         5.76 o
   0  -8   8        277.20        319.63        22.91 o
   1  -8   8          9.04         13.70         6.95 o
   2  -8   8        142.80        164.14        11.43 o
   3  -8   8          2.72          0.49         9.85 o
   4  -8   8         17.26         17.59        10.86 o
 -12  -7   8         65.04         75.55        13.15 o
 -11  -7   8          1.10         -0.29        17.05 o
 -10  -7   8         49.92         48.28        11.43 o
  -9  -7   8          7.39          8.57         8.98 o
  -8  -7   8          0.61         -2.15        13.90 o
  -7  -7   8         40.21         48.11         7.25 o
  -6  -7   8         27.72         24.89         6.29 o
  -5  -7   8          7.40          7.63         4.88 o
  -4  -7   8          4.61          0.43         4.38 o
  -3  -7   8         11.96         13.36         4.69 o
  -2  -7   8         69.43         59.84         4.70 o
  -1  -7   8         12.24          8.62         4.27 o
   0  -7   8        101.54        103.18         7.50 o
   1  -7   8         10.57         14.35         6.30 o
   2  -7   8        119.83        107.20         9.64 o
   3  -7   8         72.08         74.85         9.35 o
   4  -7   8         59.95         65.25        11.20 o
   5  -7   8          0.71         16.90        13.29 o
   6  -7   8         34.77         37.00        10.21 o
 -12  -6   8         14.64         10.69        11.84 o
 -11  -6   8          1.36          7.07        12.44 o
 -10  -6   8         95.27         82.42        21.70 o
  -9  -6   8         37.02         32.49         9.27 o
  -8  -6   8         51.51         50.78         9.73 o
  -7  -6   8         30.64         22.88         6.85 o
  -6  -6   8          9.43          5.98         5.68 o
  -5  -6   8        180.69        200.93        10.81 o
  -4  -6   8        132.86        136.41         6.58 o
  -3  -6   8          2.23         -0.19         4.04 o
  -2  -6   8        931.66       1011.26        21.21 o
  -1  -6   8          0.81          3.81         3.77 o
   0  -6   8        172.68        191.60         9.30 o
   1  -6   8          7.05          7.72         5.43 o
   2  -6   8        154.32        192.66        13.63 o
   3  -6   8          0.00         -1.20         7.52 o
   4  -6   8         97.75         96.88        10.62 o
   5  -6   8         30.61         40.77         9.63 o
   6  -6   8         17.40         16.03         9.76 o
   7  -6   8          7.64          9.83         7.34 o
 -12  -5   8          8.78         -7.34         9.54 o
 -11  -5   8         10.57          5.66        10.71 o
 -10  -5   8        103.38         99.19        25.47 o
  -9  -5   8          0.46         -7.04         9.80 o
  -8  -5   8          8.92          7.72         7.89 o
  -7  -5   8          1.48         -1.56         6.46 o
  -6  -5   8        176.90        172.52         8.61 o
  -5  -5   8         32.10         25.73         4.65 o
  -4  -5   8        195.22        235.15        14.44 o
  -3  -5   8       1076.30       1171.12        25.33 o
  -2  -5   8        489.91        442.70        14.64 o
  -1  -5   8        167.91        172.97         6.83 o
   0  -5   8         54.68         63.34         5.04 o
   1  -5   8         13.40         11.64         4.27 o
   2  -5   8        144.22        114.38         7.31 o
   3  -5   8         23.34         32.54         8.91 o
   4  -5   8        167.34        173.54        13.84 o
   5  -5   8          2.27          4.00         7.53 o
   6  -5   8         26.17         18.46         9.00 o
   7  -5   8          8.25         19.56         9.15 o
   8  -5   8         29.67         -1.05         9.03 o
 -12  -4   8         31.32         58.53        16.05 o
 -11  -4   8          0.42          4.95        12.54 o
 -10  -4   8         40.43         47.10        10.62 o
  -9  -4   8          7.75          1.74         7.73 o
  -8  -4   8          9.18          5.50         8.89 o
  -7  -4   8         26.47         14.63         8.75 o
  -6  -4   8       1127.51       1223.11        29.78 o
  -5  -4   8          0.88          2.32         4.69 o
  -4  -4   8         48.54         28.60         4.92 o
  -3  -4   8        166.92        161.26         6.63 o
  -2  -4   8       1398.21       1638.42        32.34 o
  -1  -4   8         75.97         71.47         6.10 o
   0  -4   8          0.69          3.90         3.60 o
   1  -4   8        111.62        100.62         5.29 o
   2  -4   8       1205.93       1406.10        30.28 o
   3  -4   8         39.58         48.24         6.48 o
   4  -4   8        143.84        147.58        10.92 o
   5  -4   8         48.41         62.98         9.43 o
   6  -4   8        164.19        166.17        14.93 o
   7  -4   8          5.79          1.32         9.15 o
   8  -4   8         23.48         11.18         9.06 o
   9  -4   8          1.37          2.09         8.54 o
 -12  -3   8         11.05          6.84        11.24 o
 -11  -3   8          3.28          5.82        10.09 o
 -10  -3   8        117.13        138.26        10.86 o
  -9  -3   8          3.32         -0.52         8.68 o
  -8  -3   8        260.44        208.72        11.19 o
  -7  -3   8          0.64          6.04         5.98 o
  -6  -3   8        133.98        127.47         9.10 o
  -5  -3   8        392.64        528.31        16.38 o
  -4  -3   8        511.45        587.83        15.95 o
  -3  -3   8          2.98          0.62         4.01 o
  -2  -3   8        163.56        158.92         6.45 o
  -1  -3   8          8.24          2.22         3.18 o
   0  -3   8        209.06        254.32         7.52 o
   1  -3   8          4.83          9.40         4.40 o
   2  -3   8        462.13        462.43        12.33 o
   3  -3   8        404.10        423.98        12.30 o
   4  -3   8        604.78        652.63        19.54 o
   5  -3   8         46.08         44.95         9.50 o
   6  -3   8        116.25        124.60         8.62 o
   7  -3   8          0.06          2.07         9.00 o
   8  -3   8         54.75         48.87        11.48 o
   9  -3   8          1.41         -3.48         9.02 o
 -12  -2   8          8.23         13.58         9.48 o
 -11  -2   8          6.87         11.87         8.94 o
 -10  -2   8         57.76         70.95         9.35 o
  -9  -2   8          5.67          8.07         7.83 o
  -8  -2   8        188.45        183.37        10.30 o
  -7  -2   8         67.52         58.88         6.53 o
  -6  -2   8        631.85        583.95        18.00 o
  -5  -2   8        286.28        279.01        11.02 o
  -4  -2   8       1221.22       1320.53        32.98 o
  -3  -2   8         77.81         62.08         5.08 o
  -2  -2   8        547.23        532.98        13.68 o
  -1  -2   8         24.91         26.94         3.61 o
   0  -2   8       2867.88       3244.21        59.09 o
   1  -2   8        139.37        119.84         4.95 o
   2  -2   8         66.05         51.74         4.22 o
   3  -2   8        137.53        127.62         6.45 o
   4  -2   8       2066.96       2254.82        45.86 o
   5  -2   8         44.60         38.23         5.77 o
   6  -2   8          1.75         -4.38         6.68 o
   7  -2   8          9.14          8.32         8.67 o
   8  -2   8        103.27         87.73        10.13 o
   9  -2   8          6.98          1.22        10.01 o
  10  -2   8         21.16         17.65        13.12 o
 -12  -1   8         25.00         38.03        15.28 o
 -11  -1   8          2.16          2.29         8.70 o
 -10  -1   8          0.47        -16.39        11.14 o
  -9  -1   8          1.11         -6.11        11.27 o
  -8  -1   8        186.46        207.12        10.44 o
  -7  -1   8        266.24        234.18        14.50 o
  -6  -1   8        464.87        433.64        17.80 o
  -5  -1   8          0.83         -1.39         4.90 o
  -4  -1   8        684.31        669.45        20.41 o
  -3  -1   8        392.86        434.86        12.07 o
  -2  -1   8        369.70        433.49        12.44 o
  -1  -1   8        274.01        292.82         8.45 o
   0  -1   8       3560.34       3650.96        67.42 o
   1  -1   8        101.51         97.39         4.51 o
   2  -1   8       1960.42       2186.35        40.42 o
   3  -1   8        129.19        153.43         8.45 o
   4  -1   8       1241.88       1221.81        27.85 o
   5  -1   8          1.20         -0.83         5.66 o
   6  -1   8        264.58        254.03        10.38 o
   7  -1   8          9.98          1.16         6.65 o
   8  -1   8        165.45        171.98        10.75 o
   9  -1   8         19.66         21.64         9.53 o
  10  -1   8          5.98          0.61         9.16 o
  11  -1   8         10.01          7.14         8.12 o
 -11   0   8          7.43         -3.41         7.98 o
 -10   0   8         11.38         15.53        10.20 o
  -9   0   8          9.10         -5.64         8.44 o
  -8   0   8         69.75         69.16         8.05 o
  -7   0   8        117.43        112.83         8.69 o
  -6   0   8         87.82         83.46         6.77 o
  -5   0   8          1.83         -0.32         6.30 o
  -4   0   8        371.21        328.73        12.32 o
  -3   0   8        464.59        386.36        12.65 o
  -2   0   8       1044.93        994.40        23.54 o
  -1   0   8         67.39         65.28         5.63 o
   0   0   8       4759.32       5133.43        88.63 o
   1   0   8        235.16        149.29         5.44 o
   2   0   8       3689.21       3594.30        64.34 o
   3   0   8         49.68         80.12         6.25 o
   4   0   8        404.84        442.36        13.03 o
   5   0   8        234.28        259.81         9.66 o
   6   0   8       1235.15       1244.66        29.32 o
   7   0   8         45.36         46.02         7.22 o
   8   0   8        154.09        135.34         9.72 o
   9   0   8          0.16         -6.17         7.98 o
  10   0   8          8.51         21.21         9.38 o
  11   0   8         46.54         50.21        12.68 o
 -11   1   8         18.95         26.79        10.31 o
 -10   1   8         15.37         19.73         8.83 o
  -9   1   8         19.01         10.25         7.74 o
  -8   1   8        211.15        213.85         9.52 o
  -7   1   8         91.09         72.04         7.90 o
  -6   1   8        123.80        131.17        17.66 o
  -5   1   8         14.04         12.11         5.54 o
  -4   1   8        102.31        111.61         6.65 o
  -3   1   8         57.17         79.72         5.76 o
  -2   1   8        856.03        968.83        26.28 o
  -1   1   8        196.74        191.18         7.05 o
   0   1   8         32.13         32.48         3.61 o
   1   1   8         20.10         11.62         2.81 o
   2   1   8       1898.14       1826.93        37.61 o
   3   1   8        333.23        235.73         9.87 o
   4   1   8       3666.44       3890.52        99.49 o
   5   1   8          0.95         -0.31         5.55 o
   6   1   8        617.90        557.39        28.53 o
   8   1   8        424.27        426.74        20.77 o
   9   1   8         19.99         15.42         9.22 o
  10   1   8        127.88         58.10        16.70 o
  11   1   8         34.42         26.63         9.77 o
  12   1   8          3.50         11.41         8.19 o
 -10   2   8          2.91          1.34         8.77 o
  -9   2   8          0.00          7.63         7.99 o
  -8   2   8         40.98         60.56        15.21 o
  -7   2   8         13.18          2.76         6.78 o
  -6   2   8        192.14        158.46        10.95 o
  -5   2   8          3.55         -1.55         5.16 o
  -4   2   8        766.88        737.56        33.25 o
  -3   2   8         87.61        107.07        12.93 o
  -1   2   8         58.92         68.04         7.14 o
   0   2   8       1836.21       1896.76        53.26 o
   1   2   8        273.47        217.73       150.14 o
   2   2   8       2562.59       3156.26        65.44 o
   3   2   8         79.81         53.75         3.46 o
   4   2   8       1154.04       1107.24        23.65 o
   5   2   8         23.39         24.00         3.91 o
   6   2   8        822.85        914.16        24.00 o
   7   2   8          4.21          1.06         4.86 o
   8   2   8        390.85        292.47        11.61 o
   9   2   8         43.31         29.83         7.22 o
  10   2   8        174.51        174.72        10.39 o
  11   2   8          9.78          3.32         8.78 o
  12   2   8         44.03         33.54        12.42 o
 -10   3   8         17.85         27.54        11.77 o
  -9   3   8          4.98          2.03        10.96 o
  -8   3   8          4.37         10.28         8.34 o
  -7   3   8          9.40          8.28         7.98 o
  -6   3   8        290.37        312.54        21.70 o
  -5   3   8         62.31         41.47         6.50 o
  -4   3   8        628.54        650.00        16.40 o
  -3   3   8         55.46         60.90         5.57 o
  -2   3   8       2572.37       2832.65        74.73 o
  -1   3   8        200.73        183.61         8.87 o
   0   3   8       1846.68       2073.27        43.16 o
   1   3   8        240.80        136.68         6.03 o
   2   3   8       2170.39       1953.04        61.83 o
   3   3   8        208.85        170.33         5.75 o
   4   3   8        106.36        144.15         6.20 o
   5   3   8        158.89        202.64         6.70 o
   6   3   8       1474.69       1442.46        28.94 o
   7   3   8         53.26         64.71         6.02 o
   8   3   8        542.19        528.54        16.39 o
   9   3   8        105.81         99.74         8.19 o
  10   3   8        222.99        215.43        16.94 o
  11   3   8         15.60          5.39         7.80 o
  12   3   8         29.98         32.19        10.08 o
  13   3   8          1.43          1.92         8.20 o
  -9   4   8          0.24         -4.45         7.88 o
  -8   4   8          0.84          2.62         8.82 o
  -7   4   8         17.90         28.97         9.45 o
  -6   4   8          5.64         11.73         7.32 o
  -5   4   8         26.63         23.05         6.12 o
  -4   4   8        439.70        407.94        19.08 o
  -3   4   8         11.09         13.30         9.06 o
  -2   4   8        396.13        406.28        12.11 o
  -1   4   8          0.87          0.07         4.05 o
   0   4   8        322.12        311.44        11.35 o
   1   4   8         90.64        105.77         5.24 o
   2   4   8       3879.38       4361.90        78.79 o
   3   4   8        373.22        378.99        10.05 o
   4   4   8        552.68        587.52        14.29 o
   5   4   8         44.65         47.24         3.90 o
   6   4   8        545.12        510.17        14.52 o
   7   4   8         39.24         19.62         5.18 o
   8   4   8        732.62        746.54        18.30 o
   9   4   8         27.80         30.95         7.01 o
  10   4   8         97.80         99.62         8.35 o
  11   4   8          0.62          6.38         8.97 o
  12   4   8         47.22         37.70         8.65 o
  13   4   8          0.05          5.08         9.03 o
  -9   5   8          2.11         -1.91         8.20 o
  -8   5   8         64.32         93.32        22.42 o
  -7   5   8         11.09         19.38         8.40 o
  -6   5   8        106.62        129.14         9.85 o
  -5   5   8         12.50          6.36         6.47 o
  -4   5   8         54.06         59.81         6.56 o
  -3   5   8          4.34          4.38         8.18 o
  -2   5   8        287.75        278.31         9.51 o
  -1   5   8         72.77         72.45         6.08 o
   0   5   8        161.02        156.20         8.70 o
   1   5   8        788.73        960.66        32.89 o
   2   5   8       2247.22       2698.02        53.27 o
   3   5   8        343.43        422.87        12.05 o
   4   5   8        488.78        517.75        13.16 o
   5   5   8          1.86          0.98         3.54 o
   6   5   8       1111.42       1153.09        25.80 o
   7   5   8        355.98        355.89        12.08 o
   8   5   8        306.37        325.32        10.29 o
   9   5   8          0.10          2.38         6.33 o
  10   5   8         14.57         10.90         6.72 o
  11   5   8          6.98         -2.53         7.56 o
  12   5   8         22.22         30.63         9.92 o
  13   5   8         14.59         15.69         8.04 o
  -8   6   8         38.91         45.00        28.07 o
  -7   6   8          0.46          8.39         9.44 o
  -6   6   8         18.26         27.54         9.38 o
  -5   6   8         14.39         14.67         7.39 o
  -4   6   8         68.79         76.90         8.46 o
  -3   6   8         97.98         98.39        12.43 o
  -2   6   8        286.10        245.79         9.51 o
  -1   6   8        107.36        121.87         7.14 o
   0   6   8         37.75         30.76         4.60 o
   1   6   8        304.17        322.53        10.65 o
   2   6   8         46.66         62.16         4.96 o
   3   6   8        226.55        205.89         7.62 o
   4   6   8        114.91        178.06         6.44 o
   5   6   8        489.18        652.73        18.41 o
   6   6   8        647.96        599.35        16.51 o
   7   6   8          3.80          6.05         6.85 o
   8   6   8        147.45        154.24         8.02 o
   9   6   8         68.50         62.78         7.24 o
  10   6   8         42.66         46.85        12.42 o
  11   6   8        129.69        130.50         9.33 o
  12   6   8          0.21          6.09         8.19 o
  13   6   8         11.53          9.04         7.88 o
  -7   7   8          3.66         -3.30         9.00 o
  -6   7   8         66.13         72.56        10.06 o
  -5   7   8         24.77         46.49         8.98 o
  -4   7   8        119.75        128.80         9.21 o
  -3   7   8         11.84         11.34         7.10 o
  -2   7   8        617.15        616.31        38.44 o
  -1   7   8          0.89          0.24         5.67 o
   0   7   8        520.08        508.72        14.35 o
   1   7   8        175.43        185.24         7.94 o
   2   7   8       1143.23       1327.01        29.66 o
   3   7   8        144.05        146.68         6.34 o
   4   7   8        340.65        362.91        10.99 o
   5   7   8        342.38        459.38        11.31 o
   6   7   8        586.15        648.36        14.94 o
   7   7   8         44.36         51.41         4.51 o
   8   7   8         17.02          5.83         5.23 o
   9   7   8        141.63        145.15         8.25 o
  10   7   8         77.31         78.11         7.72 o
  11   7   8         29.21         29.60         7.42 o
  12   7   8         66.45         61.72         9.23 o
  13   7   8         29.68         28.51         8.64 o
  14   7   8          9.33          8.63         7.22 o
  -6   8   8          4.78          0.41         9.16 o
  -5   8   8         10.73         19.87        10.09 o
  -4   8   8         28.43         23.79        12.55 o
  -3   8   8          0.01         -6.61         7.55 o
  -2   8   8        155.16        151.94         9.12 o
  -1   8   8         26.26         30.79         7.26 o
   0   8   8        811.30        797.74        42.30 o
   1   8   8         50.28         64.39        13.20 o
   2   8   8        523.86        585.44        15.42 o
   3   8   8        329.69        379.95        11.87 o
   4   8   8        150.99        145.81         6.16 o
   5   8   8        231.10        279.25         8.63 o
   6   8   8         31.03         42.97         4.15 o
   7   8   8        266.86        234.27        18.44 o
   8   8   8         70.61         78.78         9.74 o
   9   8   8        159.23        135.81         7.94 o
  10   8   8        287.34        263.72        11.74 o
  11   8   8        155.58        147.11        10.02 o
  12   8   8        224.21        219.55        30.54 o
  13   8   8         13.71         10.41         8.22 o
  14   8   8         33.46         31.29         8.79 o
  -5   9   8          0.15          1.71        11.56 o
  -4   9   8          5.30          2.39         9.68 o
  -3   9   8          3.70          8.89         7.99 o
  -2   9   8        146.05        131.78         9.27 o
  -1   9   8          0.60          2.38         7.34 o
   0   9   8         93.56         80.00        12.58 o
   1   9   8          2.78         -0.68         5.93 o
   2   9   8        140.12        144.23        11.16 o
   3   9   8        570.44        611.81        20.09 o
   4   9   8        339.08        379.52        11.42 o
   5   9   8        790.14        970.00        22.00 o
   6   9   8       1180.90       1248.29        33.90 o
   7   9   8         13.41         22.27         4.39 o
   8   9   8        751.62        919.76        21.97 o
   9   9   8        104.13         79.69         8.04 o
  10   9   8         72.44         74.68         7.43 o
  11   9   8         13.50         20.16         7.87 o
  12   9   8        290.24        263.46        12.60 o
  13   9   8          0.87         -9.10         9.21 o
  14   9   8          1.85         10.14         9.90 o
  -4  10   8         12.56          4.36        11.49 o
  -3  10   8         14.81         -0.30         9.29 o
  -2  10   8          2.97          6.44        11.43 o
  -1  10   8          2.18          1.19         9.02 o
   0  10   8          6.79          1.04         7.47 o
   1  10   8         36.60         30.79         8.85 o
   2  10   8         27.17         39.42         6.37 o
   3  10   8          3.71          1.85         5.48 o
   4  10   8        148.16        163.83         7.41 o
   5  10   8         15.42         18.02         5.05 o
   6  10   8         72.71         66.17         5.41 o
   7  10   8         10.10         22.52         5.12 o
   8  10   8        291.06        284.65         9.45 o
   9  10   8        212.71        223.42         9.28 o
  10  10   8        343.86        323.84        15.06 o
  11  10   8         34.03         37.59         8.00 o
  12  10   8         72.78         72.51         9.78 o
  13  10   8          1.25         -8.00         9.08 o
  -3  11   8          1.29         -6.86        12.37 o
  -2  11   8         28.62         17.19        13.72 o
  -1  11   8         21.34         39.12        12.92 o
   0  11   8        116.60         93.52        17.43 o
   1  11   8          1.72         10.63        10.54 o
   2  11   8          1.97         -0.12         6.86 o
   3  11   8          5.17         13.86         7.24 o
   4  11   8         10.99          5.41         6.61 o
   5  11   8        118.58        123.71         6.88 o
   6  11   8         51.59         59.20         6.93 o
   7  11   8          5.08          4.68         4.93 o
   8  11   8        393.01        402.53        16.40 o
   9  11   8          0.01          3.72         5.84 o
  10  11   8         69.64         68.11         7.43 o
  11  11   8          6.56          5.72         8.00 o
  12  11   8         38.36         23.47        13.38 o
  13  11   8         14.27          3.36         9.64 o
  -1  12   8          6.75          1.36         7.99 o
   0  12   8         63.43         40.42        31.85 o
   1  12   8          0.00          2.80        10.54 o
   2  12   8          0.20         10.50         8.80 o
   3  12   8          2.41          6.11         9.76 o
   4  12   8         40.60         32.96         8.50 o
   5  12   8         98.58        116.39         8.92 o
   6  12   8         77.01         81.14         6.33 o
   7  12   8         80.82         88.23         6.47 o
   8  12   8          0.43          0.30         6.05 o
   9  12   8        131.94        105.87         8.03 o
  10  12   8          2.82          9.98         8.49 o
  11  12   8         13.30         15.44        14.27 o
  12  12   8          7.13         -5.65        10.72 o
  13  12   8          1.22          6.35         9.76 o
   0  13   8         19.07          0.36        14.60 o
   1  13   8         11.40         10.62         9.11 o
   2  13   8        144.54        169.97        34.04 o
   3  13   8         24.72         26.75        10.50 o
   4  13   8        155.19        136.84        17.22 o
   5  13   8         12.29          7.79         7.53 o
   6  13   8         98.35         77.02         7.39 o
   7  13   8          1.20          4.35         6.27 o
   8  13   8          4.13          2.36         6.66 o
   9  13   8         11.20         10.18         7.76 o
  10  13   8         36.53         25.53         7.84 o
  11  13   8          7.32          3.62         8.04 o
  12  13   8          0.37         -7.19        10.93 o
   3  14   8          1.52         -2.92         8.17 o
   4  14   8         31.40         22.53        10.61 o
   5  14   8          0.75        -11.77        10.66 o
   6  14   8         89.38         66.67         8.92 o
   7  14   8         25.87         26.02         9.71 o
   8  14   8          0.55         13.13         9.94 o
   9  14   8         21.35          1.59         6.92 o
  10  14   8        114.82         90.69         8.32 o
  -4 -11   9          2.47        -12.24        16.35 o
  -3 -11   9         11.90         -0.43        10.30 o
  -2 -11   9         41.22         17.95         6.54 o
 -10 -10   9          0.26         -6.42        14.41 o
  -9 -10   9         40.98         17.89        10.49 o
  -8 -10   9          3.51         13.45         9.75 o
  -7 -10   9         73.40         53.68         8.25 o
  -6 -10   9          0.70         12.48         6.82 o
  -5 -10   9         68.33         46.16         7.54 o
  -4 -10   9          0.53          3.87         6.66 o
  -3 -10   9        157.34        157.67         9.65 o
  -2 -10   9          2.12          1.69         7.73 o
  -1 -10   9          5.08          5.25         8.11 o
   0 -10   9          0.07          0.53         6.94 o
   1 -10   9          0.32          3.23         9.20 o
 -11  -9   9          1.01         -4.20        13.22 o
 -10  -9   9          1.66          7.04         9.26 o
  -9  -9   9        114.83         82.92        12.91 o
  -8  -9   9          0.01          0.12         9.50 o
  -7  -9   9         88.65        109.77        11.03 o
  -6  -9   9          0.86         -3.96         7.07 o
  -5  -9   9         76.72         59.95         7.88 o
  -4  -9   9         15.40         21.29         6.47 o
  -3  -9   9        137.52        140.89         8.53 o
  -2  -9   9         65.68         59.72         7.98 o
  -1  -9   9         51.93         69.40        10.08 o
   0  -9   9          5.86          8.90         8.83 o
   1  -9   9         48.09         37.43        11.16 o
   2  -9   9          1.72         -7.81         7.89 o
 -11  -8   9          8.56         11.39        11.02 o
 -10  -8   9          2.52         -0.74        10.96 o
  -9  -8   9         29.28         33.06         9.93 o
  -8  -8   9          2.69         13.55         8.57 o
  -7  -8   9        115.42        117.78         8.90 o
  -6  -8   9        130.63        136.67         8.21 o
  -5  -8   9         31.82         32.26         6.08 o
  -4  -8   9         63.54         73.69         6.88 o
  -3  -8   9         23.48         23.51         5.57 o
  -2  -8   9         52.04         66.79         6.22 o
  -1  -8   9        112.82        109.46         8.06 o
   0  -8   9          0.67         -2.06         7.25 o
   1  -8   9        151.63        147.85        10.44 o
   2  -8   9         12.16         12.61         9.84 o
   3  -8   9          0.12         -8.58        13.65 o
   4  -8   9          1.08          0.32         6.83 o
 -11  -7   9         23.02          0.18         8.45 o
 -10  -7   9          5.57        -24.11        17.34 o
  -9  -7   9         11.33         11.77         9.79 o
  -8  -7   9          0.03          0.50         9.35 o
  -7  -7   9         19.41         22.74         7.77 o
  -6  -7   9          1.36         -4.84         7.00 o
  -5  -7   9         12.47         21.72         5.28 o
  -4  -7   9        101.64         88.37         6.18 o
  -3  -7   9        406.50        457.37        12.11 o
  -2  -7   9         44.88         32.42         6.85 o
  -1  -7   9        113.13        137.28         7.63 o
   0  -7   9          9.75          9.63         6.32 o
   1  -7   9        239.84        287.10        12.88 o
   2  -7   9         34.59         34.40         7.87 o
   3  -7   9         84.09        109.08        20.16 o
   4  -7   9         35.33         62.14        10.62 o
   5  -7   9         15.27         13.45         9.92 o
 -12  -6   9          0.91          5.93        13.72 o
 -11  -6   9         14.02         25.57        17.03 o
 -10  -6   9          2.96         -3.66         9.60 o
  -9  -6   9         11.50         21.69         9.20 o
  -8  -6   9         21.17         19.85         9.11 o
  -7  -6   9         33.85         40.25         7.38 o
  -6  -6   9          3.69         -0.30         6.48 o
  -5  -6   9          0.39         -0.69         5.61 o
  -4  -6   9        110.59         90.38         6.39 o
  -3  -6   9        344.24        385.70        10.19 o
  -2  -6   9          4.60          2.26         4.55 o
  -1  -6   9        134.86        139.34         9.22 o
   0  -6   9         43.35         43.03         5.29 o
   1  -6   9         21.70         15.49         5.38 o
   2  -6   9          7.40         12.77         9.22 o
   3  -6   9         25.42         16.11        12.42 o
   4  -6   9         25.36         25.22        11.75 o
   5  -6   9          8.27         13.37        11.13 o
   6  -6   9          0.09         -2.98        10.40 o
 -12  -5   9          0.05          4.74         9.54 o
 -11  -5   9          0.47         -0.26        16.56 o
 -10  -5   9         12.38         18.11         9.58 o
  -9  -5   9          0.40         -5.07         8.29 o
  -8  -5   9          1.70         -1.90        11.53 o
  -7  -5   9         44.89         51.75        10.83 o
  -6  -5   9         28.75         28.85         6.59 o
  -5  -5   9         64.46         48.82         5.41 o
  -4  -5   9        171.85        139.09         7.48 o
  -3  -5   9         77.57        102.02         5.75 o
  -2  -5   9         85.20         69.71         5.07 o
  -1  -5   9        512.74        650.65        16.00 o
   0  -5   9         99.03         84.83         5.45 o
   1  -5   9        219.42        252.06         9.57 o
   2  -5   9        101.87         68.13         6.78 o
   3  -5   9         15.36         16.48         6.57 o
   4  -5   9         26.92         12.59        10.06 o
   5  -5   9         81.43        113.27         9.85 o
   6  -5   9         28.84         42.02         9.83 o
   7  -5   9         59.27         72.57         9.33 o
 -12  -4   9          7.47          8.10         9.83 o
 -11  -4   9         14.49         15.54        17.68 o
 -10  -4   9          1.54         -7.81         9.24 o
  -9  -4   9         55.85         54.89         9.49 o
  -8  -4   9         51.77         45.43         8.46 o
  -7  -4   9          0.43          2.73         6.59 o
  -6  -4   9          2.46         -3.17         7.16 o
  -5  -4   9        347.02        413.81        13.92 o
  -4  -4   9         50.76         44.33         5.90 o
  -3  -4   9         51.32         39.85         4.84 o
  -2  -4   9        157.51        181.01         7.09 o
  -1  -4   9        108.01        129.45         6.05 o
   0  -4   9        126.81        116.19         6.27 o
   1  -4   9         62.50         69.05         5.36 o
   2  -4   9         27.17         45.28         5.91 o
   3  -4   9         60.64         73.88         9.74 o
   4  -4   9          6.37          8.31         6.48 o
   5  -4   9         30.22         24.08         8.29 o
   6  -4   9          0.96          2.30        10.37 o
   7  -4   9         32.25         39.86         9.45 o
   8  -4   9          0.40          2.64         8.05 o
 -12  -3   9          0.21         -3.88         9.67 o
 -11  -3   9         36.74         38.52         8.47 o
 -10  -3   9          0.38         -0.16         8.72 o
  -9  -3   9        117.78        136.48        10.86 o
  -8  -3   9         32.22         41.88         8.72 o
  -7  -3   9         70.67         38.43         7.97 o
  -6  -3   9        174.64        160.48        17.67 o
  -5  -3   9        632.28        656.58        19.21 o
  -4  -3   9         10.38         20.64         5.44 o
  -3  -3   9        420.03        458.41        13.58 o
  -2  -3   9        342.73        409.17        11.52 o
  -1  -3   9        286.51        276.09         9.05 o
   0  -3   9         99.61         81.76         9.92 o
   1  -3   9        127.92        189.33         7.75 o
   2  -3   9          5.41          6.66         3.71 o
   3  -3   9        662.47        718.33        19.03 o
   4  -3   9          5.84          0.48         5.94 o
   5  -3   9         13.27         24.60         7.42 o
   6  -3   9         18.22         27.33         8.67 o
   7  -3   9          4.76         -6.90         9.50 o
   8  -3   9          0.22          4.33        11.48 o
   9  -3   9         10.76         12.56         7.95 o
 -11  -2   9         16.54          6.27         7.63 o
 -10  -2   9          1.94          4.27         9.20 o
  -9  -2   9         10.40         13.69         9.04 o
  -8  -2   9         65.23         70.10         9.40 o
  -7  -2   9         98.17         74.25        14.75 o
  -6  -2   9         95.52         80.98         7.68 o
  -5  -2   9        639.25        662.09        18.98 o
  -4  -2   9          0.81         -2.66         5.68 o
  -3  -2   9        206.76        248.35         9.67 o
  -2  -2   9        398.95        375.27        11.31 o
  -1  -2   9       1033.05       1173.47        26.88 o
   0  -2   9          0.74          4.90         4.45 o
   1  -2   9        457.97        438.52        11.95 o
   2  -2   9          3.76          5.15         3.92 o
   3  -2   9        280.28        328.60        10.09 o
   4  -2   9        346.00        318.88        11.91 o
   5  -2   9          1.08          4.79         6.32 o
   6  -2   9         42.82         26.42         7.53 o
   7  -2   9          0.22         -2.37         8.04 o
   8  -2   9          0.28          8.52         9.74 o
   9  -2   9          1.34         -6.31         9.66 o
  10  -2   9          0.54         -1.48         8.44 o
 -11  -1   9         10.45         26.01        11.80 o
 -10  -1   9          1.22          1.23         8.94 o
  -9  -1   9         41.15         44.17         8.52 o
  -8  -1   9         23.24         18.69         7.70 o
  -7  -1   9        157.73        142.43        11.71 o
  -6  -1   9          1.44         -0.03         5.92 o
  -5  -1   9        155.93        149.19         9.40 o
  -4  -1   9         44.24         45.08         5.62 o
  -3  -1   9       1131.20       1144.17        28.03 o
  -2  -1   9        303.79        355.61        11.83 o
  -1  -1   9        542.12        613.64        16.90 o
   0  -1   9        149.79        143.35         6.03 o
   1  -1   9       3153.06       3398.32        61.84 o
   2  -1   9        286.73        295.52        12.89 o
   3  -1   9        240.13        297.29         9.42 o
   4  -1   9          0.01          0.60         4.75 o
   5  -1   9        597.99        591.39        17.56 o
   6  -1   9          4.88         12.13         6.80 o
   7  -1   9          1.68          0.53         7.19 o
   8  -1   9        120.67        110.67        10.04 o
   9  -1   9          5.64         11.99         9.32 o
  10  -1   9         17.09         20.74        10.74 o
 -11   0   9         27.84         46.96         9.87 o
 -10   0   9          0.85         -2.72        12.03 o
  -9   0   9        110.56        103.50        10.27 o
  -8   0   9         17.40         22.73         7.12 o
  -7   0   9         48.76         41.87         6.92 o
  -6   0   9         49.62         45.00         6.32 o
  -5   0   9        440.08        426.28        13.61 o
  -4   0   9        186.01        197.21         9.22 o
  -3   0   9        663.34        748.46        18.78 o
  -2   0   9         88.12         75.37         4.95 o
  -1   0   9       1004.24       1166.44        24.74 o
   0   0   9         67.56         50.22         4.27 o
   1   0   9        485.18        595.42        18.21 o
   2   0   9         76.63        106.70         5.71 o
   3   0   9        270.64        211.63         7.64 o
   4   0   9          0.47          5.83         5.12 o
   5   0   9        664.25        687.74        17.62 o
   6   0   9         74.14         59.13         7.15 o
   7   0   9          0.35         -2.55         6.82 o
   8   0   9          0.41         -4.85         8.14 o
   9   0   9         70.70         70.13         9.89 o
  10   0   9         23.74         11.56        12.55 o
  11   0   9          5.94          5.93        10.34 o
 -11   1   9          6.91         11.34        13.86 o
 -10   1   9          0.82          0.92         9.29 o
  -9   1   9         52.29         76.70        17.86 o
  -8   1   9          2.11         -1.25         8.95 o
  -7   1   9        166.31        140.30        12.67 o
  -6   1   9         61.94         51.95         6.65 o
  -5   1   9        763.18        764.55        18.75 o
  -4   1   9          1.36          6.61         6.20 o
  -3   1   9       1013.46        955.60        23.89 o
  -2   1   9        228.94        231.17         8.74 o
  -1   1   9       1558.23       1738.02        38.29 o
   0   1   9          1.55          6.24         3.20 o
   1   1   9       2991.43       3439.85        66.19 o
   2   1   9        834.56        684.96        15.14 o
   3   1   9        763.87        810.04        19.40 o
   4   1   9        142.98        124.48         6.41 o
   5   1   9        520.18        483.94        19.91 o
   6   1   9         24.81          7.40        20.05 o
   7   1   9         15.50         12.97         7.86 o
   8   1   9        124.63        129.74        16.36 o
   9   1   9        158.74        154.45        22.77 o
  10   1   9          4.71         -2.14        10.11 o
  11   1   9         52.44         17.65        10.24 o
  12   1   9          2.83          0.52         9.42 o
 -10   2   9          5.25         -2.96         9.39 o
  -9   2   9         33.40         25.70         9.54 o
  -8   2   9          0.98         15.87         8.85 o
  -7   2   9        203.31        217.29         9.53 o
  -6   2   9          4.73          7.04         6.45 o
  -5   2   9        228.39        193.89        10.69 o
  -4   2   9         47.93         20.17         7.89 o
  -3   2   9        849.46        900.32        29.74 o
  -2   2   9         33.25         14.31         6.61 o
  -1   2   9       1264.11       1339.83        62.96 o
   1   2   9       2363.15       2391.69        66.96 o
   2   2   9        521.87        432.09        16.89 o
   3   2   9        341.20        358.32        12.84 o
   4   2   9        221.48        194.00         9.81 o
   5   2   9        246.35        235.66         7.76 o
   6   2   9        104.35         85.41         6.21 o
   7   2   9        138.98        147.61         8.28 o
   8   2   9         37.01         29.25         7.86 o
   9   2   9        111.43         87.43         9.20 o
  10   2   9         34.12         31.84         9.55 o
  11   2   9        131.12        114.67        18.01 o
  12   2   9          1.52         -4.20         9.46 o
 -10   3   9          8.90          1.98        13.34 o
  -9   3   9          3.94          1.25        17.08 o
  -8   3   9          0.01          6.00        10.63 o
  -7   3   9         18.36         14.69        17.44 o
  -6   3   9        128.12        138.59        13.65 o
  -5   3   9          3.38          5.52         6.33 o
  -4   3   9         46.74         39.53         5.92 o
  -3   3   9        557.04        514.43        13.90 o
  -2   3   9        781.29        916.70        26.58 o
  -1   3   9       1443.57       1543.02        34.34 o
   0   3   9         53.94         60.68         4.58 o
   1   3   9        574.44        547.34        14.74 o
   2   3   9        151.78        106.06         4.87 o
   3   3   9       1216.81       1030.66        23.57 o
   4   3   9         29.53         33.67         3.50 o
   5   3   9       1070.15       1232.98        27.12 o
   6   3   9         65.77         71.97         5.78 o
   7   3   9        158.79        143.88         7.26 o
   8   3   9         31.40         29.66         8.36 o
   9   3   9        119.35        103.88         8.28 o
  10   3   9         73.47         66.96         8.93 o
  11   3   9         95.80         90.07        12.61 o
  12   3   9         13.67          5.12         9.67 o
  -9   4   9         18.12         28.26         8.10 o
  -8   4   9          3.64          8.43         9.35 o
  -7   4   9         65.27         64.31         9.66 o
  -6   4   9        117.67        104.94         8.67 o
  -5   4   9        434.92        444.41        13.04 o
  -4   4   9        131.06        122.97         7.81 o
  -3   4   9          2.38          7.62         6.18 o
  -2   4   9          5.80         12.84         5.13 o
  -1   4   9          7.26         11.25         4.74 o
   0   4   9          2.11          6.91         4.34 o
   1   4   9         62.90         61.72         6.25 o
   2   4   9        150.69        148.45         6.24 o
   3   4   9        374.31        368.75        10.43 o
   4   4   9        657.96        632.59        14.62 o
   5   4   9        199.26        199.52         7.24 o
   6   4   9         16.90         24.30         5.33 o
   7   4   9        530.26        574.83        14.65 o
   8   4   9        146.36        152.43         8.38 o
   9   4   9        213.93        197.35        10.77 o
  10   4   9        130.07        141.54         9.23 o
  11   4   9         50.57         54.83         8.48 o
  12   4   9         10.86          7.91         9.63 o
  13   4   9          3.06         -2.08         9.92 o
  -8   5   9          0.00         12.77        11.33 o
  -7   5   9        125.03        178.45        12.68 o
  -6   5   9         18.67         20.38        10.93 o
  -5   5   9        252.18        276.82        10.94 o
  -4   5   9         21.14         16.34         6.19 o
  -3   5   9          3.08          4.82         6.54 o
  -2   5   9         74.34         80.29         6.15 o
  -1   5   9         11.05          2.17         4.80 o
   0   5   9       1054.59       1313.05        33.08 o
   1   5   9        259.99        275.53         9.75 o
   2   5   9         29.94         36.22         3.92 o
   3   5   9        430.17        422.79        13.48 o
   4   5   9         54.65         71.04         5.18 o
   5   5   9        246.96        264.91         8.06 o
   6   5   9         33.25         32.20         4.79 o
   7   5   9        434.14        439.61        13.18 o
   8   5   9        593.94        641.48        26.53 o
   9   5   9        396.07        408.35        14.69 o
  10   5   9         52.58         39.12        10.94 o
  11   5   9          6.60         -1.42         8.03 o
  12   5   9          5.99         -0.65         9.38 o
  13   5   9          0.78         -3.92         9.55 o
  -8   6   9          3.24         17.76        12.22 o
  -7   6   9         89.02        123.34         9.80 o
  -6   6   9         19.45         25.42         8.64 o
  -5   6   9        176.82        193.79        10.19 o
  -4   6   9          6.06          0.05         6.78 o
  -3   6   9        595.24        562.81        48.20 o
  -2   6   9         64.54         58.02         6.07 o
  -1   6   9        393.22        407.82        14.77 o
   0   6   9        215.98        219.85         8.94 o
   1   6   9       1059.70       1196.81        31.61 o
   2   6   9        134.15        119.80         6.34 o
   3   6   9        311.16        312.91        12.11 o
   4   6   9         20.35         26.86         4.01 o
   5   6   9        769.25        919.79        21.76 o
   6   6   9        109.20         94.61         6.21 o
   7   6   9        519.49        483.66        12.96 o
   8   6   9         30.15         14.16         6.38 o
   9   6   9        136.69        136.13         8.31 o
  10   6   9          0.77          4.46         7.09 o
  11   6   9          0.28         -2.23         7.86 o
  12   6   9         12.36         16.17         7.87 o
  13   6   9         52.43         32.09         8.92 o
  -7   7   9         34.21         51.97        12.90 o
  -6   7   9          0.02          5.36        10.18 o
  -5   7   9         13.58          9.33         8.54 o
  -4   7   9         61.08         62.64        10.23 o
  -3   7   9         30.18         24.84         7.40 o
  -2   7   9         14.56          6.58         6.23 o
  -1   7   9       1188.27       1222.35        38.46 o
   0   7   9        316.36        307.25        11.09 o
   1   7   9        573.54        661.62        18.72 o
   2   7   9        189.15        227.68         9.14 o
   3   7   9       2596.59       3172.85        60.38 o
   4   7   9         84.38        104.77         5.79 o
   5   7   9        463.50        529.45        13.00 o
   6   7   9         21.00         46.82         6.30 o
   7   7   9        509.59        566.55        27.86 o
   8   7   9          0.95          6.95         6.72 o
   9   7   9         15.17         22.68         7.03 o
  10   7   9         21.39         12.09         8.02 o
  11   7   9         98.09         72.52         8.78 o
  12   7   9         22.30         29.61         8.98 o
  13   7   9         70.20         60.29        15.83 o
  -6   8   9          8.85          8.65         9.87 o
  -5   8   9          2.69          8.98         9.58 o
  -4   8   9          0.50          1.78         9.80 o
  -3   8   9         58.65         66.25         8.34 o
  -2   8   9          4.96          3.76         7.49 o
  -1   8   9        243.33        222.07         9.55 o
   0   8   9         35.10         29.80        10.96 o
   1   8   9        983.99       1020.17        23.25 o
   2   8   9          3.86          7.03         5.29 o
   3   8   9       2284.65       2847.97        62.93 o
   4   8   9        186.57        188.94         7.40 o
   5   8   9        244.08        233.72         8.13 o
   6   8   9         18.77         27.88         5.83 o
   7   8   9        628.78        747.99        18.13 o
   8   8   9         14.04         19.09         5.48 o
   9   8   9        208.89        236.94        17.20 o
  10   8   9         54.61         54.34         7.85 o
  11   8   9         59.01         58.73        10.00 o
  12   8   9          0.10         -3.40        11.29 o
  13   8   9          8.07         -0.42         9.02 o
  -5   9   9         15.35          6.65         9.89 o
  -4   9   9          5.61         16.57        19.89 o
  -3   9   9         13.82         17.00         9.33 o
  -2   9   9        106.96        103.69        11.76 o
  -1   9   9         92.03         80.05         8.77 o
   0   9   9         79.60         53.46         7.40 o
   1   9   9          0.50          3.35         5.99 o
   2   9   9        295.04        296.12         9.91 o
   3   9   9        169.86        192.47         8.57 o
   4   9   9          0.88          7.71         5.09 o
   5   9   9        263.84        304.79         9.45 o
   6   9   9        104.29        131.42         6.28 o
   7   9   9        188.92        184.78         8.37 o
   8   9   9         52.75         39.30         5.35 o
   9   9   9        326.42        347.50        13.58 o
  10   9   9          4.92         -0.22         6.09 o
  11   9   9          0.64         -6.72         7.03 o
  12   9   9         44.59         33.73        11.15 o
  13   9   9          5.94         12.63         9.06 o
  -4  10   9          8.09         21.95         6.77 o
  -3  10   9         38.63         50.13        10.06 o
  -2  10   9         29.46         24.31         9.84 o
  -1  10   9        100.87         92.19         9.44 o
   0  10   9          1.29         -8.38         7.23 o
   1  10   9          0.27         -3.17         6.56 o
   2  10   9        142.98        144.63         9.59 o
   3  10   9         27.76         18.22         5.33 o
   4  10   9         96.23        113.73         7.05 o
   5  10   9        381.41        443.52        13.41 o
   6  10   9          3.15         -2.44         5.07 o
   7  10   9         89.59         91.06         6.56 o
   8  10   9         22.25         24.94         5.63 o
   9  10   9        414.42        504.51        16.10 o
  10  10   9         19.21         24.11         7.86 o
  11  10   9         30.78         23.39         9.01 o
  12  10   9          4.93          2.54         9.70 o
  13  10   9         39.51         27.20        10.91 o
  -2  11   9          0.05         -0.71         9.75 o
  -1  11   9         60.08         58.47        10.61 o
   0  11   9          4.77         10.17        10.60 o
   1  11   9         55.91         40.20        10.86 o
   2  11   9         59.76         67.18         8.45 o
   3  11   9         38.93         30.76         6.95 o
   4  11   9          0.05          3.29         6.28 o
   5  11   9          7.12          5.40         5.92 o
   6  11   9         36.62         44.68         7.26 o
   7  11   9         48.19         69.62         6.74 o
   8  11   9        194.45        215.17        14.10 o
   9  11   9          8.53          4.78         7.19 o
  10  11   9         28.37         40.66         8.43 o
  11  11   9         25.35         14.48        10.27 o
  12  11   9          0.04          7.92         9.46 o
  13  11   9         49.07         29.77        11.35 o
  -1  12   9         11.94          5.29        14.22 o
   0  12   9          5.71         -0.02        12.39 o
   1  12   9         61.43         45.81        10.33 o
   2  12   9         19.06          6.65         9.54 o
   3  12   9         46.21         36.67        23.46 o
   4  12   9          6.87          5.05         8.31 o
   5  12   9        173.02        153.49         8.40 o
   6  12   9         25.53         41.51         8.52 o
   7  12   9         14.75         20.51         6.62 o
   8  12   9         23.42         27.60         6.98 o
   9  12   9        113.55        123.91         9.12 o
  10  12   9         30.85         19.09         8.39 o
  11  12   9          3.20          3.31         8.95 o
  12  12   9          3.35          3.04         8.87 o
   1  13   9         43.99         32.85        12.74 o
   2  13   9          0.05         -0.05        11.09 o
   3  13   9          2.30         -5.38         9.58 o
   4  13   9          1.19         -3.41        10.00 o
   5  13   9         85.58         69.08         8.34 o
   6  13   9          9.05          1.87         7.47 o
   7  13   9         30.37         19.43         7.81 o
   8  13   9         23.11         31.39         7.54 o
   9  13   9         11.89         18.50         8.67 o
  10  13   9          0.96         -3.45         7.17 o
  11  13   9         11.95          6.51         9.08 o
   3  14   9          0.52          2.34        16.09 o
   4  14   9          4.94          7.33        11.60 o
   5  14   9         66.19         31.13         9.80 o
   6  14   9          0.83         -2.27         7.39 o
   7  14   9         59.75         39.84         8.45 o
   8  14   9          3.58          2.96         7.21 o
   9  14   9         26.24         17.38         8.16 o
  10  14   9          1.57          5.54        10.51 o
  -5 -11  10         15.77         17.03        12.55 o
  -4 -11  10         42.31         38.29        10.28 o
  -9 -10  10          8.77          7.13         9.06 o
  -8 -10  10         46.81         48.98        16.38 o
  -7 -10  10          2.20          2.77         8.88 o
  -6 -10  10         78.72         68.35         7.92 o
  -5 -10  10          0.09          5.53         7.66 o
  -4 -10  10         76.29         69.74         9.77 o
  -3 -10  10          1.40         16.01        11.61 o
  -2 -10  10         30.47         27.25         8.91 o
  -1 -10  10         11.65          1.33         6.57 o
   0 -10  10          2.03         -1.61        11.09 o
 -10  -9  10         71.83         58.44        21.59 o
  -9  -9  10          3.45          3.90         9.91 o
  -8  -9  10         86.48         75.01         9.95 o
  -7  -9  10          1.86         23.58        12.48 o
  -6  -9  10        154.47        152.73        10.43 o
  -5  -9  10          1.04         -3.71        13.72 o
  -4  -9  10         14.59         25.94         8.05 o
  -3  -9  10        122.62        157.15         9.75 o
  -2  -9  10         62.97         37.60         8.56 o
  -1  -9  10          1.87         -3.94         8.68 o
   0  -9  10         49.65         73.24        11.25 o
   1  -9  10          0.00          3.07        11.05 o
   2  -9  10         25.97         14.51        11.20 o
 -10  -8  10         26.57         36.54        14.16 o
  -9  -8  10          0.65         -3.83        10.86 o
  -8  -8  10        164.23        163.04        20.20 o
  -7  -8  10         35.53         34.97         8.94 o
  -6  -8  10         96.87         82.94         9.76 o
  -5  -8  10          5.91         -0.41         6.74 o
  -4  -8  10         50.50         38.76         6.63 o
  -3  -8  10          6.43          5.59         5.82 o
  -2  -8  10         46.98         34.50         7.36 o
  -1  -8  10          5.54          6.43         6.83 o
   0  -8  10        102.31        105.37         9.03 o
   1  -8  10          0.62          2.57        11.28 o
   2  -8  10         71.94        101.04        16.28 o
   3  -8  10          2.10          1.00        10.04 o
 -11  -7  10          0.01         -5.86        10.54 o
 -10  -7  10         12.12          2.62        10.53 o
  -9  -7  10          0.05         -3.32        12.59 o
  -8  -7  10         55.27         49.43        12.38 o
  -7  -7  10          3.49          1.29         9.73 o
  -6  -7  10        166.20        168.64         9.25 o
  -5  -7  10         87.18        104.46         8.15 o
  -4  -7  10        277.58        259.70        14.75 o
  -3  -7  10          6.53          7.41         5.57 o
  -2  -7  10        219.46        230.75         9.94 o
  -1  -7  10         23.99         23.25         6.55 o
   0  -7  10        149.11        137.73         8.71 o
   1  -7  10          4.52          1.44        11.51 o
   2  -7  10        104.12        112.35         9.75 o
   3  -7  10          1.91         -0.82        10.27 o
   4  -7  10         13.86         18.76        12.35 o
   5  -7  10          9.54          9.53        10.50 o
 -11  -6  10         14.39         30.00        14.89 o
 -10  -6  10          2.63         24.53        22.03 o
  -9  -6  10          5.84         16.95        10.39 o
  -8  -6  10         21.96         29.84         9.98 o
  -7  -6  10         13.24         18.01         8.93 o
  -6  -6  10         92.87         87.70         8.99 o
  -5  -6  10          3.01          1.55         5.56 o
  -4  -6  10         26.61         29.52         5.68 o
  -3  -6  10          1.19          2.91         4.77 o
  -2  -6  10        752.79        787.98        19.99 o
  -1  -6  10         65.98         69.96         5.92 o
   0  -6  10        114.57        131.77         8.78 o
   1  -6  10         11.02         26.22         7.70 o
   2  -6  10        112.26        103.50         8.88 o
   3  -6  10         12.01         20.33         9.17 o
   4  -6  10          7.25         19.22        13.54 o
   5  -6  10          7.98         -4.00        10.31 o
   6  -6  10         46.27         42.85        10.90 o
 -11  -5  10         11.72         10.21        23.56 o
 -10  -5  10         14.48          7.49         7.46 o
  -9  -5  10          3.59          5.56        10.20 o
  -8  -5  10         98.78         77.51         8.81 o
  -7  -5  10         51.55         44.60         8.94 o
  -6  -5  10        104.68        100.06         7.77 o
  -5  -5  10          8.50          7.56         7.13 o
  -4  -5  10         84.24         83.44         6.82 o
  -3  -5  10         91.53        102.67         7.55 o
  -2  -5  10        431.19        442.62        12.34 o
  -1  -5  10         54.80         59.19         5.38 o
   0  -5  10         42.77         51.73         5.71 o
   1  -5  10         18.24         21.15         9.30 o
   2  -5  10         18.20         12.97         6.28 o
   3  -5  10          2.83          1.63         6.19 o
   4  -5  10         23.41         19.72         7.82 o
   5  -5  10          8.73         -3.93         9.82 o
   6  -5  10         16.58          3.95        10.56 o
   7  -5  10         21.00         23.72        10.51 o
 -11  -4  10          2.95         -0.23        12.78 o
 -10  -4  10         18.19         14.88         8.71 o
  -9  -4  10          3.31          1.58         9.19 o
  -8  -4  10         92.35         82.22         8.90 o
  -7  -4  10         16.15         11.54         7.81 o
  -6  -4  10        252.95        214.79        10.63 o
  -5  -4  10        244.26        205.77        11.41 o
  -4  -4  10         18.50         30.79         5.92 o
  -3  -4  10        121.17        125.96         6.94 o
  -2  -4  10        120.06        113.43         6.37 o
  -1  -4  10        163.13        171.36         7.21 o
   0  -4  10          0.48         10.12         4.63 o
   1  -4  10         67.40         63.27         5.73 o
   2  -4  10          1.35         -1.67         5.15 o
   3  -4  10         58.98         56.19         7.26 o
   4  -4  10        234.51        212.71        11.10 o
   5  -4  10          0.11         -0.98         8.02 o
   6  -4  10         21.46         19.84         9.97 o
   7  -4  10          1.59          4.16        10.67 o
   8  -4  10         48.23         25.98        11.56 o
 -11  -3  10          1.21         -0.19        10.70 o
 -10  -3  10         23.56         30.60         9.83 o
  -9  -3  10          0.01         -9.87         8.35 o
  -8  -3  10        161.27        140.20        11.52 o
  -7  -3  10         15.42          1.75         8.29 o
  -6  -3  10        248.84        227.12        10.84 o
  -5  -3  10         36.54         36.60         6.23 o
  -4  -3  10        283.04        248.70        11.10 o
  -3  -3  10         67.99         67.98         5.96 o
  -2  -3  10        366.99        433.05        12.95 o
  -1  -3  10         58.55         57.44         5.06 o
   0  -3  10         18.41         16.73         4.27 o
   1  -3  10         71.83         76.59         5.17 o
   2  -3  10         23.39         16.42         4.67 o
   3  -3  10         29.34         31.14         6.08 o
   4  -3  10          0.54          4.60         6.27 o
   5  -3  10        126.49        116.63         8.95 o
   6  -3  10         33.29         31.88         8.67 o
   7  -3  10          1.25         -3.81         9.47 o
   8  -3  10         20.64          6.39         9.36 o
   9  -3  10          1.05         -5.15         8.85 o
 -11  -2  10          1.34          6.48         9.74 o
 -10  -2  10         45.37         49.25        12.47 o
  -9  -2  10         42.77         48.06         8.58 o
  -8  -2  10         51.87         52.15         9.96 o
  -7  -2  10          5.86          3.16         6.92 o
  -6  -2  10         56.28         50.28         6.88 o
  -5  -2  10         35.81         37.92         6.00 o
  -4  -2  10        455.30        455.62        14.52 o
  -3  -2  10         80.61         82.27         5.91 o
  -2  -2  10          4.67          0.65         5.80 o
  -1  -2  10          0.09          1.57         4.36 o
   0  -2  10        135.10        164.91         6.56 o
   1  -2  10        107.78        111.33         9.43 o
   2  -2  10          0.56          0.36         4.14 o
   3  -2  10         34.98         50.58         5.62 o
   4  -2  10        174.56        229.74         9.69 o
   5  -2  10         17.00         17.49         6.94 o
   6  -2  10         25.64         25.50         8.56 o
   7  -2  10         12.29         25.04        10.07 o
   8  -2  10         36.41         28.52        11.30 o
   9  -2  10          0.01         -2.12        10.03 o
 -11  -1  10          6.43         10.42        13.07 o
 -10  -1  10         20.14          8.54         8.85 o
  -9  -1  10         25.39         36.94        13.49 o
  -8  -1  10         90.44         84.94         8.76 o
  -7  -1  10         10.61         11.57         9.02 o
  -6  -1  10         73.59         57.08        12.42 o
  -5  -1  10        607.82        497.41        15.36 o
  -4  -1  10        550.07        597.79        27.56 o
  -3  -1  10          0.00         -4.10         4.56 o
  -2  -1  10         56.60         47.23         5.42 o
  -1  -1  10        462.80        520.43        14.00 o
   0  -1  10        224.41        219.29         7.69 o
   1  -1  10         16.55         16.51         7.83 o
   2  -1  10        164.96        135.80         7.24 o
   3  -1  10          4.83          8.42         4.97 o
   4  -1  10        282.58        299.81        10.15 o
   5  -1  10         27.47         25.34         6.87 o
   6  -1  10         10.17         13.25         6.77 o
   7  -1  10         50.40         32.22         8.86 o
   8  -1  10         89.66        103.12        10.62 o
   9  -1  10          0.01         -3.20        10.07 o
  10  -1  10          9.86          6.32         9.43 o
 -11   0  10          4.05          2.08         7.99 o
 -10   0  10         37.95         59.56         9.38 o
  -9   0  10         14.16          2.33         9.90 o
  -8   0  10         69.73         81.01         9.45 o
  -7   0  10          6.77          3.12         6.85 o
  -6   0  10        207.76        174.42         9.36 o
  -5   0  10        105.96        112.40         7.87 o
  -4   0  10         94.45         90.25        11.10 o
  -3   0  10         24.14         19.76         4.84 o
  -2   0  10        171.85        163.20        10.87 o
  -1   0  10        132.41        121.33         6.10 o
   0   0  10        270.52        276.42         9.76 o
   1   0  10          0.05          8.90         3.47 o
   2   0  10        141.32        175.41         6.68 o
   3   0  10          0.73          0.75         4.30 o
   4   0  10        269.76        249.76         8.92 o
   5   0  10         22.53         30.52         6.26 o
   6   0  10        642.43        580.27        19.01 o
   7   0  10         99.69         96.66         9.90 o
   8   0  10        213.18        207.13        11.52 o
   9   0  10          8.72          3.31         8.58 o
  10   0  10          9.56          3.58         9.18 o
  11   0  10          0.97         10.77         9.20 o
 -10   1  10         10.81         16.81        10.43 o
  -9   1  10         19.96         32.85         9.31 o
  -8   1  10         14.11         10.53        10.40 o
  -7   1  10          0.14          4.60         7.65 o
  -6   1  10         83.27         67.51         7.48 o
  -5   1  10        152.22        147.55         8.83 o
  -4   1  10        166.36        145.11        12.23 o
  -3   1  10        101.29         81.50         6.40 o
  -2   1  10        582.93        591.85        14.58 o
  -1   1  10        507.69        593.53        16.26 o
   0   1  10         94.56         75.04         4.80 o
   1   1  10         40.68         40.76         5.05 o
   2   1  10       2092.27       2173.60        42.19 o
   3   1  10        498.46        616.76        19.43 o
   4   1  10         30.20         36.64         4.69 o
   5   1  10         12.77         19.17         6.48 o
   6   1  10        630.62        612.61        24.08 o
   7   1  10          0.00         -2.16        10.52 o
   8   1  10         24.78         13.68         8.47 o
   9   1  10         19.71         27.89        11.16 o
  10   1  10        161.16        137.77        21.73 o
  11   1  10          4.63         -6.66        22.03 o
 -10   2  10          2.11         -9.40         9.22 o
  -9   2  10         19.96         27.99        11.21 o
  -8   2  10          1.51         -0.89        10.39 o
  -7   2  10          1.39          6.08         7.40 o
  -6   2  10          4.18          9.18         6.97 o
  -5   2  10          7.55         10.23         6.23 o
  -4   2  10        152.96        114.47         7.23 o
  -3   2  10          0.18         -3.08         6.54 o
  -2   2  10        631.19        676.15        25.40 o
  -1   2  10        672.33        748.20        26.26 o
   0   2  10        331.67        301.93       106.42 o
   1   2  10         46.50         86.05         6.98 o
   3   2  10         94.44         70.92         7.76 o
   4   2  10        551.98        553.50        21.79 o
   5   2  10          0.91         -5.82         5.50 o
   6   2  10         56.69         28.61         9.27 o
   7   2  10        251.22        261.22        18.41 o
   8   2  10        118.86        113.00         8.89 o
   9   2  10          4.03         -2.39         8.14 o
  10   2  10        249.90        228.93        11.94 o
  11   2  10          4.97         -0.26         9.86 o
  12   2  10         29.83         26.58        11.20 o
  -9   3  10          4.12          0.58        13.42 o
  -8   3  10          0.64         -6.77        18.79 o
  -7   3  10         26.24         37.87        14.79 o
  -6   3  10         46.17         49.47         8.40 o
  -5   3  10         17.19         -0.13        23.77 o
  -4   3  10        217.10        193.99        13.03 o
  -3   3  10         48.07         29.93         5.74 o
  -2   3  10        305.42        314.85        14.53 o
  -1   3  10         18.01          5.50         5.02 o
   0   3  10        140.59        177.63         7.61 o
   1   3  10        627.34        652.17        17.73 o
   2   3  10         84.62         83.91         8.15 o
   3   3  10          0.46         -0.49         3.65 o
   4   3  10        122.73         90.54         5.04 o
   5   3  10        106.98        121.18         7.61 o
   6   3  10        473.72        507.88        18.02 o
   7   3  10          0.10          5.34         8.95 o
   8   3  10         20.38          1.07         6.35 o
   9   3  10         66.29         56.22        10.87 o
  10   3  10         94.82         81.79        10.47 o
  11   3  10         49.38         35.31        15.50 o
  12   3  10         46.86         37.68         9.62 o
  -9   4  10          4.24          7.85        10.16 o
  -8   4  10          9.39          4.11         9.58 o
  -7   4  10         15.08         12.13         9.06 o
  -6   4  10         74.44         86.70         8.48 o
  -5   4  10        229.76        205.18         9.92 o
  -4   4  10        142.72        162.36         8.88 o
  -3   4  10        180.93        197.85         8.46 o
  -2   4  10         93.71         80.53         6.54 o
  -1   4  10         51.56         35.83         5.39 o
   0   4  10        246.32        274.41         9.69 o
   1   4  10         36.20         41.92         4.72 o
   2   4  10        819.35        967.78        22.75 o
   3   4  10        821.71        918.24        20.74 o
   4   4  10        384.60        416.32        11.07 o
   5   4  10         30.87         41.37         4.53 o
   6   4  10        285.25        248.63         9.07 o
   7   4  10          5.37          3.05         5.20 o
   8   4  10        232.54        216.19        10.80 o
   9   4  10         44.43         39.22         7.81 o
  10   4  10         52.12         41.92        12.19 o
  11   4  10          5.76          0.79         9.58 o
  12   4  10         39.21         32.63        11.00 o
  13   4  10         10.06          1.46         7.72 o
  -8   5  10         85.54        109.41        16.85 o
  -7   5  10          0.07          5.91         8.83 o
  -6   5  10         88.76         93.75         8.95 o
  -5   5  10         16.86         16.12         7.51 o
  -4   5  10        204.43        198.62         9.98 o
  -3   5  10         16.48         15.70         5.88 o
  -2   5  10        270.00        299.05         9.93 o
  -1   5  10          0.02          3.88         5.34 o
   0   5  10         34.29         40.91         5.49 o
   1   5  10          4.51          8.87         4.20 o
   2   5  10       1258.29       1459.16        37.66 o
   3   5  10          3.61          0.16         3.76 o
   4   5  10         70.23         67.01         6.59 o
   5   5  10         13.24         12.09         3.84 o
   6   5  10        132.62        161.40        14.82 o
   7   5  10         25.38         13.14         5.08 o
   8   5  10        336.66        305.19        16.49 o
   9   5  10          9.46          4.71         7.37 o
  10   5  10        231.20        225.73        11.26 o
  11   5  10         22.15         16.63         8.03 o
  12   5  10         32.73         16.63        10.07 o
  13   5  10         34.43         21.12        17.13 o
  -7   6  10          0.66          0.33         9.89 o
  -6   6  10         31.66         33.77         8.59 o
  -5   6  10          3.95          2.70         8.47 o
  -4   6  10        185.31        200.80         9.80 o
  -3   6  10         49.56         55.28         6.85 o
  -2   6  10        147.54        161.73         8.34 o
  -1   6  10         35.19         19.12         5.53 o
   0   6  10        442.82        556.53        15.30 o
   1   6  10        243.90        299.69        11.03 o
   2   6  10        276.99        338.19        11.04 o
   3   6  10         74.32         74.70         7.43 o
   4   6  10        608.20        701.59        18.76 o
   5   6  10       1046.60       1261.46        26.95 o
   6   6  10        742.14        924.58        20.65 o
   7   6  10        147.36        181.80         7.84 o
   8   6  10         53.60         42.53         6.22 o
   9   6  10          0.00         -2.75         7.68 o
  10   6  10         74.47         85.04         8.78 o
  11   6  10         26.99         22.36         8.93 o
  12   6  10        101.88         87.63        10.05 o
  13   6  10          5.30          9.16         9.44 o
  -6   7  10         40.65         48.04        10.14 o
  -5   7  10         11.07         11.59         8.64 o
  -4   7  10          5.66          1.50         7.97 o
  -3   7  10         39.65         43.69        15.65 o
  -2   7  10        111.97         77.06         8.45 o
  -1   7  10        159.87        168.98        10.55 o
   0   7  10        588.19        625.03        27.24 o
   1   7  10         21.99         24.14         5.86 o
   2   7  10        230.25        264.63         9.98 o
   3   7  10         95.31        125.06         6.46 o
   4   7  10         66.71         79.35         5.05 o
   5   7  10        108.73        113.20         8.59 o
   6   7  10          0.59          2.69         4.43 o
   7   7  10          5.35          2.98         4.93 o
   8   7  10          5.49          6.87         5.35 o
   9   7  10         11.18         17.70         8.96 o
  10   7  10        113.18         98.91         9.53 o
  11   7  10         24.95         22.97        10.46 o
  12   7  10        211.16        176.51        12.31 o
  13   7  10          0.87         16.87         8.99 o
  -6   8  10          4.05          2.71        10.32 o
  -5   8  10          2.07         -3.43         9.40 o
  -4   8  10          6.40         11.80         8.58 o
  -3   8  10         35.81         41.04         8.71 o
  -2   8  10          0.71         -0.51         7.96 o
  -1   8  10          9.83          6.90         6.89 o
   0   8  10        258.84        241.60         9.43 o
   1   8  10         36.00         38.36         5.65 o
   2   8  10        456.51        483.05        15.46 o
   3   8  10        115.25        134.33         8.28 o
   4   8  10         59.77         47.81         5.25 o
   5   8  10         49.08         51.48         5.15 o
   6   8  10         38.86         42.51         4.39 o
   7   8  10         96.23         80.63         6.02 o
   8   8  10        196.46        182.76         8.80 o
   9   8  10        146.64        179.16         9.74 o
  10   8  10         41.46         35.82         8.28 o
  11   8  10        132.20        117.64        10.54 o
  12   8  10         86.62         74.79        10.94 o
  13   8  10          6.15          4.27        11.65 o
  -5   9  10          0.03          4.14         5.81 o
  -4   9  10         11.16         13.77         8.61 o
  -3   9  10          1.54          4.48         9.46 o
  -2   9  10         48.58         49.71         8.45 o
  -1   9  10         49.07         39.84        15.64 o
   0   9  10        124.35        110.57         8.46 o
   1   9  10         18.54         14.22         7.07 o
   2   9  10         14.52         17.92         6.20 o
   3   9  10          6.19          4.63         6.59 o
   4   9  10        326.13        400.40        12.77 o
   5   9  10          0.49          7.52         5.18 o
   6   9  10        120.17        156.00         7.03 o
   7   9  10          6.12          6.67         5.13 o
   8   9  10        173.27        164.50         9.75 o
   9   9  10         16.31         18.05         6.97 o
  10   9  10         34.71         28.01         7.35 o
  11   9  10         19.19         10.97         8.48 o
  12   9  10        169.64        139.83        13.31 o
  13   9  10          1.78          3.89         9.73 o
  -3  10  10          0.13         14.89        12.73 o
  -2  10  10         27.61         25.41        13.53 o
  -1  10  10         40.89         27.49         9.03 o
   0  10  10          0.28         -0.93        10.80 o
   1  10  10         51.85         50.78         7.35 o
   2  10  10        101.58        112.14         8.23 o
   3  10  10          3.21          0.30         6.24 o
   4  10  10        134.89        161.38        10.45 o
   5  10  10          4.51          1.38         5.83 o
   6  10  10         52.62         60.90         5.78 o
   7  10  10         38.37         53.09         6.00 o
   8  10  10        346.27        480.95        13.49 o
   9  10  10          2.70          1.92         7.08 o
  10  10  10        250.67        241.68        12.83 o
  11  10  10          3.33          1.33         8.52 o
  12  10  10         78.74         82.72        11.21 o
  13  10  10          2.36          9.73        10.16 o
  -2  11  10          5.41          2.92        15.20 o
  -1  11  10          9.41          0.54         9.93 o
   0  11  10        102.63         81.79        18.28 o
   1  11  10         12.50         15.73         9.13 o
   2  11  10         37.51         34.83         8.41 o
   3  11  10          3.81          8.98         6.54 o
   4  11  10         57.85         47.15         6.24 o
   5  11  10         41.87         27.65         6.46 o
   6  11  10        127.94        125.64         8.38 o
   7  11  10         14.25         24.68         6.70 o
   8  11  10        288.28        336.00        12.07 o
   9  11  10         21.21         35.25         7.82 o
  10  11  10        322.94        340.41        18.46 o
  11  11  10         96.06         92.75        13.21 o
  12  11  10         16.47         16.63         9.18 o
  13  11  10         88.63         60.51        10.19 o
  -1  12  10          0.33         -7.57        14.88 o
   0  12  10         43.79         21.27         9.74 o
   1  12  10          0.08          8.48        15.57 o
   2  12  10          3.33         -1.40         8.86 o
   3  12  10          4.63          8.74        12.24 o
   4  12  10        108.27         87.51        10.10 o
   5  12  10          0.18         -2.44         6.91 o
   6  12  10        177.40        196.39         9.65 o
   7  12  10         37.20         40.32         7.00 o
   8  12  10         13.57          6.51         7.27 o
   9  12  10         15.54          1.39         7.98 o
  10  12  10         38.11         30.45         9.31 o
  11  12  10          1.74          1.17         9.43 o
  12  12  10          1.15          4.04        10.43 o
   1  13  10         18.25         10.74         9.94 o
   2  13  10         13.93         16.77        11.72 o
   3  13  10          0.51        -10.88        12.55 o
   4  13  10         22.11         14.66         9.13 o
   5  13  10          3.26          5.22        11.27 o
   6  13  10         67.72         70.08        12.11 o
   7  13  10          0.03          2.79         7.95 o
   8  13  10         33.57         35.66         7.74 o
   9  13  10         24.56         24.37         9.21 o
  10  13  10         38.54         18.88         8.67 o
  11  13  10         29.16         17.24        17.50 o
   4  14  10          7.20          0.34         9.30 o
   5  14  10          3.73         -1.40        13.71 o
   6  14  10         64.81        102.17        14.74 o
   7  14  10          4.00          7.56        13.33 o
   8  14  10          0.46          1.66         8.01 o
   9  14  10         56.64         60.10        11.07 o
  10  14  10        119.93         76.25        10.36 o
  -7 -10  11         57.55         21.98        23.17 o
  -6 -10  11         20.48         15.00         8.18 o
  -5 -10  11         84.23         71.41        11.19 o
  -4 -10  11          1.97          8.13         8.55 o
  -3 -10  11         20.18         13.43         9.70 o
  -2 -10  11          4.50         10.54         9.52 o
  -9  -9  11        124.39        103.89        10.56 o
  -8  -9  11          0.43          7.77        11.97 o
  -7  -9  11         58.37         19.83         9.28 o
  -6  -9  11         14.03         19.07        10.12 o
  -5  -9  11         50.09         36.18         8.68 o
  -4  -9  11          9.92         12.50         8.54 o
  -3  -9  11         36.36         22.87         9.24 o
  -2  -9  11         23.56         12.77        13.46 o
  -1  -9  11          7.21         -6.98        15.62 o
   0  -9  11          4.04         -1.74        11.36 o
   1  -9  11         14.83         10.67        11.10 o
 -10  -8  11          0.65          0.42         9.92 o
  -9  -8  11        128.12        114.18        10.29 o
  -8  -8  11          0.54         -2.66        11.06 o
  -7  -8  11         65.52         80.76        13.70 o
  -6  -8  11          1.17         -3.05        12.44 o
  -5  -8  11         60.06         44.37         8.15 o
  -4  -8  11         26.17         30.93         7.99 o
  -3  -8  11         89.13        109.84         8.65 o
  -2  -8  11          1.69          1.68         7.46 o
  -1  -8  11         45.50         52.22         8.97 o
   0  -8  11          6.91          5.33         9.28 o
   1  -8  11        105.04        128.91        10.02 o
   2  -8  11          2.16          2.09        10.93 o
   3  -8  11         25.84         13.14        10.17 o
 -10  -7  11          0.02          4.66         9.44 o
  -9  -7  11         10.58         -5.48         9.06 o
  -8  -7  11          0.00          2.23        11.26 o
  -7  -7  11         64.71         68.06        12.21 o
  -6  -7  11          5.03         -6.93         8.67 o
  -5  -7  11         90.27         95.92         8.81 o
  -4  -7  11          5.84          7.55         7.30 o
  -3  -7  11          1.69          9.26        10.21 o
  -2  -7  11          0.66          0.10         6.94 o
  -1  -7  11         89.17         61.43        11.80 o
   0  -7  11         42.96         43.66         9.34 o
   1  -7  11        100.51        108.71         9.86 o
   2  -7  11          0.41         -2.03         8.95 o
   3  -7  11         17.99         16.98        11.00 o
   4  -7  11          1.72          5.33         7.55 o
 -11  -6  11         82.24         63.94        14.88 o
 -10  -6  11          0.65         -0.40         9.42 o
  -9  -6  11         10.91         18.98        11.81 o
  -8  -6  11          0.75         10.27        10.78 o
  -7  -6  11         61.40         61.91        13.93 o
  -6  -6  11         22.70         14.86         8.16 o
  -5  -6  11         11.75         16.50         6.90 o
  -4  -6  11          0.26          6.57         6.37 o
  -3  -6  11        106.64         89.37         6.97 o
  -2  -6  11         12.48         15.71         6.93 o
  -1  -6  11         56.30         55.86         6.60 o
   0  -6  11          0.03          0.60         8.82 o
   1  -6  11        119.21        128.19         8.79 o
   2  -6  11          0.35          3.04         9.03 o
   3  -6  11         95.24        128.24        10.02 o
   4  -6  11         26.14         11.04         6.94 o
   5  -6  11          3.84          8.71        12.13 o
 -11  -5  11          5.47          6.58         9.55 o
 -10  -5  11          1.35          0.95         8.94 o
  -9  -5  11         76.84         64.59        12.58 o
  -8  -5  11          1.52          3.97         9.00 o
  -7  -5  11         50.55         38.73         9.59 o
  -6  -5  11         12.79          7.78         9.26 o
  -5  -5  11         99.32         85.14         7.95 o
  -4  -5  11        100.01        118.17         8.43 o
  -3  -5  11          3.42         -0.95         5.77 o
  -2  -5  11          0.00         -4.94         5.57 o
  -1  -5  11         28.89         32.66         6.17 o
   0  -5  11         46.28         42.48         5.99 o
   1  -5  11         26.03         20.08         6.37 o
   2  -5  11         35.32         49.61         7.79 o
   3  -5  11         18.00          8.20         9.48 o
   4  -5  11          7.75         10.22        10.57 o
   5  -5  11         32.10         29.01        10.79 o
   6  -5  11          2.65          4.82        11.55 o
 -11  -4  11         11.97         13.01        13.85 o
 -10  -4  11          0.38         -4.02         9.14 o
  -9  -4  11         65.47         74.77        11.05 o
  -8  -4  11         19.12         25.22         8.27 o
  -7  -4  11        116.44        108.01        10.61 o
  -6  -4  11         15.82          7.59         7.53 o
  -5  -4  11         31.85         30.22         7.25 o
  -4  -4  11        125.05        105.08         8.35 o
  -3  -4  11         33.63         43.33         5.80 o
  -2  -4  11         19.41         15.05         4.97 o
  -1  -4  11        465.33        486.58        14.84 o
   0  -4  11         64.12         39.64         5.12 o
   1  -4  11         45.84         61.97         8.10 o
   2  -4  11         30.40         25.96         6.87 o
   3  -4  11         73.46         74.42         8.25 o
   4  -4  11          2.63          5.25         8.44 o
   5  -4  11        156.18        163.97        14.92 o
   6  -4  11          0.01         -2.96         8.98 o
   7  -4  11         26.36         16.45        15.28 o
 -11  -3  11         13.20         25.91        11.79 o
 -10  -3  11          2.77         -3.43        10.79 o
  -9  -3  11         28.85         13.84        10.20 o
  -8  -3  11          0.43          2.62         8.10 o
  -7  -3  11         15.44         17.55         8.08 o
  -6  -3  11         34.79         28.68         7.07 o
  -5  -3  11         35.51         26.20         7.05 o
  -4  -3  11         19.40          5.73         6.27 o
  -3  -3  11        167.50        132.89         8.29 o
  -2  -3  11          3.21          1.70         5.14 o
  -1  -3  11         50.59         70.50         7.89 o
   0  -3  11        163.46        175.39         9.18 o
   1  -3  11        101.32         90.55         6.25 o
   2  -3  11          0.38          7.97         6.84 o
   3  -3  11        103.98        113.20         7.29 o
   4  -3  11         10.06         12.37         7.34 o
   5  -3  11        119.14         79.89         9.71 o
   6  -3  11          1.68          6.30         8.78 o
   7  -3  11         41.34         28.66        10.55 o
   8  -3  11          2.24          5.92        15.52 o
 -11  -2  11         17.00         34.83         9.78 o
 -10  -2  11          0.83          4.76         9.20 o
  -9  -2  11         39.48         42.50        10.00 o
  -8  -2  11          4.97         -1.31         8.28 o
  -7  -2  11         29.29         29.05         8.13 o
  -6  -2  11          1.11         -4.36         7.60 o
  -5  -2  11        147.36        123.33        11.67 o
  -4  -2  11          2.78         12.00         6.12 o
  -3  -2  11         15.09         17.71         6.19 o
  -2  -2  11         66.98         50.74         5.54 o
  -1  -2  11        324.38        310.33        10.99 o
   0  -2  11        150.59        142.22         7.39 o
   1  -2  11        385.83        395.34        13.30 o
   2  -2  11         95.04         99.13         7.05 o
   3  -2  11        650.43        612.71        18.06 o
   4  -2  11          4.06         10.84        10.15 o
   5  -2  11        136.77        127.71         9.59 o
   6  -2  11          6.99         18.67         9.07 o
   7  -2  11          6.65          7.80         9.50 o
   8  -2  11          3.39          8.92        10.26 o
   9  -2  11         48.09         41.70        12.79 o
 -10  -1  11          1.17         -5.28         9.49 o
  -9  -1  11         55.90         74.95        11.30 o
  -8  -1  11          0.17          1.76         8.24 o
  -7  -1  11        230.74        182.30        11.39 o
  -6  -1  11          0.09         -4.18         7.55 o
  -5  -1  11          0.37          4.05         6.56 o
  -4  -1  11         12.80         11.39         6.22 o
  -3  -1  11         20.14         14.93         5.30 o
  -2  -1  11         21.20         23.58         6.30 o
  -1  -1  11        139.48        145.65         7.01 o
   0  -1  11         13.74         21.28         4.39 o
   1  -1  11         43.88         43.65         4.76 o
   2  -1  11         19.40         12.65         5.01 o
   3  -1  11         38.31         30.07         6.66 o
   4  -1  11         55.46         55.75         6.75 o
   5  -1  11        506.25        487.49        16.61 o
   6  -1  11          2.14         -1.06         7.60 o
   7  -1  11         62.06         30.50         9.15 o
   8  -1  11          3.70          7.83         9.58 o
   9  -1  11         34.69         27.89        11.72 o
  10  -1  11          0.81         10.68        12.81 o
 -10   0  11          0.03         -6.31         9.51 o
  -9   0  11         42.88         53.06         9.34 o
  -8   0  11          2.37         -4.13        13.43 o
  -7   0  11         58.23         61.88        12.71 o
  -6   0  11         62.40         51.17        11.87 o
  -5   0  11        276.33        220.05        10.04 o
  -4   0  11         22.44         30.09         6.58 o
  -3   0  11        658.84        668.34        24.62 o
  -2   0  11         76.48         64.00         5.74 o
  -1   0  11        123.90         99.51         9.07 o
   0   0  11         91.06         97.27         6.02 o
   1   0  11        625.97        614.05        16.49 o
   2   0  11         40.43         47.31         5.13 o
   3   0  11          2.42          1.12         5.14 o
   4   0  11         68.70         48.17         5.76 o
   5   0  11       1189.88       1202.29        29.12 o
   6   0  11          1.15          4.46         7.12 o
   7   0  11         13.67          9.65         7.86 o
   8   0  11         21.02         25.48         9.30 o
   9   0  11          5.68          8.62         9.19 o
  10   0  11          1.05         -3.60         9.34 o
 -10   1  11          6.91          8.59         8.28 o
  -9   1  11         10.62          8.09        10.82 o
  -8   1  11          0.11          3.51         9.02 o
  -7   1  11         61.65         53.99        13.42 o
  -6   1  11          4.85          4.64         7.61 o
  -5   1  11        298.54        305.55        11.52 o
  -4   1  11        159.04        166.83         8.65 o
  -3   1  11         56.25         59.04         7.14 o
  -2   1  11        200.57        241.52         9.95 o
  -1   1  11        149.53        174.17         7.75 o
   0   1  11         19.16         19.35         4.69 o
   1   1  11        358.03        394.97        11.70 o
   2   1  11        479.55        517.48        22.56 o
   3   1  11        104.86         98.59         5.53 o
   4   1  11         24.73         26.56         5.57 o
   5   1  11         14.85          8.36         5.73 o
   6   1  11         35.20         39.03         6.80 o
   7   1  11          2.58         -1.07         7.80 o
   8   1  11         31.01         19.97         7.91 o
   9   1  11        127.43        115.20        14.17 o
  10   1  11          4.26          6.49        10.95 o
  11   1  11          8.66         -0.77         7.45 o
  -9   2  11          6.95          2.24         9.48 o
  -8   2  11          0.62         13.43         9.58 o
  -7   2  11          7.85          3.87         9.22 o
  -6   2  11          2.06          1.45         7.49 o
  -5   2  11         26.28         24.52         7.20 o
  -4   2  11        172.36        153.95         8.88 o
  -3   2  11         53.54         32.49         7.45 o
  -2   2  11         79.51         82.91         6.81 o
  -1   2  11       2119.17       2586.78        71.68 o
   0   2  11         10.86          6.83         9.56 o
   1   2  11        415.31        498.78        18.38 o
   2   2  11        430.62        373.43        61.38 o
   3   2  11        605.75        612.16        29.90 o
   4   2  11          3.34         -8.17        13.96 o
   5   2  11         22.71         26.81         6.24 o
   6   2  11          0.33         -9.39         6.26 o
   7   2  11        193.65        173.82        15.01 o
   8   2  11         26.99         30.50        10.93 o
   9   2  11          0.35          9.05         8.92 o
  10   2  11          5.14         16.55        10.74 o
  11   2  11         21.50         13.90        10.22 o
  -9   3  11         16.19         19.75        19.35 o
  -8   3  11          7.74         -3.06        14.22 o
  -7   3  11         18.10         20.07        21.98 o
  -4   3  11         38.89         43.19         9.81 o
  -3   3  11        545.06        544.67        22.35 o
  -2   3  11         28.00         -1.53         7.56 o
  -1   3  11        382.69        368.89        17.02 o
   0   3  11         21.78         24.05         5.36 o
   1   3  11          5.23          2.22         4.55 o
   2   3  11         46.00         44.56         5.01 o
   3   3  11        462.49        543.37        14.15 o
   4   3  11         42.45         40.53         4.78 o
   5   3  11       1026.51       1009.20        23.04 o
   6   3  11        160.05        168.00         8.50 o
   7   3  11        331.28        319.19        11.04 o
   8   3  11         87.27         72.50         8.94 o
   9   3  11         23.45         14.10         9.30 o
  10   3  11          3.71          3.23         8.76 o
  11   3  11        102.80         87.76        10.87 o
  12   3  11         16.54         13.81        13.33 o
  -8   4  11          4.15         -0.08        10.38 o
  -7   4  11         41.58         63.78         9.33 o
  -6   4  11         11.27         10.63         7.84 o
  -5   4  11        187.84        172.41        11.23 o
  -4   4  11         84.23         75.04         7.50 o
  -3   4  11         85.04         96.30         7.26 o
  -2   4  11         33.67         11.61         5.99 o
  -1   4  11         26.80         24.64         5.79 o
   0   4  11          4.68          0.01         6.72 o
   1   4  11        197.27        221.68         9.08 o
   2   4  11        100.99        101.28         8.23 o
   3   4  11       1080.12       1174.72        26.17 o
   4   4  11         78.04         71.99         5.53 o
   5   4  11       1205.63       1352.22        28.57 o
   6   4  11        128.12        127.53         6.59 o
   7   4  11        678.70        600.97        16.19 o
   8   4  11         20.31         30.26         9.84 o
   9   4  11       1008.47        995.08        31.68 o
  10   4  11          6.10          5.93         8.95 o
  11   4  11        123.08        104.26        10.18 o
  12   4  11          2.31         -7.29        11.11 o
  -8   5  11          0.57         -1.90         9.80 o
  -7   5  11         36.78         48.22         8.17 o
  -6   5  11         13.12         16.16         8.27 o
  -5   5  11        113.72        115.96        11.69 o
  -4   5  11         10.45          2.24         7.58 o
  -3   5  11        195.96        185.79        14.13 o
  -2   5  11         86.63         76.61         7.42 o
  -1   5  11          7.10         16.56         5.40 o
   0   5  11         90.51        101.62         9.32 o
   1   5  11        141.80        179.31        14.93 o
   2   5  11        258.31        296.29         9.64 o
   3   5  11        456.09        531.58        26.29 o
   4   5  11        716.03        747.98        17.92 o
   5   5  11        196.50        228.65         8.25 o
   6   5  11         35.47         52.46         6.40 o
   7   5  11       1462.32       1699.89        34.04 o
   8   5  11          7.82          0.70         7.29 o
   9   5  11        579.21        571.85        15.59 o
  10   5  11          2.95          1.53         8.32 o
  11   5  11        239.18        256.98        18.71 o
  12   5  11         60.85         50.42        10.69 o
  -7   6  11          0.16         -7.14        10.19 o
  -6   6  11          0.02         -2.45         8.83 o
  -5   6  11         24.35         24.18         8.20 o
  -4   6  11         35.50         36.93         8.01 o
  -3   6  11         51.34         37.26         7.69 o
  -2   6  11        114.55        120.39         8.01 o
  -1   6  11         13.90         13.07         5.81 o
   0   6  11        158.86        195.99         7.98 o
   1   6  11         30.21         50.46         5.86 o
   2   6  11         85.77         89.51         5.92 o
   3   6  11        441.24        494.73        14.94 o
   4   6  11        546.87        623.85        23.90 o
   5   6  11        455.92        441.18        12.61 o
   6   6  11          4.47         -1.80         5.12 o
   7   6  11        169.93        212.76        12.33 o
   8   6  11         47.33         55.72         6.53 o
   9   6  11        139.37        156.34         9.81 o
  10   6  11         73.40         76.51         8.77 o
  11   6  11        132.46         97.72        19.12 o
  12   6  11          0.01          9.51        15.02 o
  13   6  11        173.89        147.98        27.07 o
  -6   7  11          3.48         -3.66         9.04 o
  -5   7  11          8.19          7.68         9.19 o
  -4   7  11          1.60          1.24        12.42 o
  -3   7  11         66.16         54.59         8.09 o
  -2   7  11         28.89         14.90         7.20 o
  -1   7  11        146.73        143.72        12.25 o
   0   7  11         27.25         23.92         6.48 o
   1   7  11        260.54        283.97        16.43 o
   2   7  11        921.96       1078.46        26.45 o
   3   7  11       1249.28       1535.00        33.36 o
   4   7  11        481.28        544.07        15.08 o
   5   7  11         38.83         32.04         5.29 o
   6   7  11          0.04         -3.75         8.15 o
   7   7  11         62.60         42.41         6.35 o
   8   7  11         25.96         22.53         5.74 o
   9   7  11        230.39        256.06        11.67 o
  10   7  11         27.54         28.89         9.62 o
  11   7  11         54.57         53.48        10.96 o
  12   7  11         13.50         11.55        10.15 o
  13   7  11         43.56         36.39         9.65 o
  -5   8  11          4.80          7.78         8.33 o
  -4   8  11          0.94          7.92         9.46 o
  -3   8  11         24.01         16.20        12.35 o
  -2   8  11        124.12        122.89         9.49 o
  -1   8  11        205.21        186.65        17.90 o
   0   8  11         16.13         13.84         6.79 o
   1   8  11        315.38        350.72        11.22 o
   2   8  11         86.83         92.85         6.86 o
   3   8  11        315.72        392.99        13.00 o
   4   8  11         40.29         43.83         5.09 o
   5   8  11        208.81        259.85         9.73 o
   6   8  11          2.06          3.02         5.42 o
   7   8  11        429.02        424.80        15.52 o
   8   8  11          1.47         -5.23         5.72 o
   9   8  11        169.88        115.98         9.06 o
  10   8  11         21.47         20.29         8.72 o
  11   8  11         79.39         71.17        18.02 o
  12   8  11          0.53        -12.43        11.56 o
  13   8  11         19.64          2.78        10.45 o
  -4   9  11          2.19         11.99         9.45 o
  -3   9  11         40.16         42.70        11.07 o
  -2   9  11          5.04         11.86        11.61 o
  -1   9  11        183.57        185.30        10.53 o
   0   9  11         48.35         51.53         7.91 o
   1   9  11         35.01         37.71         6.69 o
   2   9  11          7.29         -2.50         6.27 o
   3   9  11        340.89        406.38        14.96 o
   4   9  11          9.32         11.03         6.16 o
   5   9  11        614.13        820.20        19.07 o
   6   9  11         67.88        101.15         6.52 o
   7   9  11        671.02        926.82        21.94 o
   8   9  11         48.43         39.80         7.11 o
   9   9  11        400.90        396.08        14.47 o
  10   9  11          7.68         17.33         9.47 o
  11   9  11        291.11        307.10        15.95 o
  12   9  11         34.64         25.81         9.95 o
  13   9  11         42.25         40.90        11.63 o
  -3  10  11         45.76         34.06        14.56 o
  -2  10  11          0.01        -12.33        10.56 o
  -1  10  11         64.47         53.08        12.87 o
   0  10  11         14.55         20.97         8.21 o
   1  10  11        141.28        138.50         9.70 o
   2  10  11          0.79          4.46         6.21 o
   3  10  11        147.34        143.61        14.43 o
   4  10  11          0.02          5.28         5.96 o
   5  10  11         69.95         56.94         6.79 o
   6  10  11        112.32        135.13         7.81 o
   7  10  11        221.66        228.84         9.72 o
   8  10  11          0.38          4.73         6.96 o
   9  10  11        586.35        712.09        20.21 o
  10  10  11         22.14         15.24         8.01 o
  11  10  11         95.58         58.43        10.48 o
  12  10  11          4.80         12.82         9.66 o
  13  10  11        131.41         73.67        13.29 o
  -2  11  11          0.73          2.27         9.90 o
  -1  11  11         59.87         56.79        11.04 o
   0  11  11         12.51         14.26        10.10 o
   1  11  11         81.22         82.77        18.05 o
   2  11  11          4.26          8.40         9.76 o
   3  11  11         54.61         66.16         9.72 o
   4  11  11         75.63         65.60         7.71 o
   5  11  11        293.00        342.80        12.82 o
   6  11  11          0.17         -3.13         6.58 o
   7  11  11         77.40         66.27         7.95 o
   8  11  11          5.33          7.44         6.89 o
   9  11  11        246.12        295.84        15.75 o
  10  11  11          3.66         -2.10         8.94 o
  11  11  11        104.17         86.97        13.23 o
  12  11  11          0.00         -1.65         8.86 o
   0  12  11          0.05          1.07         9.90 o
   1  12  11         35.01         16.71        16.51 o
   2  12  11         18.46          2.07         9.65 o
   3  12  11        158.51        131.20        14.88 o
   4  12  11         40.48         63.80        10.26 o
   5  12  11         45.21         42.79         8.86 o
   6  12  11          3.19          6.83         8.05 o
   7  12  11        166.60        157.76        12.27 o
   8  12  11          1.32          1.11         8.11 o
   9  12  11         53.21         46.83         9.92 o
  10  12  11          1.98          5.16         9.76 o
  11  12  11         32.12         13.56        12.14 o
  12  12  11          6.30          1.21        12.73 o
   2  13  11          0.23          0.15         9.80 o
   3  13  11          3.12          7.59         9.00 o
   4  13  11          0.24         -0.72        10.02 o
   5  13  11         23.18          7.93        11.27 o
   6  13  11          0.18        -11.48         8.43 o
   7  13  11        266.70        311.79        12.42 o
   8  13  11          0.06         -0.03         9.39 o
   9  13  11        161.51        142.54        10.59 o
  10  13  11          4.60         11.82        10.37 o
  11  13  11         43.50         36.27        16.07 o
   4  14  11          3.74         22.35        17.65 o
   5  14  11         22.45          5.81         9.43 o
   6  14  11         23.55         20.46         8.89 o
   7  14  11         42.93         29.85         9.31 o
   8  14  11         13.57         18.60         8.90 o
   9  14  11         36.58         26.74         9.84 o
  -8  -9  12         27.67         31.57         9.04 o
  -7  -9  12          5.40         14.65        14.14 o
  -6  -9  12          7.73         -5.15         8.39 o
  -5  -9  12          2.48         -8.71         8.82 o
  -4  -9  12         29.31         23.00         8.63 o
  -3  -9  12          2.59         -2.71        11.30 o
  -2  -9  12         47.18         56.08        10.56 o
  -1  -9  12         14.05         20.26        20.88 o
   0  -9  12          1.51         -9.26         9.85 o
  -9  -8  12          1.91         -4.55        12.88 o
  -8  -8  12         29.69         20.53        11.64 o
  -7  -8  12          0.01          9.13        10.61 o
  -6  -8  12         21.23         12.01         9.83 o
  -5  -8  12          1.44         -2.90         9.48 o
  -4  -8  12          9.06         -0.89         8.58 o
  -3  -8  12          0.36          7.45         8.99 o
  -2  -8  12         60.26         64.20        10.83 o
  -1  -8  12          2.16          9.21        13.48 o
   0  -8  12         50.08         45.57        11.61 o
   1  -8  12          0.08          2.32        12.16 o
   2  -8  12         50.27         53.39        18.54 o
  -9  -7  12          1.46         21.01        15.00 o
  -8  -7  12         13.50          2.76        10.82 o
  -7  -7  12          1.16          3.43         9.91 o
  -6  -7  12         27.32         21.37        10.14 o
  -5  -7  12          7.38         16.74        10.17 o
  -4  -7  12         66.34         65.67         8.29 o
  -3  -7  12          1.11          5.54         7.66 o
  -2  -7  12         66.53         76.30        10.92 o
  -1  -7  12          0.09         10.01         9.15 o
   0  -7  12        103.50        106.19        12.11 o
   1  -7  12          3.94         -0.20         9.46 o
   2  -7  12         50.56         51.90        11.45 o
   3  -7  12          0.48         -4.16        10.03 o
 -10  -6  12          0.33          1.57         7.01 o
  -9  -6  12          2.99         -0.89         8.08 o
  -8  -6  12         18.10         10.31        10.71 o
  -7  -6  12         40.40         48.76        15.27 o
  -6  -6  12         30.80         35.14         9.32 o
  -5  -6  12          4.53          8.09         9.20 o
  -4  -6  12        233.56        239.33        10.86 o
  -3  -6  12         19.97         18.04         6.83 o
  -2  -6  12        148.20        159.52        17.38 o
  -1  -6  12          4.93          2.32        12.16 o
   0  -6  12         43.41         36.55         8.88 o
   1  -6  12          4.61         -1.37         8.96 o
   2  -6  12         98.72         85.90        14.56 o
   3  -6  12          0.67         -7.77        10.93 o
   4  -6  12          1.02          3.74         9.96 o
   5  -6  12          0.40         -2.58         5.76 o
 -10  -5  12          7.98          0.13         8.00 o
  -9  -5  12          2.28          7.37        16.08 o
  -8  -5  12         37.56         31.85        10.45 o
  -7  -5  12         20.82         16.42         9.81 o
  -6  -5  12        204.80        216.88        11.37 o
  -5  -5  12          6.11         -5.01         7.95 o
  -4  -5  12         17.93         25.13         7.66 o
  -3  -5  12          8.88         10.08         7.09 o
  -2  -5  12        249.40        261.30        10.19 o
  -1  -5  12          0.41         -3.51         5.78 o
   0  -5  12        291.15        372.10        11.59 o
   1  -5  12          2.87          3.31         7.54 o
   2  -5  12        130.16        162.08        11.05 o
   3  -5  12         16.56         15.53         9.15 o
   4  -5  12         39.71         34.35        10.81 o
   5  -5  12          0.10          5.05         8.75 o
   6  -5  12         25.56         37.19        16.61 o
 -10  -4  12          2.60         -3.62        11.84 o
  -9  -4  12          1.58         -4.67        10.73 o
  -8  -4  12         15.13         26.88        10.21 o
  -7  -4  12          1.04         -4.57         9.63 o
  -6  -4  12        184.93        168.99        11.29 o
  -5  -4  12         22.91         14.73         7.78 o
  -4  -4  12         21.92         16.81         7.44 o
  -3  -4  12        128.18        137.17         8.31 o
  -2  -4  12        502.90        529.37        20.70 o
  -1  -4  12          1.52         -0.91         6.27 o
   0  -4  12        134.06        160.03        11.67 o
   1  -4  12         23.18         28.24         7.09 o
   2  -4  12        111.04        120.69         9.18 o
   3  -4  12          0.28         -2.16         8.23 o
   4  -4  12         58.72         48.79        10.21 o
   5  -4  12          8.63         16.28         9.18 o
   6  -4  12          8.72          6.78        11.95 o
   7  -4  12         28.29         15.15        11.57 o
 -10  -3  12          0.81         -2.30         8.86 o
  -9  -3  12         11.63         12.06        10.49 o
  -8  -3  12          9.71         20.62        10.60 o
  -7  -3  12         29.88         15.50         8.92 o
  -6  -3  12         24.90          7.99         8.37 o
  -5  -3  12         12.67          7.45         7.35 o
  -4  -3  12        204.59        221.89        18.29 o
  -3  -3  12          0.90         -6.02         6.65 o
  -2  -3  12         39.59         42.66         5.89 o
  -1  -3  12        445.85        473.22        14.72 o
   0  -3  12        365.40        418.84        12.48 o
   1  -3  12        121.13        104.06         6.92 o
   2  -3  12        119.35         99.33        14.51 o
   3  -3  12         47.65         62.68         7.42 o
   4  -3  12        141.60        163.72        10.07 o
   5  -3  12          2.71          4.80        10.01 o
   6  -3  12         78.79         82.93        12.95 o
   7  -3  12          2.94          0.52        10.37 o
   8  -3  12         64.15         62.26        10.26 o
 -10  -2  12         10.66          6.00        10.69 o
  -9  -2  12          1.19          5.94         9.83 o
  -8  -2  12         10.99          3.49         9.36 o
  -7  -2  12         37.44         33.50         8.08 o
  -6  -2  12          6.20          3.97         7.87 o
  -5  -2  12          1.77         10.36         7.91 o
  -4  -2  12          2.03          2.65         9.84 o
  -3  -2  12         20.36         24.72         7.14 o
  -2  -2  12         85.76         98.16         7.31 o
  -1  -2  12        260.57        247.82         9.06 o
   0  -2  12        176.26        161.76         9.97 o
   1  -2  12          0.02         -0.01         5.35 o
   2  -2  12         70.45         60.81         6.77 o
   3  -2  12        139.90        148.61         8.77 o
   4  -2  12         28.75         15.67         6.86 o
   5  -2  12          8.78          0.49         7.16 o
   6  -2  12         19.61         13.74         9.71 o
   7  -2  12          4.83          7.80        10.84 o
   8  -2  12         24.51          3.59         8.07 o
   9  -2  12          0.95          3.46         7.35 o
 -10  -1  12         20.68          8.77         9.33 o
  -9  -1  12          0.40         13.27        15.29 o
  -8  -1  12         26.93         26.89         8.69 o
  -7  -1  12          9.99         14.79         8.18 o
  -6  -1  12          3.22         -2.80         7.75 o
  -5  -1  12          1.35         -3.98         7.65 o
  -4  -1  12         92.91         93.63         8.06 o
  -3  -1  12         83.16         86.48         7.24 o
  -2  -1  12         14.99         16.76         6.07 o
  -1  -1  12         80.75         60.64         5.54 o
   0  -1  12          2.17          4.03         4.96 o
   1  -1  12         88.70         86.29         6.91 o
   2  -1  12        311.06        346.81        11.22 o
   3  -1  12        163.66        152.21         9.50 o
   4  -1  12         69.48         83.45         7.34 o
   5  -1  12          6.55          7.06         7.34 o
   6  -1  12        147.39        126.89        11.01 o
   7  -1  12         24.71         13.59        10.68 o
   8  -1  12         19.99         17.08        10.00 o
   9  -1  12          6.14         11.34         8.98 o
 -10   0  12         12.75          7.40         9.31 o
  -9   0  12          2.29         -1.37         8.78 o
  -8   0  12         11.08         11.51         8.97 o
  -7   0  12         44.13         53.58        10.65 o
  -6   0  12         22.93         13.39         8.77 o
  -5   0  12        200.65        171.06        13.37 o
  -4   0  12         17.79         17.12         6.92 o
  -3   0  12          3.27          1.23        12.66 o
  -2   0  12          0.64          4.78         5.45 o
  -1   0  12         95.31        102.32         8.05 o
   0   0  12          4.58          9.43         4.87 o
   1   0  12          0.48          0.13         5.27 o
   2   0  12         47.97         49.49         5.05 o
   3   0  12        813.50        921.36        23.00 o
   4   0  12         39.92         45.46         6.23 o
   5   0  12          3.34          7.97         7.97 o
   6   0  12         11.84          9.82         7.98 o
   7   0  12         31.29         20.33         9.72 o
   8   0  12          3.57         11.06         9.72 o
   9   0  12          8.85         -3.07        12.91 o
  10   0  12          2.65          7.38         9.21 o
  -9   1  12          1.39          1.87         9.50 o
  -8   1  12         38.82         35.86         8.93 o
  -7   1  12          4.34         -1.53         8.71 o
  -6   1  12         44.44         54.56         7.97 o
  -5   1  12         30.32         21.49         8.51 o
  -4   1  12          2.99         -2.35         6.87 o
  -3   1  12        182.43        165.81         9.34 o
  -2   1  12        281.19        298.21        11.46 o
  -1   1  12         69.12         60.26         6.56 o
   0   1  12        719.86        885.33        20.81 o
   1   1  12          5.00          7.87         4.50 o
   2   1  12        414.63        454.98        12.85 o
   3   1  12         80.26         82.05         6.19 o
   4   1  12         13.10         20.09         6.19 o
   5   1  12          3.76          4.53         6.62 o
   6   1  12         91.62         90.68         9.19 o
   7   1  12          4.56          6.35         9.45 o
   8   1  12         13.86         16.41         9.97 o
   9   1  12          0.36          9.60         9.54 o
  10   1  12          5.60          4.82        10.61 o
  11   1  12          1.27         -4.52         5.44 o
  -9   2  12          0.07          1.98         9.00 o
  -8   2  12         24.88         39.51         9.42 o
  -7   2  12          6.42         -3.11         8.45 o
  -6   2  12          0.29          2.34         7.57 o
  -5   2  12         68.51         74.79         7.84 o
  -4   2  12        168.37        150.01         8.61 o
  -3   2  12        204.74        171.25        23.32 o
  -2   2  12        474.09        403.37        14.03 o
  -1   2  12         13.94          8.35         5.58 o
   0   2  12        583.65        639.26        21.07 o
   1   2  12        791.02        808.55        28.03 o
   2   2  12        385.75        419.72        17.38 o
   3   2  12        987.97       1059.07        32.73 o
   4   2  12          7.49          9.13         6.92 o
   5   2  12        115.38        133.08        15.21 o
   6   2  12        242.40        233.25        25.39 o
   7   2  12        120.72        122.92        10.79 o
   8   2  12         12.89         15.34         8.38 o
   9   2  12         13.47          7.81        11.58 o
  10   2  12         37.31         31.34        10.25 o
  11   2  12          1.56         -2.62        11.38 o
  -8   3  12          7.92         16.55        10.14 o
  -7   3  12         15.70         12.46         8.64 o
  -6   3  12          6.33          9.94         8.82 o
  -5   3  12         43.78         48.78        10.24 o
  -4   3  12        345.91        322.72        29.57 o
  -2   3  12        207.70        253.58        12.16 o
  -1   3  12        109.86         70.20        28.71 o
   0   3  12        541.40        519.43        22.52 o
   1   3  12        219.16        234.48        13.15 o
   2   3  12        691.99        799.95        24.42 o
   3   3  12        418.60        406.50        11.09 o
   4   3  12       1272.68       1330.69        28.90 o
   5   3  12        388.27        352.59        15.92 o
   6   3  12        608.17        636.39        16.14 o
   7   3  12         55.04         50.67         7.00 o
   8   3  12        123.65        131.71         9.41 o
   9   3  12         98.31         87.11         9.36 o
  10   3  12         67.21         47.57        12.73 o
  11   3  12         21.24         29.30        11.54 o
  -8   4  12         29.43         22.79         8.52 o
  -7   4  12          1.25         -5.82         8.73 o
  -6   4  12         14.29          2.07         8.25 o
  -5   4  12         36.72         31.60         7.27 o
  -4   4  12         33.46         29.24         7.25 o
  -3   4  12          5.62         -1.42         6.69 o
  -2   4  12         62.23         48.66         7.00 o
  -1   4  12         11.07         12.54         6.34 o
   0   4  12        436.90        506.36        16.86 o
   1   4  12         94.12        114.92         6.83 o
   2   4  12          1.60          0.15         5.35 o
   3   4  12         51.86         41.06         8.62 o
   4   4  12        358.62        390.85        11.41 o
   5   4  12         45.24         36.98         5.18 o
   6   4  12        377.92        422.23        12.42 o
   7   4  12        482.56        467.67        14.62 o
   8   4  12        252.34        218.78        14.47 o
   9   4  12          0.02          1.17         8.30 o
  10   4  12         22.70         25.34         9.15 o
  11   4  12          0.94         -5.32         9.77 o
  12   4  12         53.16         57.60        10.00 o
  -7   5  12         12.54         11.49         8.65 o
  -6   5  12          8.67          2.18         8.89 o
  -5   5  12          1.85          2.23         9.53 o
  -4   5  12          0.79         -0.88         7.31 o
  -3   5  12         42.71         42.66         7.85 o
  -2   5  12         12.42         10.66         7.00 o
  -1   5  12          1.82          2.01         6.16 o
   0   5  12          2.78         -3.71         6.10 o
   1   5  12          2.33          6.59         5.28 o
   2   5  12        163.85        207.15         8.31 o
   3   5  12          2.46          6.33         5.05 o
   4   5  12        494.04        558.74        14.74 o
   5   5  12          9.79          7.20         6.08 o
   6   5  12        646.21        737.69        24.72 o
   7   5  12         12.41         22.06         6.71 o
   8   5  12        177.33        185.91        10.92 o
   9   5  12          3.40          8.15         8.36 o
  10   5  12         19.19         20.41         8.71 o
  11   5  12         84.99         54.94         9.58 o
  12   5  12         27.68         28.86        11.13 o
  -7   6  12          1.81          7.96         7.87 o
  -6   6  12         16.40         13.51         8.97 o
  -5   6  12         20.54         16.55         8.36 o
  -4   6  12        123.06        110.66        10.34 o
  -3   6  12          3.25          3.82         7.66 o
  -2   6  12          2.66          1.34        10.03 o
  -1   6  12         78.91        113.26        16.62 o
   0   6  12         38.37         39.03         6.36 o
   1   6  12         52.16         51.34         6.53 o
   2   6  12        408.65        491.79        17.50 o
   3   6  12        217.91        260.96         9.85 o
   4   6  12        310.50        312.67        10.75 o
   5   6  12        303.35        280.96        10.33 o
   6   6  12         85.00         89.20         6.89 o
   7   6  12         34.09         54.99         7.22 o
   8   6  12         14.68         14.55         9.76 o
   9   6  12          6.33          4.47        11.80 o
  10   6  12         15.35         19.45         8.54 o
  11   6  12         19.90         10.84        11.61 o
  12   6  12          4.44          5.97        11.89 o
  -6   7  12         16.56         11.30        13.64 o
  -5   7  12         11.05         28.45         8.91 o
  -4   7  12          9.77          8.65         7.86 o
  -3   7  12         17.41         22.04         7.72 o
  -2   7  12         56.11         82.23         8.82 o
  -1   7  12         11.14          5.62         6.64 o
   0   7  12        134.07        136.11        14.61 o
   1   7  12         30.57         26.73         5.81 o
   2   7  12        543.49        649.88        18.30 o
   3   7  12         15.93         19.90         6.61 o
   4   7  12        254.97        273.68        10.63 o
   5   7  12         54.73         39.55         5.55 o
   6   7  12        208.67        226.78         8.72 o
   7   7  12        103.82         86.55         7.39 o
   8   7  12        108.57        111.00         8.16 o
   9   7  12        133.61        126.78        11.10 o
  10   7  12         92.37        102.34        11.11 o
  11   7  12        149.58        135.32        11.52 o
  12   7  12         16.51         13.53         9.67 o
  -5   8  12          1.15          6.81         8.01 o
  -4   8  12         32.42         49.34         9.21 o
  -3   8  12          2.41          1.45         8.07 o
  -2   8  12         66.07         39.28         8.18 o
  -1   8  12         22.73         24.41         7.18 o
   0   8  12        366.58        394.26        15.44 o
   1   8  12         82.84         93.17         7.71 o
   2   8  12        344.88        389.13        17.37 o
   3   8  12        174.23        227.18         9.52 o
   4   8  12        212.74        238.62        13.22 o
   5   8  12          6.99          4.84         5.12 o
   6   8  12        512.09        589.54        15.59 o
   7   8  12          9.96         16.57         6.70 o
   8   8  12        168.86        198.12        10.12 o
   9   8  12         15.27         14.79        13.18 o
  10   8  12         74.55         77.37         9.70 o
  11   8  12         18.72         10.19         8.69 o
  12   8  12         52.39         41.73        11.45 o
  -4   9  12         21.09         24.66        12.24 o
  -3   9  12          1.62          4.02        10.32 o
  -2   9  12         79.76         69.97        13.33 o
  -1   9  12         14.72         16.66         7.68 o
   0   9  12         38.94         44.39         9.06 o
   1   9  12         27.05         23.91         7.11 o
   2   9  12        148.14        178.46         9.70 o
   3   9  12         32.81         45.20         6.35 o
   4   9  12        419.22        517.88        14.79 o
   5   9  12          4.76         10.90         6.40 o
   6   9  12        110.63        122.36         7.44 o
   7   9  12          5.14          9.58         6.17 o
   8   9  12        307.44        343.03        13.53 o
   9   9  12         14.00         10.40         7.70 o
  10   9  12         68.30         70.95         9.77 o
  11   9  12         58.79         53.93        13.70 o
  12   9  12         70.02         65.41        10.89 o
  -3  10  12          3.28          1.24         8.40 o
  -2  10  12         46.31         34.68        11.75 o
  -1  10  12         12.28          6.92         9.08 o
   0  10  12        107.84         99.77        13.70 o
   1  10  12         11.86         13.85         8.34 o
   2  10  12         80.79         78.09        13.65 o
   3  10  12         17.18         27.53        10.55 o
   4  10  12        502.23        601.16        16.38 o
   5  10  12         25.42         45.99         7.42 o
   6  10  12         93.90         69.95         7.39 o
   7  10  12         19.89         10.88         6.61 o
   8  10  12        244.66        271.57        11.02 o
   9  10  12         71.93         61.55         8.23 o
  10  10  12        170.96        188.61        12.20 o
  11  10  12         24.58         13.85        10.86 o
  12  10  12          9.19          9.23        11.15 o
  -1  11  12          0.51          4.62         9.94 o
   0  11  12         76.40         71.07         8.92 o
   1  11  12          3.57         -2.75        12.34 o
   2  11  12        122.13        134.48        10.56 o
   3  11  12          3.06          3.94         8.31 o
   4  11  12        344.21        322.74        18.31 o
   5  11  12         69.81         68.79         7.85 o
   6  11  12        182.41        206.69         9.59 o
   7  11  12         11.07          8.21         9.14 o
   8  11  12         42.87         37.53         7.73 o
   9  11  12          4.42          0.06         8.58 o
  10  11  12        167.98        184.27        15.92 o
  11  11  12         32.09         17.18         9.71 o
  12  11  12          0.26          1.73        10.98 o
   0  12  12         68.06         76.04        14.84 o
   1  12  12          0.69        -10.51         8.28 o
   2  12  12         73.80         61.26        13.86 o
   3  12  12         13.58         21.29         9.89 o
   4  12  12        112.31         78.67         8.39 o
   5  12  12          2.73          1.08         9.43 o
   6  12  12        254.81        286.30        14.88 o
   7  12  12         19.66          3.24         8.38 o
   8  12  12        100.65        124.99        10.90 o
   9  12  12         48.78         55.55         9.02 o
  10  12  12        214.42        247.65        18.45 o
  11  12  12          1.77          5.73         9.82 o
   2  13  12          5.14          1.40         7.38 o
   3  13  12         37.28         38.14        10.34 o
   4  13  12         75.67         72.91        15.81 o
   5  13  12          4.16          3.79         8.72 o
   6  13  12         76.60         44.26         9.15 o
   7  13  12          1.38         -4.85        10.23 o
   8  13  12         93.74        127.12         9.69 o
   9  13  12          0.44          3.78        10.46 o
  10  13  12         73.18         86.66        11.25 o
   6  14  12          5.06          7.27        10.57 o
   7  14  12         10.83         14.14         9.04 o
   8  14  12         66.62         66.49        11.03 o
  -5  -9  13         17.45          5.27         8.49 o
  -4  -9  13          2.07          0.74         6.36 o
  -3  -9  13         42.46         25.98         9.61 o
  -8  -8  13          0.73          9.26        27.78 o
  -7  -8  13         15.79          4.52         8.86 o
  -6  -8  13          2.39          5.73        20.62 o
  -5  -8  13         22.31         30.67        10.44 o
  -4  -8  13         15.54         16.20        13.30 o
  -3  -8  13         56.53         49.54        10.07 o
  -2  -8  13         17.81         17.76        10.50 o
  -1  -8  13         16.86          3.06        10.19 o
   0  -8  13         21.10          7.22         8.28 o
  -9  -7  13         22.48          7.53        12.23 o
  -8  -7  13          0.68          2.34        13.75 o
  -7  -7  13         31.97         45.57        12.94 o
  -6  -7  13          4.89         -2.11        11.07 o
  -5  -7  13         75.04         72.34        14.32 o
  -4  -7  13         21.00         40.32        10.17 o
  -3  -7  13         95.15        108.91        10.03 o
  -2  -7  13          2.81          4.38         9.00 o
  -1  -7  13         38.02         21.96        11.01 o
   0  -7  13         16.07         25.70        11.21 o
   1  -7  13         38.34         40.16        10.09 o
   2  -7  13          0.50          1.78        10.69 o
  -9  -6  13         10.09          6.95         9.74 o
  -8  -6  13         10.38          6.03         9.97 o
  -7  -6  13        136.05        129.26        16.41 o
  -6  -6  13          0.67          4.14        10.50 o
  -5  -6  13        195.11        184.11        25.64 o
  -4  -6  13          1.09          6.98         9.36 o
  -3  -6  13        149.30        154.26         9.85 o
  -2  -6  13          1.70          2.61         8.25 o
  -1  -6  13         46.32         39.77        10.08 o
   0  -6  13          2.91         19.06         9.38 o
   1  -6  13         76.39         96.88        10.89 o
   2  -6  13         14.30         20.31        11.81 o
   3  -6  13         34.70         34.31        13.64 o
   4  -6  13         18.22          8.74         9.45 o
  -9  -5  13         38.16         33.12         8.12 o
  -8  -5  13         15.71         12.04        13.09 o
  -7  -5  13        206.34        207.72        23.45 o
  -6  -5  13          0.25          8.38        11.42 o
  -5  -5  13        250.91        241.26        12.46 o
  -4  -5  13          8.50          9.49         9.08 o
  -3  -5  13        189.22        156.93         9.27 o
  -2  -5  13         39.43         40.37         7.55 o
  -1  -5  13        195.67        192.41        10.04 o
   0  -5  13         27.67         20.69         9.58 o
   1  -5  13        165.28        174.23        10.73 o
   2  -5  13          8.75         12.16        10.31 o
   3  -5  13         67.69        102.37        13.01 o
   4  -5  13          0.54          2.86         9.39 o
   5  -5  13         28.97          6.04        24.74 o
 -10  -4  13          4.73          4.63        15.68 o
  -9  -4  13         11.98         11.53        11.11 o
  -8  -4  13          4.49         -1.28        11.42 o
  -7  -4  13         42.62         33.56        11.53 o
  -6  -4  13         13.07         23.97        10.75 o
  -5  -4  13        214.37        186.37        10.53 o
  -4  -4  13         17.54         16.40         8.11 o
  -3  -4  13        283.97        256.00        10.72 o
  -2  -4  13          2.22         14.27         8.05 o
  -1  -4  13        289.36        273.24        11.44 o
   0  -4  13          5.31          6.71         6.77 o
   1  -4  13        102.48        119.25         9.04 o
   2  -4  13          0.60         -8.77         8.58 o
   3  -4  13        141.33        169.19        12.87 o
   4  -4  13          0.02          0.51         9.41 o
   5  -4  13         48.92         44.63        11.54 o
   6  -4  13          0.15         -4.27        13.02 o
 -10  -3  13          2.04          3.99         8.93 o
  -9  -3  13          0.57          4.22        10.00 o
  -8  -3  13         50.88         39.37        10.38 o
  -7  -3  13         27.57         35.66        11.09 o
  -6  -3  13         14.41         22.38         9.20 o
  -5  -3  13        184.42        194.64        11.26 o
  -4  -3  13         60.07         71.70         8.90 o
  -3  -3  13        169.50        178.94        11.91 o
  -2  -3  13          2.70          3.20         6.18 o
  -1  -3  13        640.73        645.54        31.39 o
   0  -3  13          8.79          7.63         6.88 o
   1  -3  13        218.91        272.09        10.57 o
   2  -3  13          0.82          4.22         6.47 o
   3  -3  13         95.28         79.03         9.82 o
   4  -3  13          7.51          2.92         8.46 o
   5  -3  13        164.53        181.21        13.16 o
   6  -3  13          4.49          7.33         9.60 o
   7  -3  13          6.86         10.21         8.56 o
 -10  -2  13          0.85          2.61         7.62 o
  -9  -2  13          5.11         14.24         9.86 o
  -8  -2  13         11.18         17.17        10.01 o
  -7  -2  13         42.00         25.13        10.27 o
  -6  -2  13        115.25         72.53        11.13 o
  -5  -2  13         52.19         46.59         8.69 o
  -4  -2  13          3.79          5.46         8.07 o
  -3  -2  13          0.40         -9.23         8.05 o
  -2  -2  13        125.36        103.71        11.05 o
  -1  -2  13        154.26        180.59        12.90 o
   0  -2  13        124.30        124.64         7.85 o
   1  -2  13        215.02        217.60         9.72 o
   2  -2  13          4.09         -4.59         7.66 o
   3  -2  13        121.71        124.81         8.27 o
   4  -2  13          7.55          4.14         7.07 o
   5  -2  13         96.59         89.03         9.47 o
   6  -2  13          0.04         -9.03         9.47 o
   7  -2  13         67.57         71.62        12.17 o
   8  -2  13          0.88         11.27        11.01 o
  -9  -1  13         29.02         21.12         9.52 o
  -8  -1  13          4.12          5.74        10.11 o
  -7  -1  13         79.18         62.09         9.60 o
  -6  -1  13          7.24         16.71         8.59 o
  -5  -1  13        151.12        126.96         9.38 o
  -4  -1  13          5.61         10.90         7.35 o
  -3  -1  13         45.83         44.52         7.64 o
  -2  -1  13        227.58        241.42        13.01 o
  -1  -1  13         70.77         75.11         6.61 o
   0  -1  13          1.75          5.45         5.94 o
   1  -1  13         89.01         75.63         7.06 o
   2  -1  13         89.73         71.92         6.52 o
   3  -1  13        126.32        138.55        11.25 o
   4  -1  13          0.77          5.35         7.67 o
   5  -1  13        140.70        187.64        10.59 o
   6  -1  13         68.82         49.27         8.79 o
   7  -1  13         70.21         59.33         9.81 o
   8  -1  13          0.00         -5.42        11.07 o
   9  -1  13         28.27          8.01         8.73 o
  -9   0  13         36.04         34.21        10.87 o
  -8   0  13          1.19          7.33         9.26 o
  -7   0  13         88.04         60.73         9.51 o
  -6   0  13          3.45         -2.85        15.43 o
  -5   0  13        207.65        206.63        27.61 o
  -4   0  13         25.33         24.47         7.85 o
  -3   0  13        140.21        118.62        11.16 o
  -2   0  13        156.91        173.15         9.11 o
  -1   0  13        141.98        145.84         8.34 o
   0   0  13         12.83          1.91         5.64 o
   1   0  13         13.18          9.75         5.00 o
   2   0  13        236.50        233.21         9.23 o
   3   0  13        116.20        120.21         8.26 o
   4   0  13          0.01          8.20         8.09 o
   5   0  13        124.20        143.05         8.89 o
   6   0  13          3.38         15.13         8.06 o
   7   0  13         29.54         18.45         9.53 o
   8   0  13          3.73          9.47        11.33 o
   9   0  13         28.55         16.68         9.41 o
  -9   1  13          9.07          5.84         6.47 o
  -8   1  13          0.91         -6.74         7.93 o
  -7   1  13         24.68         24.94         9.56 o
  -6   1  13          0.84         12.46         8.60 o
  -5   1  13        135.33        108.35         9.39 o
  -4   1  13        240.81        154.10        10.12 o
  -3   1  13        177.78        164.64         9.51 o
  -2   1  13        256.71        293.22        11.09 o
  -1   1  13        487.80        487.08        15.62 o
   0   1  13          5.99          9.28         6.08 o
   1   1  13       1631.93       2040.57        40.18 o
   2   1  13         25.89         23.44         6.21 o
   3   1  13         25.98         27.23         5.80 o
   4   1  13         44.52         53.34         7.69 o
   5   1  13          0.38          4.78         6.15 o
   6   1  13          0.42         -5.53         9.00 o
   7   1  13         19.41         13.83         8.89 o
   8   1  13         20.43         10.29        11.81 o
   9   1  13         26.73         26.61        12.01 o
  10   1  13          0.50          4.73         8.66 o
  -8   2  13          0.86          5.03         7.83 o
  -7   2  13          3.09          9.35         8.75 o
  -6   2  13          2.90          3.49         9.46 o
  -5   2  13         44.80         41.78         8.67 o
  -4   2  13         34.70         32.16         7.10 o
  -3   2  13         63.27         69.19         8.66 o
  -2   2  13        180.04        199.97        10.67 o
  -1   2  13        947.79        979.76        24.67 o
   0   2  13         83.19        129.71         9.01 o
   1   2  13        483.30        448.78        23.60 o
   2   2  13        162.80        141.85         7.54 o
   3   2  13        429.40        461.60        17.43 o
   4   2  13          3.55          0.51         6.87 o
   5   2  13          1.86          5.16         7.61 o
   6   2  13         33.58         33.40        13.25 o
   7   2  13        132.66        154.18        19.80 o
   8   2  13         26.31         61.30        26.66 o
   9   2  13         64.20         35.80        15.34 o
  10   2  13          5.95          6.04        10.52 o
  11   2  13          0.51         -2.32         9.63 o
  -8   3  13          2.99          9.08         8.62 o
  -7   3  13          1.48         -0.02         7.49 o
  -6   3  13          0.00         -4.19         8.51 o
  -5   3  13          1.10          2.12         8.12 o
  -4   3  13          9.25         10.81         7.74 o
  -3   3  13         94.90         89.07        11.93 o
  -2   3  13        169.59        118.14        18.03 o
  -1   3  13        218.20        287.40        20.12 o
   0   3  13         39.56         36.59         7.63 o
   1   3  13          1.48         -0.27         5.25 o
   2   3  13        246.85        266.72        15.75 o
   3   3  13        466.87        508.94        22.45 o
   4   3  13          2.24          8.04         5.49 o
   5   3  13        220.41        231.42         8.94 o
   6   3  13         32.72         21.09         8.01 o
   7   3  13        183.75        164.70         9.83 o
   8   3  13         90.18         83.68         9.79 o
   9   3  13          3.72          2.21         8.57 o
  10   3  13         14.98          1.87        10.07 o
  11   3  13         26.45         15.49        10.77 o
  -7   4  13         10.24         13.83         7.95 o
  -6   4  13          0.23          1.63         8.43 o
  -5   4  13          1.34          1.93         8.35 o
  -4   4  13         12.88          9.42         7.79 o
  -3   4  13         84.37         80.66         8.14 o
  -2   4  13         57.29         75.81         7.71 o
  -1   4  13         64.98         71.07         7.34 o
   0   4  13         28.27         22.95         6.69 o
   1   4  13          6.58         12.91         6.32 o
   2   4  13        228.72        257.36        10.21 o
   3   4  13          1.09         -0.58         5.05 o
   4   4  13        179.09        216.84        18.50 o
   5   4  13        271.77        301.42        11.07 o
   6   4  13          2.06          3.04         6.41 o
   7   4  13        150.75        178.88         9.91 o
   8   4  13        185.44        210.43        10.76 o
   9   4  13        125.21        102.58        12.14 o
  10   4  13         19.65         17.67         9.07 o
  11   4  13         54.91         29.89         9.27 o
  -7   5  13         24.81         33.79         8.56 o
  -6   5  13         34.05         31.06         9.87 o
  -5   5  13          2.79          5.97         8.94 o
  -4   5  13          0.08         -4.51         7.69 o
  -3   5  13        289.02        292.14        11.04 o
  -2   5  13         22.54         22.36         7.18 o
  -1   5  13         12.28          0.97         7.29 o
   0   5  13        544.94        650.52        20.96 o
   1   5  13        335.15        371.48        13.78 o
   2   5  13        249.91        237.83         9.86 o
   3   5  13         12.22         17.86         5.73 o
   4   5  13          7.54          3.72         5.21 o
   5   5  13         66.29         68.29         6.59 o
   6   5  13        176.07        150.24        11.28 o
   7   5  13         20.30         13.10         7.89 o
   8   5  13          1.55         -2.58         7.31 o
   9   5  13         36.51         28.25         8.75 o
  10   5  13          2.92         -4.01         9.75 o
  11   5  13          3.76         -1.46         9.87 o
  12   5  13          1.92         -1.26        10.44 o
  -6   6  13          6.35         -1.97         7.83 o
  -5   6  13          0.16         -4.12         8.14 o
  -4   6  13          9.69          2.14         8.93 o
  -3   6  13         92.93        112.19        11.23 o
  -2   6  13          3.35          0.42         6.97 o
  -1   6  13        108.51        107.75         8.54 o
   0   6  13         20.68         25.17         6.58 o
   1   6  13        286.75        292.02        11.28 o
   2   6  13         18.96         21.91         5.59 o
   3   6  13        506.41        604.15        16.83 o
   4   6  13        140.88        182.61         8.99 o
   5   6  13        296.69        318.38        17.42 o
   6   6  13         20.22         25.07         8.17 o
   7   6  13         12.88         11.39         7.87 o
   8   6  13         59.56         65.85         9.76 o
   9   6  13         11.15         14.74         7.91 o
  10   6  13         47.04         61.10        10.26 o
  11   6  13         38.26         47.88        11.21 o
  12   6  13          5.38         -4.50         9.61 o
  -5   7  13          0.13          1.94         8.71 o
  -4   7  13         29.08         37.46         9.37 o
  -3   7  13         28.46         14.57         7.96 o
  -2   7  13          0.03          7.08         7.37 o
  -1   7  13        318.70        307.33        15.67 o
   0   7  13          9.51         10.69         6.62 o
   1   7  13         69.90         62.43         6.89 o
   2   7  13         10.08          7.24         6.27 o
   3   7  13        807.36        964.42        22.36 o
   4   7  13         25.21         19.43         5.49 o
   5   7  13         11.88         17.30         6.17 o
   6   7  13         56.51         46.23         6.53 o
   7   7  13         11.37         12.71         7.25 o
   8   7  13          8.50          8.44         7.77 o
   9   7  13          8.48          3.36         9.97 o
  10   7  13         23.82         15.78         8.77 o
  11   7  13         24.38         23.44        12.46 o
  12   7  13          0.40          0.33        11.55 o
  -4   8  13          0.52         -1.94         8.73 o
  -3   8  13         12.19          9.43         9.67 o
  -2   8  13          0.63          2.57         7.82 o
  -1   8  13         19.94         14.33         7.91 o
   0   8  13          0.31          1.09         7.53 o
   1   8  13         32.51         42.25         8.12 o
   2   8  13         23.70         32.50         7.04 o
   3   8  13         21.27         44.99         6.25 o
   4   8  13          7.69          9.56         6.55 o
   5   8  13          4.44          8.07         6.25 o
   6   8  13        193.54        216.28         9.53 o
   7   8  13        161.03        179.59         9.37 o
   8   8  13          0.27         -2.79         9.85 o
   9   8  13         56.65         52.86         9.79 o
  10   8  13          6.48         10.43        12.04 o
  11   8  13         50.10         67.65        10.77 o
  12   8  13          4.70          3.62        12.79 o
  -3   9  13         15.92          7.68         8.07 o
  -2   9  13          2.02         -8.41         9.83 o
  -1   9  13         82.62         64.83         9.03 o
   0   9  13         20.17         30.92         8.30 o
   1   9  13         22.50         16.43         7.44 o
   2   9  13          0.02          5.35         8.59 o
   3   9  13         15.16         16.08         6.28 o
   4   9  13          4.37          6.84         7.56 o
   5   9  13         11.64         20.60         7.33 o
   6   9  13         12.26          9.73         6.52 o
   7   9  13         22.47         18.57         5.96 o
   8   9  13          0.23          8.94         8.43 o
   9   9  13          1.97         -1.23         8.75 o
  10   9  13         55.41         59.12        11.73 o
  11   9  13         80.39         55.02        12.09 o
  12   9  13          3.60          5.98        12.12 o
  -2  10  13          0.16          1.65         7.13 o
  -1  10  13         54.83         62.40         9.47 o
   0  10  13          0.00          3.85         8.87 o
   1  10  13         45.25         49.62         9.42 o
   2  10  13          0.85          7.84         8.19 o
   3  10  13         13.86         18.30         7.07 o
   4  10  13         21.60         12.77        11.83 o
   5  10  13          5.04         18.22         7.19 o
   6  10  13         77.88        101.53         8.57 o
   7  10  13         55.17         69.22         8.33 o
   8  10  13          3.75         -4.54         8.29 o
   9  10  13         15.48         18.45         8.97 o
  10  10  13         12.20          3.28        19.76 o
  11  10  13         48.02         47.79        12.32 o
  12  10  13         50.05         34.53        11.41 o
  -1  11  13         12.21          0.80         8.49 o
   0  11  13         14.46          5.08         8.76 o
   1  11  13         45.53         34.25         9.02 o
   2  11  13          6.31          2.35         9.39 o
   3  11  13        191.33        219.65        10.87 o
   4  11  13          0.01          7.30         8.00 o
   5  11  13         69.36         58.83         8.31 o
   6  11  13         15.90         23.30         8.70 o
   7  11  13         45.41         45.61         8.66 o
   8  11  13         28.05         23.25         8.70 o
   9  11  13         72.68         63.77         8.65 o
  10  11  13          1.74         -2.21        10.63 o
  11  11  13         26.73         23.84        10.59 o
   1  12  13         28.28         24.81        10.30 o
   2  12  13         12.14          7.13         9.99 o
   3  12  13         34.26         30.51        10.24 o
   4  12  13         13.74          5.88         8.57 o
   5  12  13        170.87        185.05        12.92 o
   6  12  13          1.30          2.72        10.73 o
   7  12  13         17.91          7.28         9.66 o
   8  12  13         13.79         17.55         9.28 o
   9  12  13        103.66         94.81        11.04 o
  10  12  13         17.70         40.49        11.39 o
  11  12  13         50.76         43.22        11.75 o
   3  13  13         33.29         19.79         8.39 o
   4  13  13          0.37         -0.35        12.99 o
   5  13  13         34.55         20.82        10.09 o
   6  13  13          3.45         -7.84         9.55 o
   7  13  13        147.21        136.01        11.29 o
   8  13  13          0.14         -0.16         9.23 o
   9  13  13         60.20         52.05         9.45 o
  -6  -8  14          2.16         13.79        10.68 o
  -5  -8  14          0.73          2.08         9.75 o
  -4  -8  14          9.24         19.07         9.79 o
  -3  -8  14         15.07         13.40        14.74 o
  -2  -8  14         25.83         12.76        21.79 o
  -1  -8  14          0.01          8.37         9.92 o
  -7  -7  14          1.47          7.73        14.07 o
  -6  -7  14         23.87         14.16        11.40 o
  -5  -7  14          1.10          2.57        10.13 o
  -4  -7  14         27.55         29.79        10.27 o
  -3  -7  14         51.37         45.30        10.48 o
  -2  -7  14        123.85        111.82        10.37 o
  -1  -7  14          0.23          1.83         9.17 o
   0  -7  14          7.90         -0.48         9.28 o
   1  -7  14          1.78          0.44        11.79 o
  -8  -6  14         36.11         37.40        10.21 o
  -7  -6  14          2.09          1.71        15.33 o
  -6  -6  14         89.34         75.48        10.73 o
  -5  -6  14          0.05         10.90        12.16 o
  -4  -6  14         77.25         91.75        10.11 o
  -3  -6  14         22.32         15.29         9.78 o
  -2  -6  14         49.98         57.52         8.98 o
  -1  -6  14          3.83         -6.55         8.77 o
   0  -6  14          8.08          2.57         9.56 o
   1  -6  14         21.38         22.42        10.57 o
   2  -6  14         71.19         83.87        12.50 o
   3  -6  14          0.02         -9.90        10.83 o
  -9  -5  14          0.50         14.49        12.61 o
  -8  -5  14         28.02         31.84        19.28 o
  -7  -5  14          7.70         -7.12        16.96 o
  -6  -5  14         73.30         43.78        13.28 o
  -5  -5  14          2.03         -2.14        11.22 o
  -4  -5  14         92.09        100.15        10.22 o
  -3  -5  14          0.90         -5.92         8.53 o
  -2  -5  14         53.19         47.57         9.08 o
  -1  -5  14          0.01          2.34         8.18 o
   0  -5  14         45.15         48.57         7.79 o
   1  -5  14          3.96          5.73         9.11 o
   2  -5  14         78.61        101.91        11.60 o
   3  -5  14          0.01        -12.77        10.14 o
   4  -5  14          7.93          7.49         8.04 o
  -9  -4  14          4.28          7.19         6.44 o
  -8  -4  14          4.11          7.76        11.77 o
  -7  -4  14          1.62          1.54        14.40 o
  -6  -4  14        150.10        132.13        13.25 o
  -5  -4  14         10.18         14.67        11.11 o
  -4  -4  14         73.64         64.61         9.34 o
  -3  -4  14          7.83         19.56         8.70 o
  -2  -4  14        196.78        204.92        11.39 o
  -1  -4  14          2.14         -0.71         7.33 o
   0  -4  14         44.58         42.90        10.22 o
   1  -4  14          3.72          0.50         7.78 o
   2  -4  14         89.91        124.84        10.14 o
   3  -4  14          0.01         -1.59        11.48 o
   4  -4  14         68.43         60.24        16.93 o
   5  -4  14          4.10          3.48         9.66 o
  -9  -3  14          7.39          7.90         8.72 o
  -8  -3  14         11.83          6.26        10.00 o
  -7  -3  14          9.40         18.19        12.30 o
  -6  -3  14         61.88         48.97        11.31 o
  -5  -3  14         82.76         72.65        12.14 o
  -4  -3  14         64.56         40.92        10.93 o
  -3  -3  14          4.38         -3.93        13.28 o
  -2  -3  14        106.11        119.61         9.63 o
  -1  -3  14         18.77         25.63         7.95 o
   0  -3  14         83.93         98.65         8.63 o
   1  -3  14         18.09         26.00         8.32 o
   2  -3  14        130.28        161.79        10.39 o
   3  -3  14          0.60          3.42        10.34 o
   4  -3  14         66.16         63.12        13.75 o
   5  -3  14          0.93         15.45        10.10 o
   6  -3  14         34.93         13.52        10.44 o
  -9  -2  14          0.03         13.27        10.59 o
  -8  -2  14         95.52         91.76        10.81 o
  -7  -2  14          1.36         -2.59        10.42 o
  -6  -2  14         34.64         34.48        10.01 o
  -5  -2  14          4.42          5.34         9.90 o
  -4  -2  14        172.65        187.98        11.52 o
  -3  -2  14        123.80        117.26         9.14 o
  -2  -2  14         27.97         25.11         6.88 o
  -1  -2  14          0.25          0.92         7.77 o
   0  -2  14        296.14        291.04        31.16 o
   1  -2  14          1.02          6.52         6.85 o
   2  -2  14        265.76        299.22        12.91 o
   3  -2  14          2.28          5.33         8.24 o
   4  -2  14         68.00         67.03        12.48 o
   5  -2  14          3.82          4.62        10.15 o
   6  -2  14        118.41        133.04        12.71 o
   7  -2  14          4.24          1.56         9.27 o
  -9  -1  14          0.72         -1.75         7.16 o
  -8  -1  14         67.97         64.00         9.20 o
  -7  -1  14          0.67         -0.15         9.81 o
  -6  -1  14         57.94         45.08         9.36 o
  -5  -1  14         78.40         95.86        11.54 o
  -4  -1  14        153.98        117.19         9.57 o
  -3  -1  14         13.53          9.25         7.56 o
  -2  -1  14         72.99         78.52         7.89 o
  -1  -1  14          7.94         -0.39         7.01 o
   0  -1  14         10.92         10.03         6.56 o
   1  -1  14          5.10         -0.31         7.21 o
   2  -1  14         76.11         68.27         8.45 o
   3  -1  14          1.37         -1.51         8.40 o
   4  -1  14        259.74        262.11        11.75 o
   5  -1  14         54.97         48.80         9.73 o
   6  -1  14         97.97         91.16        17.03 o
   7  -1  14          0.35          1.67        10.97 o
   8  -1  14         14.56         24.05         9.37 o
  -9   0  14          1.25         10.23         7.71 o
  -8   0  14         44.47         15.11        10.00 o
  -7   0  14          0.59         -3.12         8.68 o
  -6   0  14        110.60         84.99         9.53 o
  -5   0  14          0.49         -1.56         9.20 o
  -4   0  14        245.15        237.65        11.74 o
  -3   0  14         74.73         52.39        15.53 o
  -2   0  14        157.46        153.44        10.37 o
  -1   0  14          6.65          7.22         8.12 o
   0   0  14        195.88        238.44         9.62 o
   1   0  14         89.06        111.40         9.34 o
   2   0  14        619.04        695.14        17.15 o
   3   0  14        153.59        136.98         8.09 o
   4   0  14        316.48        315.85        11.58 o
   5   0  14          0.01          6.27         9.36 o
   6   0  14         63.22         53.47         9.08 o
   7   0  14          0.03          8.79         9.79 o
   8   0  14          5.34          6.00        16.38 o
   9   0  14          4.66         26.78        12.45 o
  -8   1  14         22.83         31.31         7.15 o
  -7   1  14          0.18          6.43         9.00 o
  -6   1  14         39.80         43.89         9.53 o
  -5   1  14          4.29          0.40         9.92 o
  -4   1  14         38.45         17.57         8.06 o
  -3   1  14          8.07          7.55        10.55 o
  -2   1  14         48.80         52.57         8.31 o
  -1   1  14         20.79          5.20         9.21 o
   0   1  14        886.43        877.06        29.21 o
   1   1  14         56.28         59.51         6.89 o
   2   1  14        103.16        113.51         7.85 o
   3   1  14        318.19        315.91        11.49 o
   4   1  14          4.32          6.49        11.69 o
   5   1  14         18.92         24.68         8.69 o
   6   1  14         34.87         24.67         9.80 o
   7   1  14         43.80         39.07        10.31 o
   8   1  14         25.70         20.15        12.05 o
   9   1  14          1.42         -0.27        10.44 o
  10   1  14         10.56          3.21         7.70 o
  -8   2  14         15.12          8.14         8.07 o
  -7   2  14          0.98          5.31         8.72 o
  -6   2  14         18.99         14.76        10.34 o
  -5   2  14          4.20         12.07         9.09 o
  -4   2  14         88.00         67.38         8.26 o
  -3   2  14         21.63         23.03         8.34 o
  -2   2  14        154.31        153.29         9.21 o
  -1   2  14        192.23        280.82        15.45 o
   0   2  14        291.89        340.98        15.30 o
   1   2  14         53.25         48.83         7.03 o
   2   2  14         96.57        105.35         7.83 o
   3   2  14          2.05          8.62         6.61 o
   4   2  14        178.59        207.53        10.39 o
   5   2  14          0.06         -1.07         6.65 o
   6   2  14         57.07         30.16        15.57 o
   7   2  14         35.09         40.71        10.80 o
   8   2  14         50.29         40.66        12.40 o
   9   2  14         11.28         12.19        25.62 o
  10   2  14          6.70         -7.71        19.89 o
  -7   3  14          0.45          0.81         7.62 o
  -6   3  14         58.68         60.19        15.49 o
  -5   3  14          0.17         -1.89         8.45 o
  -4   3  14        385.92        340.57        17.16 o
  -3   3  14          2.25         -2.79        15.34 o
  -2   3  14          4.03          0.06         8.39 o
  -1   3  14        118.68         91.95        10.35 o
   0   3  14         41.66         54.32        16.72 o
   1   3  14        240.66        258.45        19.13 o
   2   3  14         22.81         12.95         7.47 o
   3   3  14         87.28         98.97        21.28 o
   4   3  14        104.96        132.13        11.72 o
   5   3  14         13.94         10.08        11.38 o
   6   3  14         41.57         43.90         7.25 o
   7   3  14          9.37         13.03         7.89 o
   8   3  14         18.30         22.59        10.05 o
   9   3  14          0.12          5.32         9.99 o
  10   3  14         64.39         22.81        19.09 o
  11   3  14          5.11          6.78         8.01 o
  -7   4  14          2.90         23.64        10.98 o
  -6   4  14         91.27         89.08        14.23 o
  -5   4  14          0.47         -7.55         8.58 o
  -4   4  14        109.58        101.19         9.34 o
  -3   4  14         18.77          7.58         8.21 o
  -2   4  14        113.40        107.45         8.37 o
  -1   4  14          0.38          0.18         7.99 o
   0   4  14        453.84        467.88        14.54 o
   1   4  14          0.44          0.45         7.66 o
   2   4  14         39.70         26.14         5.74 o
   3   4  14          1.97         -2.35         6.99 o
   4   4  14         45.31         37.95         7.58 o
   5   4  14         12.57          5.68         6.43 o
   6   4  14        120.11        103.86         9.87 o
   7   4  14         11.47          3.43         9.31 o
   8   4  14        294.71        310.03        13.09 o
   9   4  14         19.26         20.51        10.68 o
  10   4  14         40.45         15.82        12.08 o
  11   4  14         17.48         11.86         7.26 o
  -6   5  14         39.40         37.52        10.21 o
  -5   5  14          2.22         -5.51         8.91 o
  -4   5  14         37.27         35.75         8.54 o
  -3   5  14          4.28          6.25         8.50 o
  -2   5  14        245.10        251.05        22.55 o
  -1   5  14         59.27         52.37         7.82 o
   0   5  14         59.55         52.51         7.63 o
   1   5  14         14.27         10.69         6.19 o
   2   5  14         88.25         89.47         7.37 o
   3   5  14          1.02         -3.02         6.90 o
   4   5  14        114.21        120.99        10.24 o
   5   5  14        179.69        181.48         8.86 o
   6   5  14        251.20        270.99        17.10 o
   7   5  14          1.33         -4.94         7.12 o
   8   5  14         23.12          8.67         8.04 o
   9   5  14          0.33          5.72        10.22 o
  10   5  14          1.93         -1.27        10.14 o
  11   5  14         77.09         63.07        11.57 o
  -6   6  14         16.03         21.74        10.57 o
  -5   6  14          0.01          2.94         9.06 o
  -4   6  14         13.56         11.50         8.11 o
  -3   6  14          5.48         -4.35         8.40 o
  -2   6  14         11.29         11.73        13.12 o
  -1   6  14          0.14          3.48         7.36 o
   0   6  14          6.23         22.48         7.78 o
   1   6  14          0.10          2.00         7.07 o
   2   6  14        258.42        259.03        11.80 o
   3   6  14         84.36         85.36         6.50 o
   4   6  14        281.63        332.51        12.33 o
   5   6  14         34.28         50.06         7.26 o
   6   6  14        382.62        463.23        14.46 o
   7   6  14         80.38         68.83         9.51 o
   8   6  14         20.10         33.23         7.43 o
   9   6  14          5.60         10.23         9.90 o
  10   6  14        185.14        162.86        13.13 o
  11   6  14          0.03          2.00        11.10 o
  -5   7  14          0.00          2.06         8.26 o
  -4   7  14          1.39         -2.97         9.12 o
  -3   7  14          1.70          0.70         8.30 o
  -2   7  14         16.05         22.36         8.29 o
  -1   7  14          0.43         11.03         7.57 o
   0   7  14          6.43         10.81         7.20 o
   1   7  14         29.20         24.51         6.81 o
   2   7  14        108.86        126.73         8.42 o
   3   7  14         19.47         16.70         6.07 o
   4   7  14          0.88         -5.45         7.06 o
   5   7  14          2.39          3.91         7.28 o
   6   7  14        120.02        143.44         8.23 o
   7   7  14          0.99         -5.71         8.24 o
   8   7  14        320.61        346.40        13.68 o
   9   7  14         15.00          9.78         8.59 o
  10   7  14        162.92        168.91        31.53 o
  11   7  14         12.78          8.47        11.02 o
  12   7  14          5.53         10.93        11.35 o
  -4   8  14          4.01          0.40         7.32 o
  -3   8  14          7.94          1.08         8.38 o
  -2   8  14         29.30         40.14         9.00 o
  -1   8  14         12.63         10.73         8.76 o
   0   8  14         29.55         36.13        11.48 o
   1   8  14         22.29         20.10         8.44 o
   2   8  14          1.65          6.65         6.51 o
   3   8  14         15.79         12.62         7.52 o
   4   8  14         55.10         84.84         8.44 o
   5   8  14          2.68          1.87         7.26 o
   6   8  14         71.32         72.99         7.30 o
   7   8  14         25.94         38.95         8.07 o
   8   8  14        102.48         94.15         8.90 o
   9   8  14          5.61         20.50         9.50 o
  10   8  14        104.58        114.68        10.90 o
  11   8  14          4.15         10.44        11.14 o
  12   8  14        121.93         84.58        16.25 o
  -3   9  14          3.71         -5.20         7.04 o
  -2   9  14         32.22         38.23         9.37 o
  -1   9  14         16.44         17.33         8.48 o
   0   9  14         70.34         61.98        14.77 o
   1   9  14          3.70         -1.62         7.78 o
   2   9  14          0.41         -2.85         7.49 o
   3   9  14         50.75         35.23         7.42 o
   4   9  14        196.04        263.13        12.21 o
   5   9  14         50.79         50.91         7.30 o
   6   9  14          7.52         17.95         7.55 o
   7   9  14         46.97         64.76        10.98 o
   8   9  14         63.13         54.17         8.92 o
   9   9  14         14.91          1.41         8.57 o
  10   9  14         92.97         86.26        11.09 o
  11   9  14          5.46         15.69        12.73 o
  -2  10  14         15.30         19.23        13.75 o
  -1  10  14         11.18         15.25         9.74 o
   0  10  14         64.46         59.79        10.01 o
   1  10  14          4.04         -0.51         8.52 o
   2  10  14         23.54         20.57         7.89 o
   3  10  14         24.14         28.40         7.42 o
   4  10  14        193.11        200.59        11.19 o
   5  10  14         73.91         76.70        11.62 o
   6  10  14         84.84         90.80         9.41 o
   7  10  14         12.27         16.63         8.26 o
   8  10  14        168.97        174.48        10.80 o
   9  10  14          5.95          5.32         8.95 o
  10  10  14          2.51          9.73         9.99 o
  11  10  14          7.96         -4.33        10.51 o
   0  11  14         55.64         29.43        11.79 o
   1  11  14          3.58          6.92         9.00 o
   2  11  14          8.58          6.65         8.29 o
   3  11  14          4.16          4.49         8.12 o
   4  11  14         99.80         96.08         9.80 o
   5  11  14         28.76         41.75         8.30 o
   6  11  14         11.47         -1.42         8.39 o
   7  11  14         18.63         15.71         8.52 o
   8  11  14         25.14         37.98        10.34 o
   9  11  14          7.50         -0.48        10.28 o
  10  11  14         69.61         41.55        11.61 o
  11  11  14         20.22         30.05        13.67 o
   2  12  14          6.03         -4.69        15.06 o
   3  12  14         22.06         19.23         9.03 o
   4  12  14         41.22         29.21         9.85 o
   5  12  14          6.56         -0.37         9.22 o
   6  12  14         88.05         97.88        10.55 o
   7  12  14         10.87          7.10        12.58 o
   8  12  14          3.59         -0.24        10.78 o
   9  12  14          2.96         10.59        10.22 o
  10  12  14         82.46         70.05        11.36 o
   4  13  14         66.66         56.09        10.42 o
   5  13  14          0.00         -6.91         9.94 o
   6  13  14         41.33         35.57        10.69 o
   7  13  14          3.99          2.72         9.69 o
   8  13  14         28.61         34.43        14.97 o
  -6  -7  15          1.09         -1.22         8.64 o
  -5  -7  15          3.01         13.99        11.10 o
  -4  -7  15          1.46         -2.46        12.29 o
  -3  -7  15         19.65         13.82        10.18 o
  -2  -7  15          4.54          5.97         9.43 o
  -1  -7  15          8.92         11.23         8.16 o
  -7  -6  15         21.02         22.99        13.54 o
  -6  -6  15          0.07         -1.79         9.97 o
  -5  -6  15         11.58         16.37        11.82 o
  -4  -6  15          0.01          2.49         9.68 o
  -3  -6  15          4.14          4.02        10.75 o
  -2  -6  15          2.12          0.13        10.62 o
  -1  -6  15         16.87         10.88         9.87 o
   0  -6  15          0.01          2.31         7.80 o
   1  -6  15          4.74          2.15        10.15 o
   2  -6  15          9.88          3.51        11.50 o
  -8  -5  15          1.95          1.17         9.38 o
  -7  -5  15          8.29         -1.41        15.38 o
  -6  -5  15          1.75          6.47         9.93 o
  -5  -5  15         35.33         35.37        11.75 o
  -4  -5  15          1.02         12.24        10.91 o
  -3  -5  15         54.68         35.76        10.91 o
  -2  -5  15          9.43          9.42        10.23 o
  -1  -5  15         95.57         97.46        10.03 o
   0  -5  15          1.31          3.34         8.23 o
   1  -5  15          2.65          4.84        10.64 o
   2  -5  15          8.71         11.82        11.45 o
   3  -5  15          0.37          1.73        11.64 o
  -8  -4  15          2.99         -0.36         9.17 o
  -7  -4  15          3.76         -7.12        11.22 o
  -6  -4  15          5.65         -0.23        11.12 o
  -5  -4  15        101.98         82.82        11.46 o
  -4  -4  15          5.10         13.43        11.12 o
  -3  -4  15        153.90        145.77        11.64 o
  -2  -4  15          8.11          9.96         9.45 o
  -1  -4  15        176.64        181.40        11.42 o
   0  -4  15          2.48          5.61         8.25 o
   1  -4  15         33.92         44.53         8.36 o
   2  -4  15          5.05         15.76        10.70 o
   3  -4  15         62.99         62.47        10.85 o
   4  -4  15          0.39         -6.49        11.11 o
   5  -4  15          0.72         -3.82         5.53 o
  -8  -3  15          1.31          4.80         9.15 o
  -7  -3  15         19.03         18.31        12.16 o
  -6  -3  15          0.33         -1.83        11.63 o
  -5  -3  15        118.62        110.27        11.42 o
  -4  -3  15          3.44         14.16        11.36 o
  -3  -3  15         64.02         52.89         9.89 o
  -2  -3  15         10.63         21.80         9.18 o
  -1  -3  15        193.28        210.07        11.76 o
   0  -3  15          1.64         -1.56         8.78 o
   1  -3  15         88.03        105.94        10.94 o
   2  -3  15          1.25          0.03         9.86 o
   3  -3  15        126.38        174.89        12.05 o
   4  -3  15          0.03        -14.06        12.25 o
   5  -3  15         18.59         23.59        12.61 o
   6  -3  15          0.19          7.07         9.57 o
  -8  -2  15          0.04        -12.54        13.86 o
  -7  -2  15         33.65         13.01        11.90 o
  -6  -2  15          0.69         12.48        11.24 o
  -5  -2  15        118.13         91.45        10.62 o
  -4  -2  15          3.83          9.60        10.13 o
  -3  -2  15          5.58         10.78         9.40 o
  -2  -2  15          0.00          4.85         8.78 o
  -1  -2  15        274.92        341.13        13.14 o
   0  -2  15          9.49         -0.75         7.90 o
   1  -2  15         48.14         62.31         8.54 o
   2  -2  15         10.09         17.77         9.55 o
   3  -2  15         48.40         33.91        10.10 o
   4  -2  15         14.74         15.18        10.10 o
   5  -2  15        110.30        115.11        15.96 o
   6  -2  15          1.01         -1.11        12.83 o
   7  -2  15         53.06         37.97        17.39 o
  -8  -1  15          2.19          9.09        10.54 o
  -7  -1  15         89.87         91.82        13.76 o
  -6  -1  15         11.17          4.71        10.04 o
  -5  -1  15        143.23        124.60        11.88 o
  -4  -1  15          4.29         11.07        10.45 o
  -3  -1  15         81.96         88.73        10.50 o
  -2  -1  15         10.32          6.54         8.11 o
  -1  -1  15         14.93         18.97         7.68 o
   0  -1  15          5.47          3.45         8.05 o
   1  -1  15         16.37         16.05         8.05 o
   2  -1  15          8.71          6.55         7.89 o
   3  -1  15        158.20        161.23        10.06 o
   4  -1  15         28.74         26.91        10.16 o
   5  -1  15        157.08        189.95        14.12 o
   6  -1  15         11.57          4.90        11.06 o
   7  -1  15         42.74         43.11        14.78 o
   8  -1  15         14.02          4.08         9.24 o
  -8   0  15          4.85          5.07         8.74 o
  -7   0  15          2.39          0.87         9.42 o
  -6   0  15         33.08         34.29        10.74 o
  -5   0  15         12.39          2.20        10.45 o
  -4   0  15          0.41        -11.30         8.97 o
  -3   0  15         74.96         81.09        11.19 o
  -2   0  15          6.08         -3.96         9.67 o
  -1   0  15          0.39         -0.36         8.86 o
   0   0  15         19.39         27.35        13.67 o
   1   0  15        138.21        151.43         8.88 o
   2   0  15        307.95        392.55        13.36 o
   3   0  15        243.15        308.26        12.88 o
   4   0  15          0.47         -2.13         8.54 o
   5   0  15          5.51          0.97         9.83 o
   6   0  15          2.40          4.92        10.20 o
   7   0  15         17.85         19.55        11.47 o
   8   0  15          5.57         14.15        12.41 o
  -8   1  15          0.35          1.82         8.70 o
  -7   1  15          0.14          3.93         9.23 o
  -6   1  15          2.93          4.74        10.67 o
  -5   1  15          2.40         -3.88         9.64 o
  -4   1  15         30.32         20.09         9.58 o
  -3   1  15          9.58         11.58         8.72 o
  -2   1  15         66.65         72.02         9.12 o
  -1   1  15        153.95        209.17        11.01 o
   0   1  15         75.38         72.40         8.41 o
   1   1  15         87.60         88.27         9.07 o
   2   1  15        105.69         90.15        12.82 o
   3   1  15        181.15        204.61         9.85 o
   4   1  15          2.12         -0.42         8.02 o
   5   1  15         59.73         60.41        10.34 o
   6   1  15         23.47         17.32        11.16 o
   7   1  15         29.51         27.03        12.92 o
   8   1  15         12.28         19.87        14.39 o
   9   1  15         36.56         36.00        19.19 o
  -7   2  15         15.86         10.67        13.05 o
  -6   2  15          1.75          8.78         9.86 o
  -5   2  15          4.40         -9.84        11.12 o
  -4   2  15          6.53          6.34         9.61 o
  -3   2  15          1.05        -12.56         9.37 o
  -2   2  15         54.80         39.09         8.73 o
  -1   2  15          2.09          2.65         7.31 o
   0   2  15         13.15         23.55         7.36 o
   1   2  15        102.12        122.19         9.30 o
   2   2  15         56.05         66.48         7.22 o
   3   2  15        109.04        100.17         9.40 o
   4   2  15         98.67         88.26         8.88 o
   5   2  15         17.73         13.23         9.96 o
   6   2  15         49.37         68.95        15.40 o
   7   2  15         25.79         28.55         9.88 o
   8   2  15         37.85         13.45        20.93 o
   9   2  15         55.59         57.74        12.50 o
  -7   3  15         31.06         28.80         7.20 o
  -6   3  15          0.19          0.93         8.04 o
  -5   3  15         36.03         27.95         9.94 o
  -4   3  15          0.09          8.44         9.46 o
  -3   3  15         29.05         28.90        10.40 o
  -2   3  15          4.07         15.58        10.46 o
  -1   3  15          4.39         -9.33         7.60 o
   0   3  15         26.81         17.85         9.20 o
   1   3  15        237.17        296.98        13.66 o
   2   3  15         33.04         36.36        17.40 o
   3   3  15         39.65         52.81        17.13 o
   4   3  15          0.28          8.68         8.96 o
   5   3  15        227.76        225.87        10.57 o
   6   3  15         33.16         19.91        22.42 o
   7   3  15        205.09        198.47        23.09 o
   8   3  15         23.04         33.94        11.69 o
   9   3  15        170.04        173.71        12.24 o
  10   3  15          0.70         -0.56        10.28 o
  -6   4  15          3.87          2.42         5.99 o
  -5   4  15         11.32          4.28         8.66 o
  -4   4  15          4.11        -12.12         9.21 o
  -3   4  15        142.20         81.22        55.96 o
  -2   4  15         22.11         19.54         9.84 o
  -1   4  15        127.83        145.52        11.20 o
   0   4  15          1.65          6.28         7.78 o
   1   4  15         18.14         13.19         6.69 o
   2   4  15         31.72         35.36         6.83 o
   3   4  15        114.33        136.99         8.92 o
   4   4  15         22.30         19.93        10.47 o
   5   4  15        135.39        143.86         8.74 o
   6   4  15         17.84         23.29         9.21 o
   7   4  15         98.31         81.62        10.38 o
   8   4  15         54.34         47.46         9.58 o
   9   4  15         53.85         40.42        11.39 o
  10   4  15          0.71          4.04        13.11 o
  -6   5  15          0.01         -3.41         6.69 o
  -5   5  15          1.58          7.88         7.95 o
  -4   5  15          0.75         -0.39         9.02 o
  -3   5  15         31.54         29.29         9.20 o
  -2   5  15          9.24         18.86         8.50 o
  -1   5  15          2.33          6.44         7.34 o
   0   5  15         13.09          4.78         7.40 o
   1   5  15        373.80        431.15        13.75 o
   2   5  15         14.56         26.82         7.57 o
   3   5  15        243.07        269.12        11.41 o
   4   5  15         14.81         17.07         7.08 o
   5   5  15        234.01        263.16        11.51 o
   6   5  15         45.52         56.96         9.73 o
   7   5  15        337.77        408.27        14.67 o
   8   5  15          2.43         -5.95        11.19 o
   9   5  15          2.65          2.89        10.21 o
  10   5  15         19.53         19.20        12.45 o
  11   5  15         31.42         29.23        11.94 o
  -5   6  15          0.16         -2.82        10.03 o
  -4   6  15          1.00          1.32         8.31 o
  -3   6  15          1.68         -0.18         8.57 o
  -2   6  15          4.31          3.72         9.37 o
  -1   6  15         56.71         47.40         8.69 o
   0   6  15          4.18          9.66         8.28 o
   1   6  15        260.40        272.35        19.86 o
   2   6  15          0.26          4.82         6.72 o
   3   6  15        108.80         82.62         7.67 o
   4   6  15         63.48         87.82         9.64 o
   5   6  15        210.17        224.55        11.04 o
   6   6  15         51.44         66.60         8.13 o
   7   6  15         29.05         37.01         9.88 o
   8   6  15         72.21         59.32         9.71 o
   9   6  15          1.48         -2.34        10.41 o
  10   6  15         19.85         10.81        11.11 o
  11   6  15          3.68          2.60        11.31 o
  -4   7  15          0.46         -3.17         7.26 o
  -3   7  15          3.88          7.62         7.97 o
  -2   7  15         12.26         16.00         9.50 o
  -1   7  15         45.51         58.86        15.03 o
   0   7  15          8.16          4.54        10.29 o
   1   7  15          0.66        -11.74        10.69 o
   2   7  15         35.83         49.96         7.89 o
   3   7  15        309.84        423.11        13.43 o
   4   7  15        119.20        121.83         9.00 o
   5   7  15         23.64         32.05         8.23 o
   6   7  15         48.18         62.81         8.29 o
   7   7  15        273.74        308.23        12.35 o
   8   7  15         76.35         79.73        11.30 o
   9   7  15         27.24         30.57        10.36 o
  10   7  15          1.29          2.93        12.31 o
  11   7  15         25.17         17.16        10.51 o
  -3   8  15          0.13         -0.13         6.66 o
  -2   8  15          0.56         -0.50         9.02 o
  -1   8  15         36.29         30.52         9.79 o
   0   8  15          6.80         14.26         8.68 o
   1   8  15         17.13          7.64         7.91 o
   2   8  15          3.57         14.86         8.01 o
   3   8  15        166.02        194.52         9.91 o
   4   8  15         23.13         24.10         7.57 o
   5   8  15          1.92         10.98         8.25 o
   6   8  15          1.43          5.83         7.20 o
   7   8  15         85.34        111.36        17.82 o
   8   8  15          4.94         22.22         9.79 o
   9   8  15         16.59         20.13         9.76 o
  10   8  15         44.48         64.10        11.72 o
  11   8  15         85.10         91.92        16.52 o
  -2   9  15          1.80          5.31        12.84 o
  -1   9  15          3.91         14.55         8.91 o
   0   9  15          5.50          8.24         8.42 o
   1   9  15         14.75         11.53         8.26 o
   2   9  15         15.32         13.01         9.20 o
   3   9  15          1.24          3.17         7.12 o
   4   9  15         43.53         42.61         7.95 o
   5   9  15          0.28         -1.34         7.77 o
   6   9  15          0.62         -1.41         8.02 o
   7   9  15        201.49        297.40        13.94 o
   8   9  15          1.52          9.96         9.46 o
   9   9  15         33.04         30.15        10.19 o
  10   9  15          5.52          8.38         9.65 o
  11   9  15         22.60         27.95        16.40 o
  -1  10  15          2.71         -1.75         8.71 o
   0  10  15          4.84         -0.23         7.89 o
   1  10  15          6.49          0.31         7.94 o
   2  10  15          0.08         -5.97         7.68 o
   3  10  15          5.82         10.09         9.43 o
   4  10  15          1.09         -6.68         8.09 o
   5  10  15         37.37         37.04         8.28 o
   6  10  15          2.94          4.62        10.34 o
   7  10  15         17.26         13.59        10.04 o
   8  10  15          1.07          4.18         9.59 o
   9  10  15         16.66         19.08         9.86 o
  10  10  15         19.72         28.81        10.11 o
   1  11  15         20.74         18.33        10.29 o
   2  11  15          4.45          1.41        10.01 o
   3  11  15          9.26          0.85         7.38 o
   4  11  15          0.34         -6.22         9.84 o
   5  11  15          9.69         16.98         9.83 o
   6  11  15          8.75         15.50         8.95 o
   7  11  15          7.74         12.54         8.93 o
   8  11  15          1.33          2.95        10.71 o
   9  11  15         92.12         83.64        10.55 o
  10  11  15          9.41         -0.41        11.73 o
   3  12  15          5.68          7.96         8.72 o
   4  12  15          2.25         -1.17        10.37 o
   5  12  15        167.70        169.33        10.97 o
   6  12  15         10.62          5.43         9.06 o
   7  12  15         47.35         56.31        10.48 o
   8  12  15          0.14          5.69        11.37 o
   9  12  15         51.43         62.35        16.62 o
  -5  -6  16          0.74         -2.10         8.51 o
  -4  -6  16          1.95          8.74        11.09 o
  -3  -6  16          0.77         10.54        10.12 o
  -2  -6  16         71.61         76.37        10.73 o
  -1  -6  16          5.87          5.33         9.81 o
   0  -6  16          6.41          1.71         7.78 o
  -6  -5  16         14.29          1.38         9.86 o
  -5  -5  16          1.26          5.79        11.97 o
  -4  -5  16         38.82         59.76        14.16 o
  -3  -5  16          3.91          4.15        10.38 o
  -2  -5  16         38.13         48.19        18.12 o
  -1  -5  16         26.82         34.69        11.12 o
   0  -5  16         30.01          5.92        10.15 o
   1  -5  16          1.60          9.47         9.18 o
   2  -5  16          8.93         10.50        10.94 o
  -7  -4  16         25.20         13.99        15.63 o
  -6  -4  16         24.46         16.65        11.19 o
  -5  -4  16          0.69          4.24        11.55 o
  -4  -4  16         67.11         52.84        10.14 o
  -3  -4  16          2.88         -4.37        11.78 o
  -2  -4  16         26.92         21.19        12.21 o
  -1  -4  16          1.14          2.56        10.82 o
   0  -4  16         50.33         54.58        12.92 o
   1  -4  16          5.18          5.61         9.02 o
   2  -4  16         45.89         66.25        11.97 o
   3  -4  16          0.04         -1.70        11.08 o
   4  -4  16         40.29         43.12        12.13 o
  -7  -3  16          0.44         10.76        13.41 o
  -6  -3  16         15.35          3.75        12.66 o
  -5  -3  16          3.34         -2.92        12.87 o
  -4  -3  16         77.84         55.12        11.40 o
  -3  -3  16          3.52         11.80        18.04 o
  -2  -3  16         58.46         68.50        11.68 o
  -1  -3  16          1.27         -1.82        10.33 o
   0  -3  16         51.76         50.92        10.26 o
   1  -3  16          3.66          8.01         8.29 o
   2  -3  16         26.96         34.96         9.67 o
   3  -3  16          5.27         17.09        10.90 o
   4  -3  16        105.36        120.93        12.85 o
   5  -3  16         16.86         11.68        10.84 o
  -7  -2  16          3.06          7.56        12.06 o
  -6  -2  16         30.38         35.51        11.94 o
  -5  -2  16          1.04         -3.79        11.41 o
  -4  -2  16         68.73         42.05        12.40 o
  -3  -2  16         22.36         12.65         9.29 o
  -2  -2  16         78.33         69.07        10.45 o
  -1  -2  16          0.96         -0.86        10.06 o
   0  -2  16         87.69         79.40         9.89 o
   1  -2  16          2.41          3.96         8.15 o
   2  -2  16          4.00          4.34         9.38 o
   3  -2  16          5.82          4.58         9.93 o
   4  -2  16         46.75         60.92        13.41 o
   5  -2  16          0.54         -6.49        12.66 o
   6  -2  16        141.08        145.81        29.80 o
  -7  -1  16         17.59         13.73        10.52 o
  -6  -1  16          9.20         13.25        11.23 o
  -5  -1  16          0.27          3.86        11.52 o
  -4  -1  16        121.07        131.94        11.36 o
  -3  -1  16         44.03         42.48        10.43 o
  -2  -1  16         32.17         35.20        11.61 o
  -1  -1  16          5.00         12.97        10.32 o
   0  -1  16        183.95        185.16        13.81 o
   1  -1  16          5.44         17.50         8.52 o
   2  -1  16        187.17        237.66        12.61 o
   3  -1  16         44.56         62.18        14.53 o
   4  -1  16        168.98        216.18        13.42 o
   5  -1  16         69.92         72.02        11.95 o
   6  -1  16         75.15         50.29        15.31 o
   7  -1  16          1.05          5.62        12.93 o
  -7   0  16         22.89         14.26         8.41 o
  -6   0  16          0.83         -4.25         9.46 o
  -5   0  16          0.01         18.82        18.56 o
  -4   0  16         35.52         32.27        11.00 o
  -3   0  16          0.19         -2.51         9.61 o
  -2   0  16         54.29         40.47         9.80 o
  -1   0  16          0.30         -0.50        10.56 o
   0   0  16        221.62        251.23        13.19 o
   1   0  16         47.94         31.74         8.81 o
   2   0  16        232.72        256.45        11.55 o
   3   0  16         40.95         46.47         9.13 o
   4   0  16        275.41        318.15        17.31 o
   5   0  16          5.68         14.33        10.98 o
   6   0  16         24.55         25.86        11.22 o
   7   0  16          0.11         -2.93        11.81 o
   8   0  16          7.57          4.24        13.32 o
  -7   1  16          0.06          6.87         9.79 o
  -6   1  16          4.12         11.05         9.89 o
  -5   1  16         42.85         41.97        13.04 o
  -4   1  16         18.50         24.71        10.76 o
  -3   1  16          0.01          8.01        10.03 o
  -2   1  16        112.16        112.81        10.31 o
  -1   1  16         22.82         20.91         9.07 o
   0   1  16        341.22        409.05        25.11 o
   1   1  16          2.03         12.93         8.43 o
   2   1  16        161.60        144.21        10.10 o
   3   1  16          0.27          6.78         8.78 o
   4   1  16        274.55        364.64        13.40 o
   5   1  16          6.66          3.00         9.52 o
   6   1  16        130.97        145.11        12.34 o
   7   1  16          0.27         -0.46        11.10 o
   8   1  16         18.26          1.86        13.51 o
  -7   2  16          0.13          1.00         7.05 o
  -6   2  16         22.69          7.93        12.16 o
  -5   2  16         50.39         49.18        13.44 o
  -4   2  16        153.62        149.57        11.94 o
  -3   2  16         53.69         30.96        11.13 o
  -2   2  16         91.47         72.44         9.62 o
  -1   2  16         12.85          2.63         9.66 o
   0   2  16        188.42        167.98        11.06 o
   1   2  16          0.34          1.83         8.41 o
   2   2  16        184.49        193.04        10.45 o
   3   2  16         65.12         60.54         9.02 o
   4   2  16         43.60         31.13         9.81 o
   5   2  16         41.52         64.01        11.39 o
   6   2  16         62.43         59.11         9.78 o
   7   2  16          0.09          7.98        11.62 o
   8   2  16         80.83         76.21        11.65 o
   9   2  16          1.34         -7.65        11.08 o
  -6   3  16         37.33         44.27         7.57 o
  -5   3  16          5.91         14.45        10.03 o
  -4   3  16        219.88        211.61        12.96 o
  -3   3  16         12.62         13.65        10.22 o
  -2   3  16        102.08         80.44        13.51 o
  -1   3  16          0.11         13.69         9.02 o
   0   3  16        119.71        114.02        26.76 o
   1   3  16         48.60         43.92        17.29 o
   2   3  16        211.67        222.85        27.08 o
   3   3  16         23.74         18.99        10.25 o
   4   3  16         53.26         61.61        21.15 o
   5   3  16          4.83         -8.38        22.19 o
   6   3  16         38.56         35.98        10.81 o
   7   3  16          3.74          3.43        12.43 o
   8   3  16         73.52         57.04        38.68 o
   9   3  16         51.81         43.30        12.56 o
  -6   4  16         17.10          5.34         8.94 o
  -5   4  16         12.33         -3.96        23.43 o
  -4   4  16         41.40         38.76        11.99 o
  -3   4  16         18.04         33.72        11.20 o
  -2   4  16         69.70         60.28        10.59 o
  -1   4  16          0.01        -16.22        12.28 o
   0   4  16        116.91        100.95        24.28 o
   1   4  16          0.04          3.71        11.17 o
   2   4  16        198.36        198.12        10.46 o
   3   4  16          5.32         11.99         8.80 o
   4   4  16         36.02         34.49         8.71 o
   5   4  16        231.31        222.67        11.21 o
   6   4  16         78.40         87.13        15.47 o
   7   4  16          2.70         -2.15         9.36 o
   8   4  16         77.73         85.89        12.60 o
   9   4  16         51.31         28.32        15.96 o
  10   4  16         64.09         29.84        12.40 o
  -5   5  16          6.36          7.16         6.41 o
  -4   5  16          1.43         -2.61         9.10 o
  -3   5  16         20.29         31.18        10.09 o
  -2   5  16         58.96         48.42         9.46 o
  -1   5  16         54.08         53.94        13.15 o
   0   5  16        173.90        167.96         9.87 o
   1   5  16         25.41         25.69         9.31 o
   2   5  16        140.71        148.20         9.90 o
   3   5  16          0.12         -3.09         7.31 o
   4   5  16        146.40        122.16        15.92 o
   5   5  16          7.07         13.71         9.19 o
   6   5  16        197.95        190.31        11.90 o
   7   5  16         14.26         20.91        11.40 o
   8   5  16          5.48         10.58         9.97 o
   9   5  16         31.68         34.09        11.96 o
  10   5  16         21.57         22.64        12.55 o
  -4   6  16          5.35          8.50         5.71 o
  -3   6  16          6.40         -1.77        10.65 o
  -2   6  16         50.48         64.18         9.52 o
  -1   6  16          3.28         -0.83         8.85 o
   0   6  16         10.76         11.70         9.02 o
   1   6  16          2.19         -2.18         9.86 o
   2   6  16        137.87        143.65        10.31 o
   3   6  16          7.73         16.45         8.11 o
   4   6  16        260.56        262.38        11.42 o
   5   6  16         16.83          9.95         7.56 o
   6   6  16        106.96        116.57        17.82 o
   7   6  16          5.51          5.54         9.93 o
   8   6  16         52.70         28.59        10.97 o
   9   6  16         24.03         13.33        12.22 o
  10   6  16        103.76         93.82        28.01 o
  -3   7  16          0.28          0.32         7.62 o
  -2   7  16         45.09         44.72         9.19 o
  -1   7  16          4.24          5.10        10.02 o
   0   7  16         48.36         51.08         8.71 o
   1   7  16         40.47         43.05         9.33 o
   2   7  16        294.81        281.77        17.99 o
   3   7  16          0.02         -2.02         7.90 o
   4   7  16         72.01         79.63         8.61 o
[truncated: 30,796 more chars]
